# Supplementary material for: Crystal structure of di­chlorido­{2-methyl-2-[(pyridin-2-ylmeth­yl)amino]­propan-1-ol-κ3 N,N′,O}copper(II) from synchrotron data
Source: Acta Crystallogr E Crystallogr Commun. 2016 Sep 5;72(Pt 10):1400–3. doi: 10.1107/S2056989016013773 (PMC5050763; doi:10.1107/S2056989016013773)
Supplement: Supplementary file 1 [file e-72-01400-sup1.cif]

##############################################################################
#                                                                            #
# This CIF contains the data in a paper accepted for publication in          #
# Acta Crystallographica Section E. It conforms to the requirements of       #
# Notes for Authors for Acta Crystallographica Section E, and has been       #
# peer reviewed under the auspices of the IUCr Commission on Journals.       #
#                                                                            #
# Full details of the Crystallographic Information File format               #
# are given in the paper "The Crystallographic Information File (CIF):       #
# a New Standard Archive File for Crystallography" by S. R. Hall, F. H.      #
# Allen and I. D. Brown [Acta Cryst. (1991), A47, 655-685].                  #
#                                                                            #
# The current version of the core CIF dictionary is obtainable from          #
# ftp://ftp.iucr.org/pub/cif_core.dic.                                       #
#                                                                            #
# Software is freely available for graphical display of the structure(s)     #
# in this CIF. For information consult the CIF software page                 #
# http://www.iucr.org/resources/cif/software.                                #
#                                                                            #
# This file may be used for bona fide research purposes within the           #
# scientific community so long as proper attribution is given to the journal # 
# article from which it was obtained.                                        #
#                                                                            #
##############################################################################
data_I
_database_code_depnum_ccdc_archive 'CCDC 1501276'
_audit_creation_method     'SHELXL-2014/7'
_journal_date_recd_electronic     2016-08-08
_journal_date_accepted     2016-08-29
_journal_name_full     'Acta Crystallographica, Section E'
_journal_year     2016
_journal_volume     72
_journal_issue     10
_journal_page_first     1400
_journal_page_last     1403
_journal_paper_category     GM
_journal_paper_doi     10.1107/S2056989016013773
_journal_coeditor_code     ZL2674
_publ_contact_author_name     'Dohyun Moon'
_publ_contact_author_address
;
Beamline Department, Pohang Accelerator Laboratory, 80 Jigokro-127-beongil,
Nam-Gu Pohang, Gyeongbuk 790-784, Republic of Korea
;
_publ_contact_author_email     'dmoon@postech.ac.kr'
_publ_contact_author_fax     '+82-10-2099-6341'
_publ_contact_author_phone     '+82-54-279-1547'
_publ_section_title
;\
Crystal structure of
dichlorido{2-methyl-2-[(pyridin-2-ylmethyl)amino]propan-1-ol-\k^3^<i>N</i>,\
<i>N</i>',<i>O</i>}copper(II) from synchrotron data
;
loop_
    _publ_author_name
    _publ_author_footnote
    _publ_author_address
    'Shin, Jong Won' .
;
Daegu-Gyeongbuk Branch, Korea Institute of Science and Technology Information,
90 Yutongdanji-ro, Buk-gu, Daegu 41515, Republic of Korea
;
    'Lee, Dong Won' .
;
Daegu-Gyeongbuk Branch, Korea Institute of Science and Technology Information,
90 Yutongdanji-ro, Buk-gu, Daegu 41515, Republic of Korea
;
    'Kim, Dae-Woong' .
;
Beamline Department, Pohang Accelerator Laboratory, 80 Jigokro-127-beongil,
Nam-Gu Pohang, Gyeongbuk 790-784, Republic of Korea
;
    'Moon, Dohyun' .
;
Beamline Department, Pohang Accelerator Laboratory, 80 Jigokro-127-beongil,
Nam-Gu Pohang, Gyeongbuk 790-784, Republic of Korea
;
_publ_section_synopsis
;
The Cu^II^ ion in the title compound shows a distorted square-pyramidal
coordination geometry with two N and one O atoms of the mpmapOH ligand and two
Cl anions. In the crystal, molecules are connected by hydrogen bonds and
\p--\p interactions, forming a strong supramolecular network along the
<i>a</i>-axis direction.
;
_chemical_name_systematic
;\
Dichlorido{2-methyl-2-[(pyridin-2-ylmethyl)amino]propan-1-ol-\
\k^3^<i>N</i>,<i>N</i>',<i>O</i>}copper(II)
;
_chemical_name_common     ?
_chemical_formula_moiety     'C10 H16 Cl2 Cu N2 O'
_chemical_formula_sum     'C10 H16 Cl2 Cu N2 O'
_chemical_formula_iupac     '[Cu Cl2 (C10 H16 N2 O)]'
_chemical_formula_weight     314.69
_chemical_melting_point     ?
_shelx_space_group_comment
;
The symmetry employed for this shelxl refinement is uniquely defined
by the following loop, which should always be used as a source of
symmetry information in preference to the above space-group names.
They are only intended as comments.
;
_space_group_crystal_system     monoclinic
_space_group_name_H-M_alt     'P 21/n'
_space_group_name_Hall     '-P 2yn'
loop_
    _space_group_symop_operation_xyz
    'x, y, z'
    '-x+1/2, y+1/2, -z+1/2'
    '-x, -y, -z'
    'x-1/2, -y-1/2, z-1/2'
_cell_length_a     8.4470(17)
_cell_length_b     9.895(2)
_cell_length_c     15.254(3)
_cell_angle_alpha     90
_cell_angle_beta     97.13(3)
_cell_angle_gamma     90
_cell_volume     1265.1(5)
_cell_formula_units_Z     4
_cell_measurement_reflns_used     24265
_cell_measurement_theta_min     0.349
_cell_measurement_theta_max     33.679
_cell_measurement_temperature     100(2)
_exptl_crystal_description     'Block'
_exptl_crystal_colour     'Blue'
_exptl_crystal_size_max     0.120
_exptl_crystal_size_mid     0.095
_exptl_crystal_size_min     0.088
_exptl_crystal_density_diffrn     1.652
_exptl_crystal_density_meas     ?
_exptl_crystal_density_method     ?
_exptl_crystal_F_000     644
_exptl_absorpt_coefficient_mu     1.397
_exptl_absorpt_correction_type     empirical
_exptl_absorpt_process_details
;
(HKL3000 Scalepack; Otwinowski & Minor, 1997)
;
_shelx_estimated_absorpt_T_min     0.850
_shelx_estimated_absorpt_T_max     0.887
_exptl_absorpt_correction_T_min     0.809
_exptl_absorpt_correction_T_max     0.887
_diffrn_ambient_temperature     100(2)
_diffrn_radiation_type     'Synchrotron'
_diffrn_radiation_wavelength     0.610
_diffrn_measurement_device_type     'ADSC Q210 CCD area detector'
_diffrn_measurement_method     'omega scan'
_diffrn_detector_area_resol_mean     ?
_diffrn_reflns_number     11018
_diffrn_reflns_av_R_equivalents     0.0309
_diffrn_reflns_theta_min     2.865
_diffrn_reflns_theta_max     25.500
_diffrn_reflns_theta_full     21.469
_diffrn_measured_fraction_theta_max     0.987
_diffrn_measured_fraction_theta_full     0.981
_diffrn_reflns_limit_h_min     -11
_diffrn_reflns_limit_h_max     11
_diffrn_reflns_limit_k_min     -13
_diffrn_reflns_limit_k_max     13
_diffrn_reflns_limit_l_min     -21
_diffrn_reflns_limit_l_max     21
_refine_special_details     ?
_reflns_number_total     3674
_reflns_number_gt     3556
_reflns_threshold_expression     'I > 2\s(I)'
_refine_ls_structure_factor_coef     Fsqd
_refine_ls_matrix_type     full
_refine_ls_R_factor_all     0.0235
_refine_ls_R_factor_gt     0.0224
_refine_ls_wR_factor_gt     0.0602
_refine_ls_wR_factor_ref     0.0606
_refine_ls_goodness_of_fit_ref     1.056
_refine_ls_restrained_S_all     1.056
_refine_ls_number_reflns     3674
_refine_ls_number_parameters     148
_refine_ls_number_restraints     0
_refine_ls_hydrogen_treatment     mixed
_refine_ls_weighting_scheme     calc
_refine_ls_weighting_details
              'w=1/[\s^2^(Fo^2^)+(0.0336P)^2^+0.6535P] where P=(Fo^2^+2Fc^2^)/3'
_atom_sites_solution_hydrogens     geom
_atom_sites_solution_primary     ?
_atom_sites_solution_secondary     ?
_refine_ls_shift/su_max     0.004
_refine_ls_shift/su_mean     0.000
_refine_diff_density_max     0.510
_refine_diff_density_min     -0.897
_refine_ls_extinction_method     none
_refine_ls_extinction_coef     .
loop_
    _atom_type_symbol
    _atom_type_description
    _atom_type_scat_dispersion_real
    _atom_type_scat_dispersion_imag
    _atom_type_scat_source
    'C' 'C' 0.0020 0.0010
                         'International Tables Vol C Tables 4.2.6.8 and 6.1.1.4'
    'H' 'H' 0.0000 0.0000
                         'International Tables Vol C Tables 4.2.6.8 and 6.1.1.4'
    'N' 'N' 0.0040 0.0020
                         'International Tables Vol C Tables 4.2.6.8 and 6.1.1.4'
    'O' 'O' 0.0080 0.0040
                         'International Tables Vol C Tables 4.2.6.8 and 6.1.1.4'
    'Cl' 'Cl' 0.1170 0.1180
                         'International Tables Vol C Tables 4.2.6.8 and 6.1.1.4'
    'Cu' 'Cu' 0.3370 0.9780
                         'International Tables Vol C Tables 4.2.6.8 and 6.1.1.4'
_computing_data_collection
;
<i>PAL BL2D-SMDC</i> (Shin <i>et al</i>., 2016)
;
_computing_cell_refinement
;
<i>HKL3000sm</i> (Otwinowski & Minor, 1997)
;
_computing_data_reduction
;
<i>HKL3000sm</i> (Otwinowski & Minor, 1997)
;
_computing_structure_solution
;
<i>SHELXT2014</i> (Sheldrick, 2015a)
;
_computing_structure_refinement
;
<i>SHELXL2014</i> (Sheldrick, 2015b)
;
_computing_molecular_graphics
;
<i>DIAMOND</i> (Putz & Brandenburg, 2014)
;
_computing_publication_material
;
<i>publCIF</i> (Westrip, 2010)
;
loop_
    _atom_site_type_symbol
    _atom_site_label
    _atom_site_fract_x
    _atom_site_fract_y
    _atom_site_fract_z
    _atom_site_U_iso_or_equiv
    _atom_site_adp_type
    _atom_site_calc_flag
    _atom_site_occupancy
    _atom_site_disorder_assembly
    _atom_site_disorder_group
    Cu Cu1 0.28124(2) 0.60310(2) 0.68527(2) 0.00421(5) Uani d 1 . .
    Cl Cl1 0.19986(4) 0.77197(3) 0.59216(2) 0.01365(7) Uani d 1 . .
    Cl Cl2 0.02903(3) 0.50366(3) 0.72731(2) 0.01123(7) Uani d 1 . .
    O O1 0.31493(9) 0.73256(8) 0.79008(5) 0.00605(14) Uani d 1 . .
    H H1O1 0.3621(18) 0.8042(12) 0.7791(11) 0.007 Uiso d 1 . .
    N N1 0.32349(11) 0.46940(9) 0.59369(6) 0.00555(16) Uani d 1 . .
    N N2 0.43588(10) 0.48634(9) 0.76378(6) 0.00424(15) Uani d 1 . .
    H H2N2 0.3706 0.4292 0.7998 0.005 Uiso calc 1 . .
    C C1 0.24193(13) 0.46123(12) 0.51215(7) 0.00921(19) Uani d 1 . .
    H H1 0.1599 0.5252 0.4952 0.011 Uiso calc 1 . .
    C C2 0.27367(14) 0.36289(13) 0.45236(7) 0.0113(2) Uani d 1 . .
    H H2 0.2134 0.3580 0.3956 0.014 Uiso calc 1 . .
    C C3 0.39622(14) 0.27116(13) 0.47736(8) 0.0121(2) Uani d 1 . .
    H H3 0.4234 0.2046 0.4369 0.015 Uiso calc 1 . .
    C C4 0.47810(13) 0.27800(12) 0.56195(8) 0.0103(2) Uani d 1 . .
    H H4 0.5602 0.2149 0.5806 0.012 Uiso calc 1 . .
    C C5 0.43811(12) 0.37864(11) 0.61898(7) 0.00587(18) Uani d 1 . .
    C C6 0.52329(13) 0.39249(11) 0.71132(7) 0.00744(19) Uani d 1 . .
    H H6A 0.5317 0.3028 0.7402 0.009 Uiso calc 1 . .
    H H6B 0.6326 0.4270 0.7088 0.009 Uiso calc 1 . .
    C C7 0.53496(12) 0.57791(11) 0.82728(7) 0.00457(17) Uani d 1 . .
    C C8 0.64485(12) 0.66575(11) 0.77880(7) 0.00812(18) Uani d 1 . .
    H H8A 0.7355 0.6116 0.7647 0.012 Uiso calc 1 . .
    H H8B 0.6840 0.7418 0.8166 0.012 Uiso calc 1 . .
    H H8C 0.5856 0.7002 0.7241 0.012 Uiso calc 1 . .
    C C9 0.63253(14) 0.49822(12) 0.90080(7) 0.00968(19) Uani d 1 . .
    H H9A 0.5613 0.4402 0.9303 0.015 Uiso calc 1 . .
    H H9B 0.6878 0.5611 0.9438 0.015 Uiso calc 1 . .
    H H9C 0.7111 0.4422 0.8755 0.015 Uiso calc 1 . .
    C C10 0.40927(12) 0.66639(11) 0.86317(7) 0.00648(18) Uani d 1 . .
    H H10A 0.3397 0.6100 0.8960 0.008 Uiso calc 1 . .
    H H10B 0.4620 0.7348 0.9042 0.008 Uiso calc 1 . .
loop_
    _atom_site_aniso_label
    _atom_site_aniso_U_11
    _atom_site_aniso_U_22
    _atom_site_aniso_U_33
    _atom_site_aniso_U_12
    _atom_site_aniso_U_13
    _atom_site_aniso_U_23
    Cu1 0.00445(7) 0.00330(8) 0.00458(7) 0.00238(4) -0.00066(5) -0.00020(4)
    Cl1 0.02298(14) 0.00915(13) 0.00860(12) 0.00964(10) 0.00104(10) 0.00304(9)
    Cl2 0.00569(11) 0.00647(12) 0.02190(14) 0.00083(8) 0.00314(9) -0.00072(9)
    O1 0.0060(3) 0.0038(3) 0.0080(3) 0.0009(2) -0.0002(3) -0.0005(3)
    N1 0.0066(4) 0.0049(4) 0.0051(4) 0.0009(3) 0.0002(3) -0.0002(3)
    N2 0.0039(3) 0.0036(4) 0.0049(4) 0.0009(3) -0.0006(3) -0.0007(3)
    C1 0.0101(4) 0.0106(5) 0.0063(4) 0.0002(4) -0.0013(3) 0.0003(4)
    C2 0.0132(5) 0.0143(5) 0.0063(4) -0.0032(4) 0.0002(4) -0.0024(4)
    C3 0.0117(5) 0.0143(5) 0.0107(5) -0.0017(4) 0.0025(4) -0.0074(4)
    C4 0.0077(4) 0.0095(5) 0.0133(5) 0.0017(4) 0.0002(4) -0.0067(4)
    C5 0.0048(4) 0.0057(4) 0.0070(4) -0.0004(3) 0.0005(3) -0.0020(3)
    C6 0.0073(4) 0.0061(5) 0.0082(4) 0.0040(3) -0.0017(4) -0.0034(3)
    C7 0.0044(4) 0.0045(4) 0.0044(4) 0.0000(3) -0.0009(3) -0.0010(3)
    C8 0.0057(4) 0.0071(4) 0.0118(5) -0.0012(3) 0.0024(3) 0.0006(4)
    C9 0.0106(5) 0.0094(5) 0.0076(4) 0.0016(4) -0.0044(4) 0.0005(4)
    C10 0.0068(4) 0.0074(4) 0.0053(4) 0.0018(3) 0.0007(3) -0.0011(3)
_geom_special_details
;
 All esds (except the esd in the dihedral angle between two l.s. planes)
 are estimated using the full covariance matrix.  The cell esds are taken
 into account individually in the estimation of esds in distances, angles
 and torsion angles; correlations between esds in cell parameters are only
 used when they are defined by crystal symmetry.  An approximate (isotropic)
 treatment of cell esds is used for estimating esds involving l.s. planes.
;
loop_
    _geom_bond_atom_site_label_1
    _geom_bond_atom_site_label_2
    _geom_bond_site_symmetry_2
    _geom_bond_distance
    _geom_bond_publ_flag
    Cu1 N1 . 1.9881(10) ?
    Cu1 N2 . 2.0217(10) ?
    Cu1 O1 . 2.0409(9) ?
    Cu1 Cl1 . 2.2448(5) ?
    Cu1 Cl2 . 2.5014(6) ?
    O1 C10 . 1.4444(13) ?
    O1 H1O1 . 0.840(9) ?
    N1 C5 . 1.3417(14) ?
    N1 C1 . 1.3474(14) ?
    N2 C6 . 1.4814(13) ?
    N2 C7 . 1.5028(14) ?
    N2 H2N2 . 1.0000 ?
    C1 C2 . 1.3825(16) ?
    C1 H1 . 0.9500 ?
    C2 C3 . 1.3938(17) ?
    C2 H2 . 0.9500 ?
    C3 C4 . 1.3880(16) ?
    C3 H3 . 0.9500 ?
    C4 C5 . 1.3913(15) ?
    C4 H4 . 0.9500 ?
    C5 C6 . 1.5063(16) ?
    C6 H6A . 0.9900 ?
    C6 H6B . 0.9900 ?
    C7 C9 . 1.5262(15) ?
    C7 C8 . 1.5278(15) ?
    C7 C10 . 1.5289(14) ?
    C8 H8A . 0.9800 ?
    C8 H8B . 0.9800 ?
    C8 H8C . 0.9800 ?
    C9 H9A . 0.9800 ?
    C9 H9B . 0.9800 ?
    C9 H9C . 0.9800 ?
    C10 H10A . 0.9900 ?
    C10 H10B . 0.9900 ?
loop_
    _geom_angle_atom_site_label_1
    _geom_angle_atom_site_label_2
    _geom_angle_atom_site_label_3
    _geom_angle_site_symmetry_1
    _geom_angle_site_symmetry_3
    _geom_angle
    _geom_angle_publ_flag
    N1 Cu1 N2 . . 82.92(4) ?
    N1 Cu1 O1 . . 161.51(4) ?
    N2 Cu1 O1 . . 82.97(4) ?
    N1 Cu1 Cl1 . . 96.80(3) ?
    N2 Cu1 Cl1 . . 157.64(3) ?
    O1 Cu1 Cl1 . . 91.74(3) ?
    N1 Cu1 Cl2 . . 98.69(3) ?
    N2 Cu1 Cl2 . . 97.56(3) ?
    O1 Cu1 Cl2 . . 94.96(3) ?
    Cl1 Cu1 Cl2 . . 104.55(2) ?
    C10 O1 Cu1 . . 109.28(6) ?
    C10 O1 H1O1 . . 107.8(12) ?
    Cu1 O1 H1O1 . . 113.4(12) ?
    C5 N1 C1 . . 119.56(10) ?
    C5 N1 Cu1 . . 115.43(7) ?
    C1 N1 Cu1 . . 124.94(8) ?
    C6 N2 C7 . . 116.81(8) ?
    C6 N2 Cu1 . . 111.52(7) ?
    C7 N2 Cu1 . . 107.72(7) ?
    C6 N2 H2N2 . . 106.7 ?
    C7 N2 H2N2 . . 106.7 ?
    Cu1 N2 H2N2 . . 106.7 ?
    N1 C1 C2 . . 122.17(11) ?
    N1 C1 H1 . . 118.9 ?
    C2 C1 H1 . . 118.9 ?
    C1 C2 C3 . . 118.43(11) ?
    C1 C2 H2 . . 120.8 ?
    C3 C2 H2 . . 120.8 ?
    C4 C3 C2 . . 119.35(11) ?
    C4 C3 H3 . . 120.3 ?
    C2 C3 H3 . . 120.3 ?
    C3 C4 C5 . . 118.99(11) ?
    C3 C4 H4 . . 120.5 ?
    C5 C4 H4 . . 120.5 ?
    N1 C5 C4 . . 121.46(10) ?
    N1 C5 C6 . . 116.87(9) ?
    C4 C5 C6 . . 121.67(10) ?
    N2 C6 C5 . . 110.48(9) ?
    N2 C6 H6A . . 109.6 ?
    C5 C6 H6A . . 109.6 ?
    N2 C6 H6B . . 109.6 ?
    C5 C6 H6B . . 109.6 ?
    H6A C6 H6B . . 108.1 ?
    N2 C7 C9 . . 111.65(9) ?
    N2 C7 C8 . . 110.75(8) ?
    C9 C7 C8 . . 110.15(9) ?
    N2 C7 C10 . . 102.72(8) ?
    C9 C7 C10 . . 111.62(9) ?
    C8 C7 C10 . . 109.76(9) ?
    C7 C8 H8A . . 109.5 ?
    C7 C8 H8B . . 109.5 ?
    H8A C8 H8B . . 109.5 ?
    C7 C8 H8C . . 109.5 ?
    H8A C8 H8C . . 109.5 ?
    H8B C8 H8C . . 109.5 ?
    C7 C9 H9A . . 109.5 ?
    C7 C9 H9B . . 109.5 ?
    H9A C9 H9B . . 109.5 ?
    C7 C9 H9C . . 109.5 ?
    H9A C9 H9C . . 109.5 ?
    H9B C9 H9C . . 109.5 ?
    O1 C10 C7 . . 108.92(8) ?
    O1 C10 H10A . . 109.9 ?
    C7 C10 H10A . . 109.9 ?
    O1 C10 H10B . . 109.9 ?
    C7 C10 H10B . . 109.9 ?
    H10A C10 H10B . . 108.3 ?
loop_
    _geom_torsion_atom_site_label_1
    _geom_torsion_atom_site_label_2
    _geom_torsion_atom_site_label_3
    _geom_torsion_atom_site_label_4
    _geom_torsion_site_symmetry_1
    _geom_torsion_site_symmetry_2
    _geom_torsion_site_symmetry_3
    _geom_torsion_site_symmetry_4
    _geom_torsion
    _geom_torsion_publ_flag
    C5 N1 C1 C2 . . . . -0.93(17) ?
    Cu1 N1 C1 C2 . . . . -177.79(9) ?
    N1 C1 C2 C3 . . . . -1.17(18) ?
    C1 C2 C3 C4 . . . . 2.37(18) ?
    C2 C3 C4 C5 . . . . -1.55(18) ?
    C1 N1 C5 C4 . . . . 1.81(16) ?
    Cu1 N1 C5 C4 . . . . 178.96(9) ?
    C1 N1 C5 C6 . . . . -179.28(10) ?
    Cu1 N1 C5 C6 . . . . -2.13(12) ?
    C3 C4 C5 N1 . . . . -0.56(17) ?
    C3 C4 C5 C6 . . . . -179.42(11) ?
    C7 N2 C6 C5 . . . . -142.45(9) ?
    Cu1 N2 C6 C5 . . . . -17.98(10) ?
    N1 C5 C6 N2 . . . . 13.48(13) ?
    C4 C5 C6 N2 . . . . -167.61(10) ?
    C6 N2 C7 C9 . . . . -64.80(12) ?
    Cu1 N2 C7 C9 . . . . 168.82(7) ?
    C6 N2 C7 C8 . . . . 58.33(12) ?
    Cu1 N2 C7 C8 . . . . -68.04(9) ?
    C6 N2 C7 C10 . . . . 175.47(8) ?
    Cu1 N2 C7 C10 . . . . 49.09(8) ?
    Cu1 O1 C10 C7 . . . . 37.17(9) ?
    N2 C7 C10 O1 . . . . -56.79(10) ?
    C9 C7 C10 O1 . . . . -176.54(8) ?
    C8 C7 C10 O1 . . . . 61.04(11) ?
loop_
    _geom_hbond_atom_site_label_D
    _geom_hbond_atom_site_label_H
    _geom_hbond_atom_site_label_A
    _geom_hbond_site_symmetry_A
    _geom_hbond_distance_DH
    _geom_hbond_distance_HA
    _geom_hbond_distance_DA
    _geom_hbond_angle_DHA
    O1 H1O1 Cl2 2_556 0.840(9) 2.185(9) 3.0151(10) 169.7(16)
    N2 H2N2 Cl1 2_546 1.00 2.40 3.3568(11) 161.1
_shelx_hkl_file
;
   0   0   1    0.44    0.07
   0   0  -1    0.07    0.08
   0   0   3    0.39    0.21
   0   0   4  228.52    8.07
   0   0  -4  238.94    8.28
   0   0   5    0.13    0.26
   0   0  -5    0.33    0.38
   0   0   6  490.00   16.28
   0   0  -6  527.66   19.08
   0   0   7    0.55    0.64
   0   0  -7    0.53    0.44
   0   0   8  897.29   29.31
   0   0  -8  878.84   29.13
   0   0  -9    2.29    0.79
   0   0  10 2361.77   52.36
   0   0 -10 2534.01   80.99
   0   0 -11    0.00    0.48
   0   0  12   61.84    3.65
   0   0 -12   60.41    2.42
   0   0  13   -0.44    0.98
   0   0 -13    0.62    0.76
   0   0  14  369.47   12.38
   0   0 -14  389.38   13.47
   0   0  15    0.05    1.18
   0   0 -15   -2.38    1.36
   0   0  16    1.63    1.63
   0   0 -16    2.19    1.09
   0   0  17    0.38    1.45
   0   0 -17    0.84    1.65
   0   0  18   20.07    2.44
   0   0 -18   16.36    1.66
   0   0  19   -1.00    1.83
   0   0 -19   -0.34    2.03
   0   0  20   37.94    3.46
   0   0 -20   39.20    2.49
   0   0 -21    0.46    1.69
   0   0  22  910.38   29.22
   0   0 -22  876.42   20.16
   0   0 -23    1.64    1.82
   0   0  24  228.64    9.42
   0   0 -24  239.74    6.67
   0   0  25   -0.15    5.05
   0   0 -25   -0.43    3.09
   0   0 -26   57.07    3.36
   0   1 -26    7.80    1.58
   0  -1  26    9.52    5.55
   0   1 -25   47.93    3.08
   0  -1  25   44.69    5.35
   0   1 -24   33.14    2.93
   0  -1  24   30.31    3.52
   0   1 -23    1.03    2.01
   0  -1  23   -2.85    3.58
   0   1 -22  101.06    3.54
   0  -1  22  112.84    5.11
   0   1 -21   63.21    2.51
   0   1 -20  674.22   16.97
   0   1 -19  174.10    4.68
   0  -1  19  175.21    7.40
   0   1 -18    8.56    1.19
   0   1 -17  189.31    7.71
   0  -1  17  170.83    4.72
   0   1 -16   32.17    1.57
   0   1 -15   14.59    1.66
   0  -1  15   12.46    1.21
   0   1 -14   64.77    1.98
   0  -1  14   63.89    2.92
   0   1 -13  229.88    5.76
   0  -1  13  237.46    8.48
   0   1 -12 1339.38   41.65
   0  -1  12 1303.26   28.99
   0   1 -11  235.37    6.08
   0  -1  11  236.23    6.13
   0   1 -10  964.83   22.23
   0   1  -9   12.98    0.76
   0  -1   9   14.32    1.21
   0   1  -8   21.52    1.21
   0  -1   8   21.76    1.21
   0   1  -7  484.04   18.35
   0  -1   7  451.93   14.92
   0   1  -6   19.25    0.77
   0  -1   6   19.39    0.99
   0   1  -4  229.84    7.76
   0  -1   4  235.23    7.99
   0   1  -3   74.20    4.69
   0  -1   0    0.23    0.07
   0  -1  -4  251.34    8.51
   0   1   6   19.63    0.92
   0  -1  -6   20.68    1.05
   0   1   7  489.60   12.35
   0   1   8   23.14    1.31
   0  -1  -8   24.32    1.39
   0   1   9   11.79    0.74
   0  -1  -9   11.49    0.88
   0   1  10  954.64   21.74
   0  -1 -10  921.33   21.32
   0   1  11  236.79    7.97
   0  -1 -11  243.85    6.23
   0   1  12 1253.56   40.28
   0  -1 -12 1303.77   40.90
   0   1  13  229.58    5.77
   0  -1 -13  221.16    7.51
   0   1  14   61.62    2.74
   0  -1 -14   70.11    3.40
   0  -1 -15   11.95    0.92
   0   1  16   33.65    1.55
   0  -1 -16   31.66    2.22
   0  -1 -17  182.12    5.50
   0   1  18    5.59    1.37
   0  -1 -18    9.09    1.93
   0  -1 -19  166.70    4.95
   0   1  20  656.60   15.91
   0  -1 -20  656.05   23.07
   0  -1 -21   62.79    2.48
   0  -1 -22  111.95    4.26
   0   1  23    1.94    3.86
   0  -1 -23    3.41    2.26
   0  -1 -24   29.03    2.33
   0  -1 -25   48.22    3.55
   0  -1 -26   13.73    5.62
   0   1  27  115.32    9.54
   0  -1 -27  101.03    5.72
   0   2 -25   97.60    3.83
   0   2 -24   75.31    4.04
   0  -2  24   82.69    5.04
   0   2 -23  287.73    7.76
   0  -2  23  297.14   11.06
   0   2 -22   44.60    2.83
   0  -2  22   44.25    3.89
   0   2 -21  266.57    9.87
   0  -2  21  265.06    9.68
   0   2 -20   62.63    3.74
   0  -2  20   54.62    4.02
   0   2 -19    4.60    1.06
   0   2 -18   96.31    3.11
   0  -2  18  107.57    4.91
   0   2 -17  269.60   10.10
   0   2 -16  116.96    4.91
   0   2 -15  834.26   19.40
   0  -2  15  766.88   25.72
   0   2 -14  100.41    4.11
   0   2 -13  109.88    4.58
   0  -2  13  109.95    3.14
   0   2 -12   25.83    1.27
   0   2 -11    3.90    1.17
   0  -2  11    1.50    0.73
   0   2 -10   11.11    0.74
   0  -2  10   15.28    1.43
   0   2  -9  459.69   10.96
   0  -2   9  467.79   11.10
   0   2  -8  118.86    2.99
   0  -2   8  120.41    4.45
   0   2  -7 2973.81   66.77
   0  -2   7 3041.97   68.02
   0   2  -6   59.83    2.34
   0  -2   6   61.41    2.61
   0   2  -3  607.96   19.39
   0  -2   3  648.97   20.80
   0   2   8  126.95    3.47
   0  -2  -9  473.00   11.54
   0   2  10   14.14    0.72
   0  -2 -10   11.91    0.69
   0   2  11    1.35    0.76
   0   2  12   27.78    1.25
   0  -2 -12   23.99    1.42
   0   2  13  105.13    3.18
   0  -2 -14   95.21    2.77
   0   2  15  767.21   25.90
   0  -2 -15  820.73   28.18
   0  -2 -16  113.71    3.53
   0   2  17  255.82    7.30
   0  -2 -18  106.35    3.41
   0   2  19    1.94    2.26
   0  -2 -19    3.87    1.19
   0  -2 -20   62.36    3.72
   0  -2 -21  290.77    7.54
   0   2  22   47.74    4.59
   0  -2 -22   57.90    4.32
   0  -2 -24   87.38    3.57
   0  -2 -25  104.26    4.99
   0  -2 -26   75.21    4.48
   0   3 -24   14.65    2.41
   0   3 -23   61.43    4.55
   0  -3  23   68.60    4.86
   0   3 -22   74.09    3.79
   0  -3  22   75.05    5.20
   0  -3  21    0.18    2.26
   0   3 -20  121.81    3.63
   0  -3  20  134.90    7.05
   0   3 -19   14.81    1.77
   0  -3  19   16.51    2.20
   0   3 -18  425.10   10.32
   0   3 -17  117.74    4.91
   0  -3  17  126.11    3.80
   0   3 -16   63.83    2.95
   0   3 -15   54.27    2.55
   0  -3  15   52.04    1.91
   0   3 -14 1106.23   35.36
   0   3 -13  735.73   17.84
   0  -3  13  715.53   23.04
   0   3 -12   51.54    1.78
   0  -3  12   54.13    2.85
   0   3 -11  195.16    4.98
   0  -3  11  183.60    6.59
   0   3 -10  463.49   15.67
   0  -3  10  466.94   11.57
   0   3  -9  895.28   21.19
   0  -3   8  149.86    3.76
   0   3  -6 1676.55   53.17
   0   3  -5   18.03    0.79
   0  -3   5   15.79    0.73
   0   3  -3    0.46    0.23
   0  -3   3    1.62    0.42
   0   3  -2   20.30    0.82
   0  -3   2   17.81    1.03
   0   3  -1    1.64    0.35
   0   3   0    0.38    0.18
   0   3   2   15.77    0.61
   0  -3  -5   17.81    0.87
   0  -3  -7   58.28    2.16
   0  -3  -8  150.97    5.35
   0   3  10  489.63   16.86
   0  -3 -10  476.60   17.86
   0  -3 -11  201.77    5.24
   0  -3 -13  782.06   18.18
   0  -3 -14 1184.89   42.50
   0  -3 -15   50.18    2.01
   0  -3 -16   64.90    3.96
   0  -3 -17  132.22    4.19
   0   3  18  454.13   16.04
   0  -3 -18  418.00   15.12
   0  -3 -19    9.17    2.04
   0  -3 -20  136.38    4.39
   0  -3 -21    2.64    1.63
   0  -3 -22   88.30    3.54
   0  -3 -23   66.77    3.14
   0  -3 -24   15.16    3.22
   0   3  25   18.43    5.93
   0  -3 -25   14.02    4.93
   0   4 -24    8.79    2.65
   0  -4  24    9.27    2.51
   0   4 -23   57.79    4.05
   0   4 -22    9.72    1.81
   0  -4  22   10.56    3.51
   0   4 -21   53.49    2.50
   0   4 -20   39.91    2.60
   0   4 -19    5.56    1.56
   0  -4  19    6.72    2.72
   0  -4  18   28.33    1.93
   0   4 -17   29.07    1.42
   0  -4  17   25.51    2.29
   0   4 -16 1520.41   33.89
   0  -4  16 1700.36   58.45
   0   4 -15  360.16   12.40
   0  -4  15  381.32   12.68
   0   4 -14  377.85    9.14
   0   4 -13  285.46    9.92
   0  -4  13  301.63   10.30
   0   4 -12  233.99    9.00
   0  -4  12  219.94    7.77
   0   4 -11   67.06    3.11
   0  -4  11   63.75    3.02
   0   4 -10    3.19    0.72
   0  -4  10    2.97    0.75
   0  -4   9  677.59   23.37
   0   4  -8 1456.05   47.88
   0   4  -7  355.70   12.02
   0  -4   7  312.75   10.49
   0   4  -6 4060.85  125.73
   0  -4   6 3829.61   83.92
   0   4  -5  181.17    6.60
   0  -4   5  179.82    6.45
   0   4  -4  433.33   10.48
   0  -4   4  457.64   15.09
   0   4  -3    9.14    0.81
   0   4  -2  371.31   12.20
   0  -4   2  374.78   12.61
   0  -4   1   97.44    2.78
   0   4   0  555.71   12.84
   0  -4   0  541.07   17.74
   0   4   1   94.20    3.48
   0   4   3    9.06    0.39
   0  -4  -7  357.49   11.49
   0  -4  -8 1493.38   48.72
   0  -4  -9  758.53   24.92
   0  -4 -10    3.92    0.42
   0  -4 -11   69.31    2.11
   0  -4 -12  234.72    6.01
   0  -4 -13  297.69    7.98
   0  -4 -14  402.05   14.10
   0  -4 -16 1613.28   37.57
   0  -4 -17   31.90    2.36
   0  -4 -18   29.89    1.83
   0  -4 -19    5.75    1.68
   0  -4 -20   43.50    2.18
   0  -4 -21   55.77    2.45
   0  -4 -22   12.11    3.41
   0  -4 -23   60.74    4.08
   0  -4 -24    7.95    3.29
   0  -4 -25   23.18    3.66
   0  -5  23    1.56    2.84
   0   5 -22    3.33    1.52
   0   5 -21  323.36    8.14
   0  -5  21  337.61    8.50
   0   5 -20   71.49    2.67
   0  -5  20   65.07    4.37
   0   5 -19  127.27    5.53
   0  -5  19  140.78    5.65
   0   5 -18    4.96    1.09
   0  -5  18    2.06    1.92
   0   5 -17    0.27    1.45
   0   5 -16    6.68    1.05
   0  -5  16    5.07    1.74
   0   5 -15   45.34    2.50
   0   5 -14  146.87    5.69
   0   5 -13  942.05   21.94
   0  -5  13  990.27   23.18
   0   5 -12    7.31    1.22
   0   5 -11 1499.58   33.63
   0   5 -10  112.59    4.15
   0   5  -9   90.23    3.64
   0  -5   9   89.09    2.62
   0   5  -8  209.04    7.84
   0  -5   8  183.53    6.80
   0   5  -7  165.14    4.46
   0  -5   7  167.64    4.49
   0   5  -6  293.96    7.48
   0  -5   6  253.78    6.58
   0   5  -5  168.59    6.39
   0  -5   5  171.18    4.34
   0   5  -4   26.77    1.49
   0  -5   4   31.74    1.71
   0   5  -3 2181.78   48.38
   0  -5   3 2522.43   55.21
   0   5  -2   25.38    0.97
   0  -5   2   25.04    1.29
   0   5  -1  662.45   15.94
   0  -5   0    0.31    0.39
   0   5   1  597.15   18.96
   0  -5  -8  198.22    6.61
   0  -5  -9   94.69    3.75
   0  -5 -10  117.55    4.67
   0  -5 -11 1576.86   51.00
   0  -5 -12    9.23    0.78
   0  -5 -13 1063.58   36.37
   0  -5 -14  154.19    6.62
   0  -5 -15   45.30    2.26
   0  -5 -16    6.28    1.13
   0  -5 -17    1.34    1.20
   0  -5 -18    4.30    0.90
   0  -5 -19  130.11    5.56
   0  -5 -20   65.77    2.65
   0  -5 -21  318.10   12.02
   0  -5 -22    7.01    2.15
   0  -5 -23    6.02    2.68
   0  -5 -24    0.65    2.96
   0   6 -22    1.32    1.67
   0  -6  22    2.42    3.96
   0   6 -21   31.30    2.33
   0  -6  21   31.48    2.32
   0   6 -20   -0.24    1.78
   0  -6  20    0.38    1.85
   0   6 -19  130.70    3.92
   0  -6  19  130.95    5.91
   0   6 -18  184.94    6.89
   0  -6  18  198.95    5.32
   0   6 -17   68.79    2.27
   0  -6  17   68.03    3.59
   0   6 -16  223.99    5.81
   0  -6  16  231.15    8.18
   0  -6  15  149.99    6.12
   0   6 -13  541.01   12.62
   0   6 -12   99.90    3.94
   0   6 -11   12.71    1.33
   0  -6  11   16.35    1.71
   0   6 -10  738.11   16.69
   0  -6  10  767.28   18.84
   0   6  -9  712.45   23.46
   0  -6   9  703.64   24.28
   0   6  -8 1951.19   42.68
   0  -6   8 2009.17   45.82
   0   6  -7  149.63    5.68
   0  -6   7  150.62    4.06
   0   6  -6 1163.75   36.57
   0  -6   6 1039.67   34.18
   0   6  -5    2.22    0.53
   0  -6   5    2.46    1.00
   0   6  -4  408.84   10.61
   0  -6   4  408.44   14.53
   0   6  -3  319.98   11.16
   0  -6   3  329.98   11.63
   0   6  -2    6.24    0.66
   0  -6   2    5.43    0.90
   0   6  -1  816.86   28.31
   0  -6   1  850.60   30.40
   0   6   0  451.87   11.43
   0   6   2    5.35    0.34
   0   6   3  303.47   10.54
   0  -6 -11   16.38    0.76
   0  -6 -12  107.12    4.24
   0  -6 -13  566.48   13.58
   0  -6 -14  338.39    8.48
   0  -6 -15  172.89    4.81
   0  -6 -16  265.13   10.22
   0  -6 -17   73.28    2.57
   0  -6 -18  217.07    8.78
   0  -6 -19  129.23    3.86
   0  -6 -20   -0.08    1.54
   0  -6 -21   27.93    3.63
   0  -6 -22    0.37    2.32
   0  -6 -23  471.63   11.15
   0  -7  22  116.36    4.60
   0   7 -21   -0.90    2.21
   0  -7  21    1.91    2.29
   0  -7  20  504.86   12.06
   0   7 -19   31.30    2.48
   0  -7  19   27.33    2.30
   0   7 -17   12.64    2.43
   0  -7  17   11.82    2.49
   0   7 -16    4.89    2.17
   0  -7  16    7.04    2.59
   0   7 -15  144.29    4.18
   0  -7  15  143.75    5.96
   0   7 -14    0.83    1.12
   0   7 -13   75.47    2.49
   0   7 -12 1047.58   32.88
   0  -7  12 1067.14   35.30
   0   7 -11    4.46    1.17
   0  -7  11    5.68    1.01
   0  -7  10  727.04   24.51
   0   7  -9  182.79    5.58
   0  -7   9  169.62    6.56
   0   7  -8   28.33    1.27
   0  -7   8   29.59    1.85
   0   7  -7  289.61    7.21
   0  -7   7  256.55    9.16
   0   7  -6  136.10    4.97
   0  -7   6  128.98    6.78
   0   7  -5   36.67    1.34
   0  -7   5   34.16    1.76
   0   7  -4  235.44    8.28
   0  -7   4  231.65    5.79
   0   7  -3   85.23    2.29
   0  -7   3   87.67    3.95
   0   7  -2 1015.53   32.35
   0  -7   2 1097.80   36.43
   0   7  -1  103.67    3.34
   0   7   0   -0.33    0.51
   0  -7   0   -0.19    0.62
   0   7   2 1107.18   35.29
   0   7   3   86.19    3.43
   0   7   4  207.30    4.70
   0  -7 -15  150.18    5.68
   0  -7 -16    6.05    0.62
   0  -7 -17   12.60    1.49
   0  -7 -18  135.78    5.66
   0  -7 -19   30.71    1.70
   0  -7 -20  465.69   14.59
   0  -7 -21   -0.28    2.62
   0  -7 -22   94.92    3.62
   0   8 -21   12.63    2.10
   0  -8  21   14.87    4.61
   0   8 -20    2.76    1.80
   0  -8  20    3.26    4.67
   0   8 -19   15.13    3.18
   0  -8  19   15.34    4.04
   0   8 -18    0.69    1.80
   0  -8  18    0.90    1.96
   0   8 -17  327.16   10.91
   0   8 -16    4.18    1.16
   0  -8  16    4.30    1.98
   0   8 -15  360.76   12.07
   0  -8  15  372.05   13.08
   0   8 -14   40.63    1.77
   0  -8  14   40.91    3.43
   0   8 -13  334.00    8.32
   0  -8  13  318.31   11.28
   0   8 -12    0.96    0.95
   0  -8  12    0.10    2.00
   0   8 -11   62.73    2.79
   0  -8  11   58.54    3.01
   0   8 -10  204.15    5.50
   0  -8  10  185.82    6.52
   0   8  -9  163.02    6.07
   0   8  -8   35.66    1.99
   0  -8   8   28.79    1.95
   0   8  -7 1238.68   39.39
   0   8  -6  216.61    7.60
   0  -8   6  212.25    5.83
   0   8  -5  258.91    6.67
   0  -8   5  228.76    7.98
   0   8  -4   78.65    3.07
   0  -8   4   73.99    3.43
   0   8  -3  484.05   12.14
   0  -8   2  531.61   13.43
   0   8  -1  390.76   13.19
   0  -8   1  357.33   12.33
   0   8   0 2558.35   58.04
   0   8   1  366.13    8.78
   0   8   2  510.90   17.71
   0   8   3  459.80   16.27
   0   8   4   71.86    1.90
   0   9 -20   -0.02    1.58
   0  -9  20    2.68    2.31
   0   9 -19  261.58    6.83
   0  -9  19  276.98   10.08
   0   9 -17  434.42   10.10
   0  -9  17  426.63   14.50
   0   9 -16   33.46    2.25
   0   9 -15   81.44    2.62
   0   9 -14   74.00    2.71
   0  -9  14   74.18    4.41
   0   9 -13  134.60    3.83
   0   9 -12  193.71    7.09
   0  -9  12  188.05    7.28
   0   9 -11   84.02    2.96
   0  -9  11   88.71    2.93
   0   9 -10   31.22    2.39
   0  -9  10   33.49    2.36
   0   9  -9   87.27    2.66
   0   9  -8    0.38    1.02
   0  -9   8    0.13    1.06
   0   9  -7   56.03    1.88
   0   9  -6    3.64    0.93
   0  -9   6    3.17    1.01
   0  -9   5 1928.84   45.24
   0   9  -4  117.73    4.59
   0  -9   4  132.56    4.99
   0   9  -3  949.20   30.62
   0   9  -2   38.36    2.69
   0   9  -1   56.82    2.80
   0  -9   1   55.34    2.93
   0   9   1   58.97    2.64
   0   9   2   38.80    1.90
   0   9   3  883.17   30.03
   0 -10  19    2.34    4.32
   0  10 -18    0.09    1.69
   0 -10  18    1.98    3.16
   0  10 -17   14.22    2.66
   0 -10  17   14.02    3.09
   0  10 -16  162.50    4.61
   0 -10  16  153.97    4.77
   0  10 -15   46.26    2.24
   0 -10  15   47.02    3.34
   0  10 -14  268.45    6.66
   0 -10  14  288.86    8.22
   0 -10  13   90.30    4.34
   0  10 -12    2.58    1.00
   0 -10  12    1.20    1.72
   0  10 -11   14.56    1.76
   0  10 -10  115.47    4.82
   0 -10  10  115.19    5.49
   0  10  -9   25.88    1.27
   0  10  -8  301.01   11.29
   0 -10   8  303.65   11.24
   0  10  -7  402.98   10.30
   0  10  -6   65.52    3.26
   0 -10   6   68.79    3.44
   0  10  -5    0.20    1.38
   0 -10   5    2.07    1.71
   0  10  -4   68.22    2.38
   0 -10   4   65.79    3.06
   0  10  -3  441.84   11.62
   0  10  -2 1440.67   47.35
   0  10  -1   95.54    3.04
   0  10   0 1324.39   43.05
   0  10   1   97.14    2.82
   0  10   2 1248.32   39.90
   0  10   3  399.60   14.43
   0  10   4   64.28    1.82
   0  11 -17    5.58    2.10
   0  11 -16   50.13    3.13
   0 -11  16   43.35    3.61
   0  11 -15   10.95    1.98
   0  11 -14   14.41    1.94
   0  11 -13    2.17    1.67
   0 -11  13    3.66    1.93
   0  11 -12   30.49    3.19
   0 -11  12   34.99    2.27
   0  11 -11  154.95    4.74
   0  11 -10   62.08    3.53
   0 -11  10   61.06    2.53
   0  11  -9   57.20    3.32
   0 -11   9   57.58    3.79
   0  11  -8    2.74    1.09
   0  11  -7  454.63   11.78
   0 -11   7  491.23   17.67
   0  11  -6  236.53    8.18
   0 -11   6  225.96    8.50
   0  11  -5  214.24    7.57
   0  11  -4  716.80   24.73
   0 -11   4  727.83   23.90
   0  11  -3  656.43   17.07
   0  11  -2  177.07    6.78
   0  11  -1   14.75    1.08
   0  11   0    0.43    1.11
   0  11   1   11.92    1.33
   0  11   3  643.57   15.93
   0  12 -16   18.99    2.06
   0 -12  16   16.98    3.57
   0  12 -15  144.36    6.57
   0 -12  15  141.88    4.86
   0  12 -14   12.58    2.29
   0  12 -13  185.46    5.02
   0  12 -12    3.53    2.02
   0 -12  12    0.93    2.54
   0  12 -11    4.52    1.44
   0  12 -10    5.43    1.38
   0  12  -9  598.01   19.16
   0 -12   9  552.58   14.24
   0  12  -8    4.42    1.47
   0 -12   8    2.89    2.15
   0  12  -7  110.58    3.36
   0 -12   7  113.08    4.88
   0  12  -6   17.35    2.35
   0 -12   6   11.34    2.29
   0  12  -5   94.99    3.87
   0 -12   5   72.89    4.48
   0  12  -4   86.61    4.12
   0 -12   4   81.36    5.01
   0  12  -2  469.22   11.71
   0  12  -1  317.19    8.34
   0  12   1  315.69    8.43
   0  12   2  474.87   12.61
   0  12   3   12.56    0.82
   0  13 -15    3.05    2.43
   0 -13  15   -0.17    3.51
   0  13 -14   31.82    2.91
   0 -13  14   26.72    4.94
   0  13 -13   91.31    5.46
   0 -13  13   88.71    4.08
   0  13 -12   80.62    4.18
   0 -13  12   79.57    5.74
   0  13 -11  599.59   13.88
   0 -13  11  646.28   22.85
   0  13 -10  106.10    3.62
   0 -13   9    3.27    3.67
   0  13  -8    3.61    1.83
   0 -13   8    2.79    3.21
   0  13  -7   17.22    1.93
   0 -13   6  115.92    4.11
   0  13  -5    9.29    1.63
   0  13  -4  324.94    8.31
   0  13  -3  325.59   13.28
   0  13  -2   57.53    3.32
   0  13  -1  316.11    8.64
   0  13   0    1.23    1.09
   0  13   1  321.12   12.28
   0  13   2   56.95    2.15
   0  13   3  305.51    8.10
   0  14 -13   51.20    5.22
   0 -14  13   51.37    3.78
   0  14 -12    0.25    2.44
   0 -14  12    3.58    5.43
   0  14 -11   79.58    2.88
   0 -14  11   84.27    6.63
   0  14 -10  182.52    5.35
   0  14  -9   12.31    1.70
   0  14  -8  193.57    7.11
   0 -14   8  211.80    9.46
   0  14  -7  147.97    4.97
   0  14  -6  421.07   11.62
   0  14  -5   55.29    2.51
   0 -14   5   44.49    3.65
   0  14  -4   25.57    3.23
   0  14  -3  161.35    7.36
   0  14  -2   26.57    2.18
   0  14  -1   86.97    3.23
   0  14   0   33.83    1.91
   0  14   1  100.40    3.92
   0  14   2   25.27    2.61
   0  15 -12    9.85    2.82
   0 -15  12    3.92    7.02
   0  15 -11  472.58   10.83
   0 -15  11  539.71   18.88
   0  15 -10  153.01    7.73
   0 -15  10  153.53    6.22
   0  15  -9  224.56    6.86
   0  15  -8   76.16    3.90
   0  15  -7   35.99    3.03
   0 -15   7   40.64    4.60
   0  15  -6    4.72    2.24
   0  15  -5  162.32    5.23
   0  15  -4   26.82    2.62
   0  15  -3   43.68    2.98
   0  15  -2    2.99    2.34
   0  15  -1    6.83    2.11
   0  15   0    1.75    3.05
   0  15   1    6.52    1.86
   0  15   2    1.15    1.11
   0  16 -10   76.57    2.90
   0 -16  10   72.87    7.06
   0  16  -9    6.63    2.80
   0  16  -8  141.70    5.06
   0  16  -7  111.07    5.33
   0  16  -6   60.12    3.62
   0  16  -5   35.28    3.26
   0  16  -2   10.74    4.38
   0  16  -1   66.25    3.80
   0  16   0   81.78    3.34
  -1  16   1   45.72    2.99
  -1  16   0   76.86    3.25
  -1  16  -1  154.01    8.27
  -1  16  -2  194.90    6.32
  -1  16  -3   16.58    2.97
  -1  16  -4   10.34    4.99
  -1  16  -6  122.94    4.41
  -1  16  -7   14.85    3.02
  -1  16  -8  227.25    6.53
  -1  16  -9   72.59    3.87
  -1  16 -10   36.26    3.51
  -1  15   2  179.40    5.07
  -1  15   1    2.09    1.64
  -1  15   0  284.50   11.65
  -1  15  -1   17.95    2.27
  -1  15  -2   23.08    2.66
  -1  15  -3    2.37    2.52
  -1  15  -4   69.87    3.66
   1 -15   5    3.69    3.77
  -1  15  -5    1.09    2.03
  -1  15  -6   40.41    2.59
   1 -15   7    6.14    4.17
  -1  15  -7    8.38    4.13
   1 -15   8   54.37    5.25
  -1  15  -8   51.35    2.93
   1 -15   9   34.62    4.94
  -1  15  -9   33.85    2.97
   1 -15  10   47.74    5.07
  -1  15 -10   42.28    4.23
  -1  15 -11   21.14    2.76
  -1  15 -12   64.12    4.60
  -1  14   3  112.47    3.16
  -1  14   2   58.92    2.29
  -1  14   1   99.28    3.60
  -1  14   0   -0.34    1.44
  -1  14  -1  343.55    9.11
  -1  14  -2   66.32    3.05
  -1  14  -3  144.21    4.87
  -1  14  -4   -1.03    1.93
  -1  14  -5    3.14    3.05
  -1  14  -6  245.58    6.64
  -1  14  -7   68.69    3.13
  -1  14  -8   24.92    2.18
   1 -14   9    9.53    3.60
  -1  14  -9    7.41    1.93
   1 -14  10    0.71    3.95
  -1  14 -10    2.41    1.72
   1 -14  11   39.16    6.02
  -1  14 -11   29.41    2.81
   1 -14  12  209.79    8.50
  -1  14 -12  197.91    8.06
   1 -14  13  123.40    7.95
  -1  14 -13  119.93    4.10
  -1  13   4   94.35    2.54
  -1  13   3   70.00    2.52
  -1  13   2  856.81   19.85
  -1  13   1   26.26    2.35
  -1  13   0    6.09    1.39
  -1  13  -1   34.43    1.91
  -1  13  -2   33.85    2.43
  -1  13  -3  374.91   13.04
  -1  13  -4   25.96    1.92
  -1  13  -5  720.18   17.60
  -1  13  -6    5.95    1.42
  -1  13  -7  134.45    3.85
   1 -13   8   -0.63    3.53
  -1  13  -8    3.07    2.28
   1 -13   9   51.68    3.87
  -1  13  -9   46.51    2.35
  -1  13 -10   48.08    2.44
   1 -13  11   37.72    2.70
  -1  13 -11   40.39    3.43
   1 -13  12   90.59    5.93
  -1  13 -12   87.60    5.65
  -1  13 -13   70.40    2.90
   1 -13  14   15.42    3.63
  -1  13 -14   14.27    3.31
  -1  12   4  148.17    5.70
  -1  12   3  282.56   10.77
  -1  12   2   52.27    1.93
  -1  12   1  109.56    3.48
   1 -12   1   79.07    3.76
  -1  12  -1   90.70    4.01
   1 -12   2   34.86    2.62
  -1  12  -2   35.53    2.66
  -1  12  -3   36.77    1.87
   1 -12   4    3.25    2.01
  -1  12  -4    3.17    1.40
   1 -12   5   23.46    2.62
  -1  12  -5   19.98    1.85
   1 -12   6   43.66    3.10
  -1  12  -6   40.37    3.13
  -1  12  -7  201.39    5.57
  -1  12  -8  688.49   16.80
  -1  12  -9   69.19    2.52
   1 -12  10  358.49    9.71
  -1  12 -10  377.30   10.12
  -1  12 -11   29.47    2.55
  -1  12 -12   78.65    2.75
   1 -12  13  158.77    6.41
  -1  12 -13  155.19    4.31
   1 -12  14  124.82    5.84
  -1  12 -14  114.94    3.76
   1 -12  15    9.40    3.43
  -1  12 -15   12.51    1.90
   1 -12  16  146.44    6.10
  -1  12 -16  132.99    4.21
  -1  11   4    5.03    0.80
  -1  11   3  204.43    8.29
  -1  11   2  553.12   13.77
  -1  11   1   73.99    3.43
  -1  11   0  159.03    4.70
  -1  11  -1  242.64    8.72
   1 -11   2  653.01   21.07
  -1  11  -2  671.44   15.98
  -1  11  -3  432.21   10.95
  -1  11  -4  320.62    8.52
  -1  11  -5  503.99   12.48
   1 -11   6  697.87   26.24
  -1  11  -6  686.13   23.93
  -1  11  -7   97.16    3.22
   1 -11   8  280.41   11.15
  -1  11  -8  242.32    9.34
   1 -11   9    8.89    2.60
  -1  11  -9    9.14    1.91
  -1  11 -10  124.65    3.60
  -1  11 -11  111.64    3.31
   1 -11  12  305.68    7.99
   1 -11  13  256.06    7.45
  -1  11 -13  241.83    9.10
   1 -11  14   21.78    2.40
  -1  11 -14   19.91    2.67
   1 -11  15   56.24    4.57
  -1  11 -15   49.15    2.39
   1 -11  16    4.88    3.00
  -1  11 -16    4.12    2.19
   1 -11  17    4.56    2.69
  -1  10   5   42.36    2.01
  -1  10   4   65.55    2.86
  -1  10   3  155.62    6.08
  -1  10   2  281.38    9.70
  -1  10   1  511.40   13.13
  -1  10   0  140.11    3.98
  -1  10  -1  565.97   19.53
   1 -10   2  455.38   15.98
  -1  10  -2  427.75   10.53
   1 -10   3  332.24   12.19
  -1  10  -3  319.69    8.43
   1 -10   4  174.82    6.26
  -1  10  -4  171.84    6.83
  -1  10  -5   81.66    2.58
   1 -10   6  240.64    6.54
   1 -10   7  857.72   30.49
  -1  10  -7  922.45   31.01
   1 -10   8  167.71    6.40
  -1  10  -8  163.39    5.94
  -1  10  -9  559.96   18.60
   1 -10  10    2.52    1.85
  -1  10 -10    2.46    1.40
   1 -10  11  108.96    3.81
  -1  10 -11  123.75    5.39
   1 -10  12  177.24    5.17
  -1  10 -12  173.66    4.95
   1 -10  13   30.19    2.10
  -1  10 -13   31.40    2.90
  -1  10 -15   99.15    3.00
   1 -10  16   85.40    3.18
  -1  10 -16   82.63    3.01
  -1  10 -17   21.03    1.75
   1 -10  18    8.57    2.59
  -1  10 -18    9.90    2.26
  -1   9   5  200.45    7.62
  -1   9   4  442.23   15.85
  -1   9   3  103.87    3.00
  -1   9   2   12.24    0.73
  -1   9   1  530.42   12.81
   1  -9   0   45.11    2.33
  -1   9   0   43.98    2.11
  -1   9  -1    0.92    0.69
   1  -9   2  395.01    9.32
  -1   9  -2  451.68   15.36
   1  -9   3   85.24    4.02
  -1   9  -3   82.70    3.30
   1  -9   4 1615.91   52.65
  -1   9  -4 1622.05   38.22
   1  -9   5  214.45    8.45
  -1   9  -5  220.49    7.97
  -1   9  -6  146.66    3.87
   1  -9   7    2.65    1.43
  -1   9  -7    3.10    1.50
   1  -9   8   20.02    1.44
  -1   9  -8   20.99    2.07
   1  -9   9    2.63    1.69
  -1   9  -9    3.38    1.00
   1  -9  10   17.68    1.55
  -1   9 -10   17.33    1.95
   1  -9  11  139.88    4.33
  -1   9 -11  128.46    5.40
   1  -9  12  174.07    7.06
  -1   9 -12  162.18    4.48
   1  -9  13  301.97    7.65
  -1   9 -13  294.82    9.95
  -1   9 -14  758.81   17.20
   1  -9  15   26.90    2.69
  -1   9 -15   28.85    2.67
   1  -9  16    7.50    2.45
  -1   9 -16    8.81    2.31
  -1   9 -17   27.21    2.40
  -1   9 -18  172.71    4.62
   1  -9  19   11.33    2.36
  -1   9 -19   11.51    2.27
  -1   8   5    1.69    0.32
  -1   8   4  145.17    5.10
  -1   8   3   81.61    3.42
  -1   8   2  421.70   15.91
  -1   8   1  467.62   10.65
   1  -8   0  769.15   24.55
  -1   8  -1  636.41   20.74
   1  -8   2 1031.77   35.41
  -1   8  -2 1037.47   33.65
  -1   8  -3   87.47    2.60
  -1   8  -4  177.08    4.51
  -1   8  -5   30.35    1.46
  -1   8  -6  821.70   19.01
  -1   8  -7  385.42    9.40
  -1   8  -8  519.73   12.68
   1  -8   9 1100.98   38.22
  -1   8  -9  964.55   21.71
   1  -8  10   83.83    2.77
   1  -8  11  130.66    3.64
  -1   8 -11  136.44    3.82
   1  -8  12  129.15    5.70
  -1   8 -12  126.41    4.87
   1  -8  13   52.71    3.19
  -1   8 -13   57.24    2.25
   1  -8  15   56.79    3.08
  -1   8 -15   51.84    2.97
   1  -8  16  255.76    9.85
  -1   8 -16  233.96    9.31
  -1   8 -17   18.10    2.24
  -1   8 -18    2.47    3.09
   1  -8  19   -0.60    2.06
  -1   8 -19   -0.78    2.63
  -1   8 -20   15.85    1.64
   1  -7 -22    0.85    2.01
   1  -7 -21  285.01    6.83
   1  -7 -20   30.21    2.02
   1  -7 -19  317.02    7.82
   1  -7 -18   38.32    2.80
   1  -7 -17   34.56    1.58
   1  -7 -16    2.36    0.77
   1  -7 -15   29.74    1.70
   1  -7 -14  317.26   10.95
   1  -7 -13   26.91    1.45
  -1   7   5  260.23    8.67
  -1   7   4  509.68   16.54
  -1   7   3 1524.12   48.25
   1  -7  -1  830.84   26.27
  -1   7   1  805.44   25.55
  -1   7   0  449.57   10.63
   1  -7   1  452.62   15.59
  -1   7  -1  445.03   14.56
   1  -7   2  423.00   16.61
  -1   7  -2  388.76   13.21
   1  -7   3  424.39   15.10
  -1   7  -3  381.27   12.56
   1  -7   4   25.01    1.71
  -1   7  -4   24.74    1.47
  -1   7  -5  145.96    3.97
   1  -7   6    2.48    0.87
   1  -7   7  203.84    7.63
  -1   7  -7  218.29    5.38
  -1   7  -8  252.71    6.35
   1  -7   9   90.36    2.75
  -1   7  -9   84.14    2.46
   1  -7  10   22.59    1.73
  -1   7 -10   18.37    1.07
   1  -7  11 1652.83   53.06
  -1   7 -11 1585.64   35.51
  -1   7 -12    8.79    1.47
   1  -7  13  555.80   19.67
  -1   7 -13  581.25   14.20
   1  -7  14  150.24    5.96
  -1   7 -14  142.96    5.93
  -1   7 -15   27.43    1.62
   1  -7  17    6.50    2.98
  -1   7 -17    0.77    1.30
   1  -7  18  240.06    9.13
  -1   7 -18  255.35    9.03
  -1   7 -20   33.91    3.01
  -1   7 -21  365.46   12.72
   1  -6 -23  234.06    6.49
   1  -6 -22  285.09   10.59
   1  -6 -21  109.51    5.56
   1  -6 -20    3.15    2.15
   1  -6 -19    0.89    1.65
   1  -6 -18  125.40    5.88
   1  -6 -17   15.25    1.62
   1  -6 -16    6.92    1.35
   1  -6 -15   51.18    3.13
   1  -6 -14  432.03   16.49
   1  -6 -13   14.29    1.18
   1  -6 -12  284.27   10.18
   1  -6 -11  895.96   29.14
   1  -6 -10  220.73    7.93
  -1   6   5  646.54   20.91
  -1   6   4  134.35    4.59
  -1   6   3  155.47    6.45
   1  -6  -2   26.03    1.24
  -1   6   2   26.23    0.92
  -1   6   1  666.44   23.25
   1  -6   0 1813.82   58.62
   1  -6   1 1654.65   52.20
  -1   6  -1 1766.56   55.90
   1  -6   2   26.23    1.73
  -1   6  -2   22.92    1.19
  -1   6  -3  106.46    3.17
   1  -6   4   27.39    1.76
  -1   6  -4   28.94    1.37
   1  -6   5  129.05    4.72
  -1   6  -5  123.36    4.42
  -1   6  -6    2.42    0.63
  -1   6  -7    7.53    0.66
   1  -6   8  427.02   10.43
  -1   6  -8  425.77   10.59
   1  -6   9  255.08    9.31
  -1   6  -9  245.73    5.98
   1  -6  10 1286.40   41.64
  -1   6 -10 1318.12   43.37
   1  -6  11   90.43    2.78
  -1   6 -11   91.68    2.65
   1  -6  12  399.71   10.09
  -1   6 -12  400.71    9.74
   1  -6  13  447.95   11.13
  -1   6 -13  462.79   11.15
   1  -6  14  128.07    3.99
  -1   6 -14  131.81    3.93
  -1   6 -15  193.27    5.14
   1  -6  16   31.27    2.59
  -1   6 -16   31.65    2.54
   1  -6  17  112.04    5.53
  -1   6 -17  106.98    3.29
   1  -6  18  191.63    8.20
  -1   6 -18  191.92    5.38
   1  -6  19  203.20    7.91
   1  -6  20   -0.10    3.58
  -1   6 -20    1.19    1.86
   1  -6  21   14.29    2.43
   1  -6  22  114.16    6.52
  -1   6 -22  112.51    5.05
   1  -5 -24    9.01    3.33
   1  -5 -23    3.76    2.66
   1  -5 -22    5.17    2.50
   1  -5 -21  120.32    5.99
   1  -5 -20  112.63    4.82
   1  -5 -19   23.02    2.31
   1  -5 -18   41.29    2.68
   1  -5 -17    6.90    1.41
   1  -5 -16   18.32    1.15
   1  -5 -15   86.04    3.91
   1  -5 -14  120.04    4.95
   1  -5 -13    6.62    0.87
   1  -5 -12 1399.21   44.77
   1  -5 -11   50.57    2.24
   1  -5 -10  965.41   31.07
   1  -5  -9   12.58    0.69
   1  -5  -8   34.28    1.51
   1  -5  -7   65.21    2.66
   1  -5  -6  114.82    3.93
  -1   5   5 1053.31   34.29
  -1   5   3   23.44    1.00
  -1   5   1   11.38    0.64
   1  -5   0  242.63    9.71
  -1   5   0  238.53    8.94
   1  -5   1  175.43    6.48
  -1   5  -1  162.40    5.77
   1  -5   2   50.27    1.55
  -1   5  -2   48.40    2.26
  -1   5  -3   32.02    1.97
   1  -5   4  769.13   25.71
  -1   5  -4  794.18   17.94
   1  -5   5  293.32   10.62
  -1   5  -5  282.47    7.01
  -1   5  -6  779.90   25.18
   1  -5   7  105.24    4.10
  -1   5  -7  105.31    2.93
  -1   5  -8   22.89    1.37
   1  -5   9   82.90    4.15
  -1   5  -9   78.23    2.31
  -1   5 -10  516.34   16.89
   1  -5  12  643.93   15.69
   1  -5  13    0.61    1.19
  -1   5 -13    0.87    1.05
   1  -5  14   99.14    4.38
  -1   5 -14   96.99    3.01
   1  -5  15    4.37    1.61
  -1   5 -15    9.86    1.90
   1  -5  16    3.10    1.61
  -1   5 -16    0.60    0.92
  -1   5 -17   11.15    2.04
   1  -5  18  478.01   16.53
  -1   5 -18  490.26   16.44
   1  -5  19   33.92    2.26
  -1   5 -19   36.02    1.98
   1  -5  20  935.77   29.74
  -1   5 -20  898.60   20.89
  -1   5 -21   23.01    1.96
  -1   5 -22   60.35    2.67
   1  -5  23  128.07    5.78
  -1   5 -23  122.75    4.08
   1  -4 -25  365.37   12.53
   1  -4 -24   64.39    3.86
   1  -4 -23   25.65    3.00
   1  -4 -22  200.56    5.71
   1  -4 -21  126.44    4.11
  -1   4  21  133.33    7.52
   1  -4 -20   14.80    2.13
  -1   4  20   11.26    3.17
   1  -4 -19   57.57    3.23
   1  -4 -18    1.66    1.12
   1  -4 -17  286.70    7.89
   1  -4 -16   45.11    1.64
   1  -4 -15  380.87   12.96
  -1   4  15  386.35   15.22
   1  -4 -14  458.98   11.60
   1  -4 -13    7.54    1.04
   1  -4 -12   11.11    1.15
  -1   4  12   12.17    1.16
   1  -4 -11  139.31    5.30
   1  -4 -10  232.87    8.04
   1  -4  -9 1487.98   48.95
  -1   4   9 1327.04   41.52
   1  -4  -8  446.77   14.38
   1  -4  -6   50.10    2.24
   1  -4  -4   39.44    1.77
  -1   4   4   39.74    1.64
   1  -4  -3  156.11    5.58
  -1   4   3  154.71    5.49
   1  -4  -2  214.05    7.15
  -1   4   2  193.29    7.26
   1  -4  -1   14.06    0.70
  -1   4   1   13.85    0.71
   1  -4   0  725.14   23.08
  -1   4   0  674.36   15.17
   1  -4   1  206.01    7.33
  -1   4  -1  217.26    7.19
   1  -4   2  223.09    7.33
  -1   4  -2  217.89    7.26
  -1   4  -3 1935.72   42.48
   1  -4   4    8.47    0.81
   1  -4   5  460.25   15.88
  -1   4  -5  439.48   14.66
   1  -4   6   10.94    0.95
  -1   4  -6    8.82    0.58
   1  -4   8   -1.59    0.99
  -1   4  -8  496.74   11.65
  -1   4 -10  111.01    4.21
  -1   4 -11    7.14    0.72
   1  -4  12  103.21    3.07
  -1   4 -12  105.19    3.16
  -1   4 -13  170.55    4.67
   1  -4  14   55.08    3.02
  -1   4 -14   49.07    3.28
   1  -4  15 1701.87   53.98
  -1   4 -15 1757.86   40.39
   1  -4  16    5.46    2.14
  -1   4 -16    6.44    1.29
   1  -4  17  794.60   27.54
  -1   4 -17  816.29   28.08
   1  -4  18   91.92    4.25
   1  -4  19    7.60    1.66
  -1   4 -19    7.08    1.66
   1  -4  20   -0.17    3.05
  -1   4 -20    2.92    2.27
   1  -4  21    1.86    1.97
   1  -4  22   26.47    4.24
  -1   4 -22   32.53    2.33
  -1   4 -23   55.66    4.22
  -1   4 -24   34.67    3.52
   1  -3 -26   66.19    4.78
   1  -3 -25   50.76    2.66
   1  -3 -24   22.35    3.00
   1  -3 -23    2.54    2.46
   1  -3 -22   50.61    2.67
   1  -3 -21   17.04    1.59
   1  -3 -20   51.92    2.34
   1  -3 -19  392.89   10.39
   1  -3 -18   90.87    4.34
  -1   3  18   80.45    3.90
   1  -3 -17  445.14   15.30
  -1   3  17  463.57   18.43
   1  -3 -16    2.79    1.32
   1  -3 -15   25.45    1.29
   1  -3 -14  530.55   17.26
  -1   3  14  532.27   19.55
   1  -3 -13  266.17    7.07
   1  -3 -12  173.91    6.01
   1  -3 -11    6.91    0.81
   1  -3 -10   87.10    3.38
  -1   3  10   84.56    3.51
   1  -3  -9 1061.41   35.22
  -1   3   9 1050.84   33.71
   1  -3  -8   24.10    1.15
  -1   3   8   24.35    1.27
   1  -3  -7    2.45    0.42
   1  -3  -6  221.33    7.85
  -1   3   6  206.74    7.44
   1  -3  -2   34.25    1.28
  -1   3   2   32.03    1.45
  -1   3   1   94.24    4.55
   1  -3   0 1848.40   59.39
   1  -3   1   27.21    0.89
   1  -3   2 1688.95   52.59
  -1   3  -2 1783.15   55.98
   1  -3   4  441.65   10.46
  -1   3  -4  437.64   10.20
  -1   3  -6  101.62    2.79
   1  -3   7  459.89   11.03
   1  -3   8  153.04    3.83
  -1   3  -8  147.32    4.91
   1  -3   9   90.60    2.49
  -1   3  -9   93.68    2.70
  -1   3 -10  110.36    3.04
   1  -3  11  579.84   20.27
  -1   3 -11  581.76   13.93
   1  -3  12  102.52    4.73
  -1   3 -12  103.78    3.04
   1  -3  13 1184.76   27.06
  -1   3 -13 1283.50   30.50
   1  -3  14   10.45    1.17
  -1   3 -14   10.11    1.64
  -1   3 -15  482.91   11.39
   1  -3  16   49.19    1.88
  -1   3 -16   45.61    1.80
  -1   3 -17  205.89    7.83
   1  -3  18  404.55   14.36
  -1   3 -18  408.15   10.16
   1  -3  19  249.18    9.06
  -1   3 -19  252.57    8.77
  -1   3 -20  112.58    5.03
   1  -3  21   20.41    3.43
  -1   3 -21   19.78    2.74
   1  -3  22    2.74    2.10
  -1   3 -22    4.45    2.07
   1  -3  23  180.39    7.36
  -1   3 -23  180.39    7.11
  -1   3 -24   90.56    3.34
   1  -2 -26   18.00    3.48
   1  -2 -25   96.58    3.94
   1  -2 -24  261.78    7.84
   1  -2 -23    9.97    3.44
   1  -2 -22  286.84    8.46
   1  -2 -21   11.28    1.85
   1  -2 -20  213.07    6.56
   1  -2 -19   41.84    2.26
   1  -2 -18  138.15    4.31
   1  -2 -17  697.49   17.55
   1  -2 -16  709.34   16.60
  -1   2  16  673.14   22.91
   1  -2 -15  548.86   19.08
  -1   2  15  567.55   20.27
   1  -2 -14  271.21    6.89
   1  -2 -13  273.51    9.52
  -1   2  13  265.69    6.76
   1  -2 -12  130.15    4.74
   1  -2 -11  424.02   14.43
  -1   2  11  402.81   13.62
   1  -2 -10   32.51    1.20
  -1   2   9  500.60   17.55
   1  -2  -8  881.79   27.47
  -1   2   8  951.33   30.96
   1  -2  -7   93.69    3.25
   1  -2  -6 2290.16   75.33
  -1   2   6 2185.69   68.07
   1  -2  -5  585.83   19.87
  -1   2   5  551.20   17.79
   1  -2  -4    2.07    0.21
   1  -2  -3  485.86   15.57
  -1   2   3  456.90   14.23
   1  -2  -1  178.11    5.93
  -1   2   1  160.20    5.41
   1  -2   0  257.20    6.25
  -1   2   0  254.21    8.51
   1  -2   1  180.66    4.47
   1  -2   2  543.71   17.30
  -1   2  -2  546.68   12.35
   1  -2   3  933.01   28.98
  -1   2  -3  936.62   29.77
   1  -2   5  306.43    7.96
   1  -2   6 1302.25   40.78
  -1   2  -6 1246.02   27.49
   1  -2   7 1337.52   29.81
  -1   2  -7 1229.14   27.13
  -1   2  -8 1771.19   39.41
  -1   2  -9   27.30    1.54
   1  -2  10  845.57   27.32
  -1   2 -10  765.63   26.14
   1  -2  11  354.95   11.72
  -1   2 -11  370.10   12.90
  -1   2 -12   47.66    1.83
   1  -2  13  147.53    6.36
  -1   2 -13  137.22    4.00
  -1   2 -14  310.12   10.32
  -1   2 -15    0.68    0.85
   1  -2  16  738.47   17.71
  -1   2 -16  722.71   17.01
   1  -2  17   15.85    1.36
  -1   2 -17   16.00    1.62
  -1   2 -18  225.05    5.74
  -1   2 -19  295.95   11.81
   1  -2  20    1.11    2.76
  -1   2 -20    1.09    2.11
   1  -2  21    0.05    3.00
  -1   2 -21    0.48    1.75
   1  -2  22    9.61    2.72
  -1   2 -22    7.88    2.27
   1  -2  23  108.42    4.24
  -1   2 -23  118.89    3.86
   1  -2  24  124.86    7.32
  -1   2 -24  120.76    4.35
  -1   2 -25   53.97    2.61
   1  -1 -27    9.12    2.59
   1  -1 -26   26.18    5.12
   1  -1 -25   85.89    4.64
  -1   1  25   82.08    6.99
   1  -1 -24   30.22    3.66
  -1   1  24   31.99    4.86
   1  -1 -23   36.61    3.00
  -1   1  23   42.50    4.35
   1  -1 -22   58.65    4.01
  -1   1  22   60.56    5.10
   1  -1 -21  129.26    5.41
  -1   1  21  138.93    4.28
   1  -1 -20  223.30    6.22
  -1   1  20  184.58    7.48
   1  -1 -19  166.80    4.55
  -1   1  19  153.66    6.46
   1  -1 -18  461.14   11.46
  -1   1  18  435.90   15.71
   1  -1 -17   33.56    1.49
  -1   1  17   35.61    2.56
   1  -1 -16  112.02    3.54
  -1   1  16  106.93    4.90
   1  -1 -15   92.34    2.70
  -1   1  15  100.75    4.53
   1  -1 -14   50.49    2.45
  -1   1  14   52.28    1.86
   1  -1 -13   27.92    1.11
  -1   1  13   32.28    1.78
   1  -1 -12  837.30   26.94
  -1   1  12  848.14   27.08
   1  -1 -11 1998.75   62.45
  -1   1  11 1899.90   58.74
   1  -1 -10  929.15   29.62
  -1   1  10  929.78   21.00
   1  -1  -9    0.81    0.63
  -1   1   9    1.29    0.53
   1  -1  -8   19.76    1.04
  -1   1   8   19.34    0.76
   1  -1  -7    0.29    0.31
  -1   1   7    0.31    0.49
   1  -1  -6  149.77    5.85
  -1   1   6  147.64    3.65
   1  -1  -5  111.62    2.95
  -1   1   5   99.18    3.53
   1  -1  -4   44.31    1.74
  -1   1   4   42.35    1.58
   1  -1  -1  259.51    8.45
  -1   1   1  246.24    7.92
   1  -1   1    7.62    0.34
  -1   1  -1    7.37    0.46
   1  -1   3  246.03    6.05
  -1   1  -5  116.94    4.17
   1  -1   7 1293.77   41.27
  -1   1  -7 1321.44   41.92
  -1   1  -8  230.20    5.57
   1  -1   9  213.10    8.59
  -1   1  -9  172.35    6.20
  -1   1 -10  136.99    3.45
   1  -1  11 1137.97   26.43
  -1   1 -11 1085.44   34.78
   1  -1  12 1125.89   35.99
  -1   1 -12 1126.55   25.76
   1  -1  13   51.08    2.42
  -1   1 -13   45.91    1.65
   1  -1  14  240.35    9.32
  -1   1 -14  241.43    6.63
   1  -1  15   69.95    2.59
  -1   1 -15   72.77    2.42
   1  -1  16    6.83    1.20
  -1   1 -16    6.37    1.69
   1  -1  17    6.14    1.29
  -1   1 -17    5.77    1.79
   1  -1  18  134.24    3.99
  -1   1 -18  141.34    5.38
  -1   1 -19  211.75    5.47
  -1   1 -20   48.06    2.03
   1  -1  21  389.21   14.64
  -1   1 -21  374.26   12.85
   1  -1  22   70.34    4.95
  -1   1 -22   64.34    3.23
   1  -1  23    5.27    2.89
  -1   1 -23    5.24    2.02
   1  -1  24   89.83    4.59
   1  -1  25   28.15    4.13
  -1   1 -25   30.05    2.63
   1   0 -26   -1.55    2.81
   1   0 -25    6.31    2.39
  -1   0  25    5.66    3.64
   1   0 -24    2.24    2.44
  -1   0  24    1.67    4.17
   1   0 -23  734.66   24.08
  -1   0  23  689.85   16.82
   1   0 -22    3.30    1.70
  -1   0  22    4.27    3.15
   1   0 -21   28.38    2.00
   1   0 -20    0.84    1.45
  -1   0  20    0.67    1.95
  -1   0  19  203.97    9.63
   1   0 -18    1.32    0.89
  -1   0  18    0.20    1.06
   1   0 -17  451.46   16.04
   1   0 -16    0.16    1.03
  -1   0  16   -0.66    1.58
   1   0 -15  811.39   26.60
  -1   0  15  860.68   28.05
   1   0 -14    0.66    0.91
  -1   0  14   -0.09    0.83
  -1   0  13 2874.20   63.95
   1   0 -12   -0.07    0.88
  -1   0  12    0.48    0.64
   1   0 -11    4.78    0.58
  -1   0  11    4.45    0.90
   1   0 -10   -0.22    0.56
  -1   0  10   -0.16    0.67
   1   0  -9  681.42   16.07
  -1   0   9  691.39   23.29
   1   0  -8    0.16    0.38
  -1   0   8    7.95    0.95
   1   0  -7   10.98    0.80
  -1   0   7   12.08    0.73
   1   0  -6    0.11    0.35
  -1   0   6    0.40    0.34
  -1   0   5  127.71    3.32
   1   0  -4    0.00    0.18
   1   0  -3  806.90   26.00
  -1   0   3  859.65   27.07
   1   0  -2    0.15    0.16
  -1   0   2    1.34    0.22
   1   0  -1   -0.01    0.11
   1   0   0    0.25    0.09
  -1   0   0    0.47    0.13
  -1   0  -2    0.14    0.13
   1   0   3  765.47   23.76
  -1   0  -3  859.82   30.13
   1   0   4    0.30    0.27
   1   0   5  797.22   26.10
  -1   0  -6    0.54    0.52
  -1   0  -7  713.19   16.80
   1   0   8   -0.33    0.64
  -1   0  -8    1.03    0.46
   1   0   9 6174.18  197.71
   1   0  10   -0.10    0.55
  -1   0 -10   -0.20    0.40
   1   0  11  899.53   21.56
  -1   0 -11  940.41   31.04
  -1   0 -12    0.18    0.59
  -1   0 -13   17.31    0.99
   1   0  14    0.27    1.47
  -1   0 -14    0.60    0.95
   1   0  15   65.63    4.10
  -1   0 -15   61.22    2.93
   1   0  16   -0.79    1.77
  -1   0 -16    0.29    1.15
   1   0  17  302.42   12.83
  -1   0 -17  298.87   11.66
   1   0  18    0.60    2.17
  -1   0 -18    0.68    1.33
  -1   0 -19   62.58    2.67
  -1   0 -20   -3.14    2.24
   1   0  21  375.24    9.72
  -1   0 -21  358.72   14.22
   1   0  22   -3.56    2.52
  -1   0 -22   -0.35    3.12
   1   0  23  243.72    9.73
  -1   0 -23  223.23    6.21
   1   0  24    0.34    4.89
  -1   0 -24    0.19    2.19
  -1   0 -25    3.69    2.29
   1   0  26    0.98    3.72
  -1   0 -26    1.19    2.80
   1   1 -26   26.60    4.60
  -1  -1  26   21.62    4.52
  -1  -1  25   90.15    6.65
   1   1 -24   31.10    2.67
  -1  -1  24   31.52    4.50
   1   1 -23   36.38    2.61
  -1  -1  23   44.08    3.77
   1   1 -22   59.47    2.47
   1   1 -21  122.12    5.68
  -1  -1  21  127.29    5.81
   1   1 -20  198.24    8.06
  -1  -1  20  201.12    5.62
   1   1 -19  173.42    5.00
  -1  -1  19  155.95    6.77
   1   1 -18  486.78   16.02
   1   1 -17   34.21    2.11
  -1  -1  17   33.71    2.22
   1   1 -16  107.20    4.21
  -1  -1  16  109.53    4.56
   1   1 -15   96.12    2.84
  -1  -1  15   99.32    4.58
   1   1 -14   52.62    1.95
  -1  -1  14   53.42    3.00
   1   1 -13   28.35    1.19
   1   1 -12  831.26   19.05
   1   1 -11 2101.43   67.55
  -1  -1  11 2065.45   67.19
   1   1 -10  949.51   21.87
  -1  -1  10  931.66   29.99
   1   1  -9    1.45    0.82
  -1  -1   9    1.05    0.47
   1   1  -8   17.82    1.02
  -1  -1   8   18.85    1.15
   1   1  -7    0.33    0.64
  -1  -1   7   -0.10    0.35
   1   1  -6  141.34    5.15
  -1  -1   6  135.61    5.44
   1   1  -5  102.06    3.72
  -1  -1   5  108.05    2.74
   1   1  -4   42.04    1.88
   1   1  -1  276.33    8.95
  -1  -1   1  259.01    6.14
   1   1   1   18.41    0.71
  -1  -1  -1    8.36    0.46
   1   1   3  256.04    9.25
   1   1   5  111.49    3.79
  -1  -1  -5  122.99    4.62
   1   1   6  641.69   21.22
   1   1   7 1272.48   42.44
  -1  -1  -7 1310.03   43.66
   1   1   8  225.53    6.16
   1   1   9  191.21    7.58
  -1  -1  -9  188.02    6.83
  -1  -1 -10  145.93    3.61
  -1  -1 -11 1144.68   26.12
  -1  -1 -12 1180.91   26.76
   1   1  13   46.91    1.75
  -1  -1 -13   50.87    2.23
   1   1  14  223.63    8.45
   1   1  15   68.32    3.43
  -1  -1 -15   72.15    3.10
   1   1  16    9.43    1.46
  -1  -1 -16    6.68    1.63
  -1  -1 -17    6.82    1.10
  -1  -1 -18  136.37    3.95
   1   1  19  223.61    8.86
  -1  -1 -19  219.02    8.39
   1   1  20   45.88    3.86
  -1  -1 -20   45.48    3.08
  -1  -1 -21  386.35   10.12
  -1  -1 -22   56.52    2.67
   1   1  23    3.04    3.13
  -1  -1 -23    2.27    2.46
   1   1  24   78.90    5.36
  -1  -1 -24   84.41    4.59
  -1  -1 -25   30.21    5.01
  -1  -1 -26  223.72   11.21
   1   2 -25   94.41    3.59
   1   2 -24  239.75    9.15
  -1  -2  24  256.59    7.55
   1   2 -23    5.79    1.86
  -1  -2  23    7.96    3.59
   1   2 -22  252.47    6.84
  -1  -2  22  254.23   10.08
   1   2 -21   11.62    1.41
   1   2 -20  205.75    5.54
  -1  -2  20  202.52    7.93
   1   2 -19   37.84    2.10
  -1  -2  18  139.12    4.36
   1   2 -17  672.24   16.53
  -1  -2  17  702.38   17.53
   1   2 -16  731.10   17.45
   1   2 -15  545.37   12.85
  -1  -2  15  528.05   12.85
   1   2 -14  262.91    9.30
  -1  -2  14  268.85    9.50
   1   2 -13  267.80    6.95
  -1  -2  13  265.75   10.38
   1   2 -12  145.29    5.06
   1   2 -11  415.25   10.11
  -1  -2  11  389.47    9.41
   1   2 -10   32.03    1.66
  -1  -2  10   34.76    1.76
  -1  -2   9  509.31   17.40
   1   2  -8  873.25   27.97
  -1  -2   8  908.18   20.50
   1   2  -7   89.62    2.34
  -1  -2   7   85.87    3.14
  -1  -2   4    1.61    0.35
   1   2  -3  455.45   14.76
  -1  -2   3  427.18    9.82
   1   2  -1  174.78    6.20
  -1  -2   1  157.40    6.07
   1   2   0  278.65    8.69
  -1  -2   0  255.67    8.23
   1   2   1  194.53    6.46
  -1  -2  -1  185.25    6.32
   1   2   6 1300.48   39.54
  -1  -2  -6 1287.73   40.08
   1   2   8 1727.49   54.03
  -1  -2  -8 1899.39   63.87
   1   2   9   29.18    1.59
  -1  -2  -9   30.22    1.83
   1   2  10  832.11   26.60
  -1  -2 -10  826.67   19.33
  -1  -2 -11  384.43    9.31
   1   2  13  159.77    5.68
  -1  -2 -13  159.18    6.51
   1   2  14  341.34    9.41
   1   2  15    0.68    1.16
   1   2  16  769.67   27.40
  -1  -2 -16  711.36   23.90
  -1  -2 -18  250.13    8.90
   1   2  19  301.48   11.60
  -1  -2 -19  287.93   11.27
  -1  -2 -20    2.32    1.64
  -1  -2 -21    0.33    1.79
   1   2  22   10.98    3.84
  -1  -2 -22    6.71    3.16
   1   2  23  110.57    6.05
  -1  -2 -23  119.86    6.72
  -1  -2 -25   68.00    3.54
  -1  -2 -26   50.81    3.95
   1   3 -25   48.29    3.03
   1   3 -24   18.84    2.81
  -1  -3  24   18.25    5.49
   1   3 -23    0.91    2.21
   1   3 -22   45.34    3.13
  -1  -3  22   47.98    2.57
   1   3 -21   14.17    1.64
  -1  -3  21   18.65    3.12
   1   3 -20   49.03    3.11
   1   3 -19  379.01   12.95
  -1  -3  19  371.21    9.34
   1   3 -18   69.39    3.65
  -1  -3  18   84.95    4.05
   1   3 -17  420.99   10.07
  -1  -3  17  408.38   14.10
   1   3 -16    1.96    0.94
  -1  -3  16    1.93    1.74
   1   3 -15   28.02    1.29
  -1  -3  15   25.64    1.83
   1   3 -14  529.41   12.77
  -1  -3  14  516.77   18.72
   1   3 -13  246.36    8.65
   1   3 -12  162.64    5.86
  -1  -3  12  162.59    6.02
   1   3 -11    5.68    1.10
   1   3 -10   78.89    2.17
  -1  -3  10   88.35    2.68
   1   3  -9 1032.60   24.92
  -1  -3   9 1055.95   24.65
   1   3  -7    2.53    0.48
  -1  -3   7    1.47    0.48
   1   3  -6  224.75    7.97
  -1  -3   6  197.12    6.93
   1   3  -3 1137.79   35.56
  -1  -3   3 1088.92   24.71
   1   3  -2   34.41    1.14
  -1  -3   2   36.45    1.51
   1   3  -1  108.80    2.69
  -1  -3   1  102.20    3.72
  -1  -3  -1   29.40    1.30
  -1  -3  -4  437.45   14.09
  -1  -3  -6  107.38    2.97
  -1  -3  -7  470.86   16.24
  -1  -3  -8  143.48    5.17
  -1  -3  -9   99.27    3.66
  -1  -3 -10  115.70    4.71
   1   3  11  584.09   19.66
   1   3  13 1207.38   40.04
  -1  -3 -13 1279.14   39.81
  -1  -3 -14    9.34    0.86
   1   3  15  474.92   17.47
  -1  -3 -15  496.13   17.21
   1   3  16   49.88    2.64
  -1  -3 -18  418.51   14.54
  -1  -3 -19  278.49   10.74
  -1  -3 -20  129.45    4.28
   1   3  21   18.06    3.03
  -1  -3 -21   22.03    3.13
  -1  -3 -22    6.79    2.17
  -1  -3 -23  174.98    5.41
  -1  -3 -24   87.27    3.47
  -1  -3 -25   47.42    3.38
   1   4 -24   57.32    2.99
  -1  -4  24   52.69    3.30
   1   4 -23   21.46    1.85
  -1  -4  23   20.60    3.42
   1   4 -22  193.90    5.93
  -1  -4  22  204.02    6.12
   1   4 -21  132.28    3.84
   1   4 -20   12.49    1.47
  -1  -4  20   15.89    2.85
   1   4 -19   55.27    2.31
  -1  -4  19   54.03    3.13
   1   4 -18    0.62    1.30
  -1  -4  18    1.97    1.47
   1   4 -17  301.91    7.34
  -1  -4  17  294.72    7.78
   1   4 -16   46.96    2.78
  -1  -4  16   43.90    1.99
   1   4 -13    5.34    1.39
  -1  -4  13    5.27    1.00
   1   4 -12   12.77    0.88
  -1  -4  12   12.21    0.98
  -1  -4  11  133.75    5.12
   1   4  -9 1411.52   44.76
   1   4  -8  424.83    9.80
  -1  -4   8  435.18   10.42
  -1  -4   6   47.82    2.11
   1   4  -5 2995.48   65.83
  -1  -4   5 2721.98   87.81
   1   4  -4   44.80    2.10
  -1  -4   4   41.88    1.91
   1   4  -3  159.07    5.76
  -1  -4   3  156.91    5.88
   1   4  -2  198.57    7.99
  -1  -4   2  202.33    7.53
   1   4  -1   14.66    0.86
  -1  -4   1   12.36    0.73
   1   4   0  720.71   23.28
   1   4   1  205.16    6.81
  -1  -4  -1  196.88    6.52
   1   4   2  220.26    7.88
  -1  -4  -6   13.40    0.74
  -1  -4  -8  502.08   16.36
  -1  -4  -9  239.56    7.99
  -1  -4 -10  115.86    4.22
  -1  -4 -11    6.76    0.55
  -1  -4 -12  115.45    4.26
  -1  -4 -13  178.94    6.97
  -1  -4 -14   45.54    2.46
  -1  -4 -15 1850.59   59.04
  -1  -4 -16    6.18    1.00
  -1  -4 -17  804.65   20.26
  -1  -4 -19    7.86    2.05
  -1  -4 -20    0.35    1.58
  -1  -4 -21    0.15    2.79
  -1  -4 -22   35.16    2.40
  -1  -4 -23   60.99    3.48
  -1  -4 -24   39.13    3.17
   1   5 -23    6.38    2.33
  -1  -5  23    4.97    2.47
   1   5 -22    4.63    1.52
   1   5 -21  115.15    3.77
   1   5 -20  106.90    5.35
  -1  -5  20  105.83    3.73
   1   5 -19   19.89    1.57
  -1  -5  19   18.28    2.44
   1   5 -18   35.33    1.77
  -1  -5  18   33.18    2.94
   1   5 -17    2.28    1.36
   1   5 -16   18.14    1.59
  -1  -5  16   15.48    1.26
   1   5 -15   78.95    2.60
  -1  -5  15   80.38    2.46
   1   5 -14  116.70    4.38
  -1  -5  14  115.49    4.73
   1   5 -13    5.52    0.79
  -1  -5  13    5.84    1.23
   1   5 -11   43.99    1.68
  -1  -5  11   44.82    1.75
   1   5 -10  928.88   21.65
  -1  -5  10  963.65   31.64
   1   5  -9   10.01    0.84
  -1  -5   9    8.59    0.93
   1   5  -8   33.90    1.22
   1   5  -7   68.94    2.93
  -1  -5   7   63.93    3.12
   1   5  -6  114.01    4.08
  -1  -5   6  113.12    3.10
   1   5  -5 1074.28   33.64
  -1  -5   5 1108.74   35.66
  -1  -5   4 2358.50   52.45
   1   5  -3   26.17    1.31
  -1  -5   3   24.71    0.96
  -1  -5   1   14.27    0.82
   1   5   0  214.85    7.16
  -1  -5   0  258.41    9.18
  -1  -5  -1  159.03    5.38
   1   5   2   46.62    1.95
   1   5   3   31.77    1.27
  -1  -5  -8   22.93    0.95
  -1  -5  -9   78.64    2.21
  -1  -5 -11   27.08    1.29
  -1  -5 -12  667.41   15.28
  -1  -5 -13    1.20    0.54
  -1  -5 -14  102.69    5.02
  -1  -5 -15    7.12    1.16
  -1  -5 -16    0.43    1.12
  -1  -5 -17   10.32    1.10
  -1  -5 -18  455.27   17.64
  -1  -5 -19   40.26    3.18
  -1  -5 -20 1028.55   33.65
  -1  -5 -21   24.12    2.96
  -1  -5 -22   62.42    3.10
  -1  -5 -23  134.74    5.14
   1   6 -22  275.19    7.11
  -1  -6  22  266.68   10.30
   1   6 -21  105.90    3.73
   1   6 -20    1.53    2.41
  -1  -6  20    2.95    1.90
   1   6 -19    1.46    1.81
  -1  -6  19    2.09    1.55
   1   6 -18  113.57    5.17
   1   6 -17   14.21    1.40
  -1  -6  17   13.52    2.60
   1   6 -16    7.23    1.50
  -1  -6  16    7.72    2.40
   1   6 -15   47.26    2.62
   1   6 -14  383.73    9.29
  -1  -6  14  397.94   14.01
   1   6 -13    9.03    0.99
  -1  -6  13   10.59    1.11
   1   6 -12  278.14    6.83
  -1  -6  12  283.36    7.52
   1   6 -11  830.66   18.73
  -1  -6  11  783.93   25.91
   1   6 -10  203.46    6.94
  -1  -6  10  227.95    8.01
   1   6  -9 2716.87   84.70
  -1  -6   9 2849.87   90.00
  -1  -6   8  192.41    7.25
   1   6  -7  954.59   30.24
  -1  -6   7  994.79   32.98
   1   6  -6  265.74    9.10
  -1  -6   6  264.81    9.22
   1   6  -5  629.98   19.87
  -1  -6   5  657.59   16.23
   1   6  -4  150.11    3.83
  -1  -6   4  150.73    5.41
   1   6  -3  153.05    6.33
  -1  -6   3  160.42    6.50
   1   6  -2   24.00    0.90
   1   6  -1  600.30   14.04
   1   6   0 1798.66   55.68
   1   6   2   22.79    1.21
   1   6   3   98.19    3.50
  -1  -6 -11   93.68    2.39
  -1  -6 -12  424.85    9.94
  -1  -6 -13  469.39   11.32
  -1  -6 -14  144.23    5.84
  -1  -6 -15  203.19    7.97
  -1  -6 -16   34.51    1.55
  -1  -6 -17  113.38    5.09
  -1  -6 -18  212.61    8.16
  -1  -6 -19  216.07    5.92
  -1  -6 -20   -0.64    1.85
  -1  -6 -21   14.45    3.01
  -1  -6 -22  105.23    4.34
   1   7 -22    1.32    1.77
   1   7 -21  270.47    6.83
   1   7 -20   28.63    2.21
  -1  -7  20   25.94    2.59
   1   7 -19  321.04    8.13
  -1  -7  19  306.28    7.93
  -1  -7  18   37.90    2.81
   1   7 -16    2.08    1.13
  -1  -7  16    1.38    1.29
   1   7 -15   27.49    1.49
  -1  -7  15   27.34    1.72
   1   7 -14  308.23    7.57
  -1  -7  14  325.81    8.84
   1   7 -13   27.09    1.31
  -1  -7  13   27.12    2.11
   1   7 -12   59.33    2.61
  -1  -7  12   58.92    3.04
   1   7 -11 1389.35   31.62
  -1  -7  11 1517.71   51.27
   1   7 -10   28.89    1.33
  -1  -7  10   31.53    1.46
   1   7  -9  247.02    6.07
  -1  -7   9  242.38    6.61
   1   7  -8  868.03   20.15
   1   7  -7    1.36    0.85
  -1  -7   7    2.83    0.93
   1   7  -6   90.06    3.71
  -1  -7   6   72.56    3.17
  -1  -7   5  277.77    7.14
   1   7  -4  514.73   18.87
  -1  -7   4  569.36   19.26
   1   7  -3 1456.10   32.86
  -1  -7   3 1479.45   48.45
   1   7  -2    0.59    0.50
  -1  -7   0  461.27   14.99
   1   7   1  435.55   14.38
   1   7   2  408.82   13.59
   1   7   3  404.00   13.52
  -1  -7 -16   85.34    2.29
  -1  -7 -17    3.25    0.71
  -1  -7 -18  242.11    5.94
  -1  -7 -19  286.74    7.05
  -1  -7 -20   37.63    2.69
  -1  -7 -21  345.90    9.42
   1   8 -21    2.27    2.38
   1   8 -20  135.56    4.08
  -1  -8  20  132.25    6.44
   1   8 -19    2.84    1.57
  -1  -8  19    0.22    1.83
   1   8 -18    3.51    1.68
  -1  -8  18    2.28    1.70
   1   8 -17   25.52    2.24
  -1  -8  17   25.27    2.18
   1   8 -16  480.53   15.58
   1   8 -15  235.76    5.85
   1   8 -14   26.27    1.49
  -1  -8  14   28.23    1.67
  -1  -8  13  397.06   14.39
   1   8 -12    5.06    1.01
  -1  -8  12    8.97    2.04
   1   8 -11   47.82    2.71
  -1  -8  11   46.37    3.01
   1   8 -10  127.11    5.46
  -1  -8   9    3.01    1.45
   1   8  -8  742.26   18.03
  -1  -8   8  709.40   16.75
   1   8  -7  117.91    3.42
  -1  -8   7  122.68    4.72
   1   8  -6  564.84   19.53
  -1  -8   6  514.64   17.64
   1   8  -5    1.43    0.61
  -1  -8   5    0.15    1.21
   1   8  -4  147.99    5.30
   1   8  -3   76.03    3.17
  -1  -8   3   79.93    3.61
   1   8  -2  437.59   10.41
   1   8  -1  476.66   11.28
  -1  -8   1  469.66   15.51
   1   8   0  780.21   25.98
   1   8   1  619.76   22.14
   1   8   2 1032.25   33.64
   1   8   3   83.84    2.40
   1   9 -20  185.74    8.86
  -1  -9  20  184.55    8.71
   1   9 -19    3.18    3.27
  -1  -9  19   -0.01    3.64
   1   9 -18  510.64   17.47
  -1  -9  18  489.10   16.67
   1   9 -17   12.21    1.63
  -1  -9  17   17.20    3.28
   1   9 -16  148.21    5.50
   1   9 -15    1.37    1.07
  -1  -9  15    0.40    1.76
   1   9 -14  144.73    5.64
  -1  -9  14  132.84    5.22
   1   9 -13   16.54    2.32
  -1  -9  13   21.70    2.85
   1   9 -12  104.17    2.98
  -1  -9  12   92.53    4.01
   1   9 -11   42.11    3.08
  -1  -9  11   34.88    1.88
   1   9 -10  631.57   14.62
  -1  -9  10  624.94   20.70
   1   9  -9   49.37    2.23
  -1  -9   9   53.22    2.95
   1   9  -8  579.43   20.15
  -1  -9   8  634.68   22.20
   1   9  -7   30.37    1.76
  -1  -9   7   37.36    2.29
   1   9  -6   48.87    3.24
  -1  -9   6   50.51    2.85
   1   9  -5  207.79    5.90
   1   9  -4  453.34   14.72
   1   9  -3  107.55    3.20
   1   9  -2   12.07    0.73
   1   9  -1  498.39   16.91
  -1  -9   1  502.15   17.51
   1   9   0   47.06    2.24
   1   9   1    0.14    0.56
   1   9   2  428.65   14.65
   1   9   3   87.87    2.60
   1  10 -19    2.69    2.33
  -1 -10  19    2.36    2.76
   1  10 -18   39.87    3.81
  -1 -10  18   40.71    2.88
   1  10 -17  200.06    7.20
  -1 -10  17  212.49    8.77
   1  10 -16   50.97    2.18
   1  10 -15 1000.37   31.36
   1  10 -14  102.27    3.28
  -1 -10  14  113.47    4.00
   1  10 -13  295.28    7.25
  -1 -10  13  297.33   10.80
   1  10 -12   26.30    1.75
  -1 -10  12   24.89    2.00
   1  10 -11   58.79    2.75
   1  10 -10   50.25    1.89
  -1 -10   9    9.25    1.99
  -1 -10   8    6.82    1.83
   1  10  -7  309.99    8.02
   1  10  -6  183.93    5.01
  -1 -10   6  179.99    6.85
   1  10  -5   46.58    1.70
   1  10  -4   70.43    2.44
   1  10  -3  154.13    6.60
   1  10  -2  275.69   10.11
   1  10  -1  475.48   16.51
   1  10   0  143.60    5.25
   1  10   2  476.04   17.06
   1  10   3  300.20    7.65
   1  11 -18    3.57    3.52
  -1 -11  18    0.47    4.53
   1  11 -17  120.66    3.82
   1  11 -16   90.31    3.23
   1  11 -15   -1.07    2.78
  -1 -11  15    1.39    2.11
   1  11 -14   28.80    1.70
  -1 -11  14   30.50    3.01
   1  11 -13   44.27    2.21
  -1 -11  13   52.04    2.90
   1  11 -12  177.98    4.74
   1  11 -11   49.25    1.99
   1  11 -10  156.63    5.99
  -1 -11  10  161.18    6.18
   1  11  -9  175.55    4.46
  -1 -11   9  205.26   10.04
   1  11  -8   51.62    3.11
  -1 -11   8   56.20    3.19
   1  11  -7   16.80    1.52
  -1 -11   7   14.00    2.50
   1  11  -6    1.86    1.16
  -1 -11   6   -0.24    1.91
   1  11  -5  191.55    5.64
   1  11  -4    5.33    1.05
  -1 -11   4    5.68    1.93
   1  11  -3  202.35    5.65
   1  11  -2  524.10   12.83
   1  11  -1   72.37    2.39
   1  11   0  151.85    5.64
   1  11   1  226.51    6.32
   1  11   2  629.77   21.18
   1  11   3  409.26   10.44
   1  12 -16   24.01    2.09
  -1 -12  16   27.23    4.74
   1  12 -15  103.14    3.74
   1  12 -14  439.54   10.71
  -1 -12  14  477.63   11.92
   1  12 -13    0.81    1.87
   1  12 -12   48.68    2.12
   1  12 -11  215.35    5.64
  -1 -12  11  248.80    9.97
   1  12 -10   46.26    2.93
  -1 -12  10   49.14    3.48
   1  12  -9  165.13    6.70
  -1 -12   9  185.75    7.47
   1  12  -8  228.42    6.22
  -1 -12   8  224.73    8.83
   1  12  -7   28.81    1.84
   1  12  -6  126.33    3.59
   1  12  -5   26.07    1.50
   1  12  -4  147.31    6.10
  -1 -12   4  156.74    6.27
   1  12  -3  300.25   10.74
  -1 -12   3  279.94   10.61
   1  12  -2   48.53    2.03
   1  12  -1  105.85    3.16
   1  12   0  862.36   28.53
   1  12   1   81.46    3.00
   1  12   2   39.27    1.66
   1  12   3   34.06    1.18
   1  13 -15    2.66    2.04
  -1 -13  15    0.50    4.78
   1  13 -14    1.52    2.24
  -1 -13  14    4.45    3.22
   1  13 -13  138.08    5.94
   1  13 -12  451.56   10.76
   1  13 -11   49.37    2.24
   1  13 -10   65.02    2.69
   1  13  -9  107.57    3.46
  -1 -13   9  111.74    6.34
   1  13  -8   86.57    5.18
   1  13  -7    3.58    1.58
   1  13  -6   61.63    3.33
  -1 -13   6   63.89    4.04
   1  13  -5  168.32    7.64
   1  13  -4  102.58    3.38
   1  13  -3   71.98    2.71
   1  13  -2  806.39   27.80
   1  13   0    5.93    1.18
   1  13   1   33.04    1.60
   1  13   2   32.93    1.63
   1  14 -14   -1.41    4.02
   1  14 -13   32.67    2.40
   1  14 -12    6.89    2.16
   1  14 -11    7.85    2.39
   1  14 -10    1.28    2.72
  -1 -14  10   -0.44    4.96
   1  14  -9  403.96   10.24
  -1 -14   9  389.73   14.70
   1  14  -8   26.65    2.40
  -1 -14   8   28.73    4.66
  -1 -14   7  748.48   18.61
   1  14  -5  261.13    6.95
   1  14  -4   57.89    2.76
   1  14  -3  111.67    5.13
   1  14  -2   58.75    2.71
   1  14  -1  113.37    6.29
   1  14   0    1.26    1.32
   1  14   1  340.54    8.93
   1  14   2   62.68    2.44
   1  15 -12  137.67    5.16
  -1 -15  12  171.14    9.03
   1  15 -11    6.03    3.16
  -1 -15  11    1.35    6.87
   1  15 -10  200.69    5.88
   1  15  -9   33.78    3.94
  -1 -15   9   33.30    6.31
   1  15  -8   76.86    2.95
  -1 -15   8   75.02    6.92
   1  15  -7   10.13    2.43
  -1 -15   7    8.04    5.25
   1  15  -6  252.95    7.39
   1  15  -5  151.62    7.21
   1  15  -4  509.45   12.15
   1  15  -3   35.00    3.02
   1  15  -2  216.30    6.42
   1  15  -1    3.74    2.86
   1  15   0  308.92   11.02
   1  15   1    8.59    1.66
   1  16 -11   20.76    5.45
   1  16 -10   18.91    3.83
  -1 -16  10   21.40    8.01
   1  16  -9  187.15    6.85
  -1 -16   9  161.43   10.55
   1  16  -8   80.56    4.65
   1  16  -7  149.27    4.82
   1  16  -6  178.07    6.09
   1  16  -5   81.77    4.18
   1  16  -4    0.78    2.61
   1  16  -3   41.26    5.22
   1  16  -2  125.90    4.52
   1  16  -1   49.48    3.16
   1  16   0   57.78    4.99
  -2  16   1   88.65    6.81
  -2  16   0  403.20   10.03
  -2  16  -1  290.89    8.97
  -2  16  -2  102.65    4.77
  -2  16  -3  199.82    6.36
  -2  16  -4   44.94    3.94
   2 -16   5   41.80    5.41
  -2  16  -5   35.94    3.78
  -2  16  -6   46.69    3.53
  -2  16  -7   46.74    3.37
  -2  16  -8    0.83    3.62
  -2  16  -9  116.27    4.75
  -2  15   3   73.21    2.62
  -2  15   2   18.08    2.52
  -2  15   1  238.40    9.23
  -2  15   0   52.26    2.88
  -2  15  -1   94.16    3.97
  -2  15  -2    7.42    2.77
  -2  15  -3  308.24    9.03
  -2  15  -4   35.23    3.43
  -2  15  -5  328.55   11.87
  -2  15  -6   12.27    3.34
  -2  15  -7    0.55    2.35
   2 -15   8   33.96    3.67
  -2  15  -8   29.40    3.27
   2 -15   9   87.38    5.15
  -2  15  -9   96.62    6.66
  -2  15 -10   21.12    5.32
   2 -15  11   22.75    4.73
  -2  14   4    3.06    1.37
  -2  14   3   52.60    3.20
  -2  14   2  139.65    6.76
  -2  14   1    2.16    1.70
  -2  14   0  557.25   14.09
  -2  14  -1    9.66    2.08
  -2  14  -2  516.15   12.96
  -2  14  -3  187.21    8.23
   2 -14   4  192.39    8.24
  -2  14  -4  211.87    8.40
  -2  14  -5   19.58    2.37
   2 -14   6    8.56    3.18
  -2  14  -6    7.34    2.36
   2 -14   7   37.54    3.60
  -2  14  -7   33.94    3.14
  -2  14  -8   48.80    3.20
   2 -14   9   -0.79    2.58
  -2  14  -9   -1.66    2.27
  -2  14 -10   24.88    2.57
   2 -14  11   27.72    4.41
  -2  14 -11   24.88    3.29
   2 -14  12    4.72    3.33
  -2  14 -12    5.05    2.78
  -2  14 -13    6.65    2.56
  -2  13   5   35.98    1.75
  -2  13   4  172.79    7.02
  -2  13   3  139.65    5.68
  -2  13   2   33.91    1.88
  -2  13   1  343.00    9.04
  -2  13   0   23.29    1.83
  -2  13  -1   58.09    2.60
   2 -13   2   36.95    3.01
  -2  13  -2   29.91    2.89
   2 -13   3   18.07    2.58
  -2  13  -3   18.20    1.87
   2 -13   4  621.27   23.13
  -2  13  -4  618.90   23.10
   2 -13   5   70.20    3.12
  -2  13  -5   72.69    4.24
  -2  13  -6  199.39    8.24
  -2  13  -7  365.33    9.62
  -2  13  -8    1.55    1.32
   2 -13   9   40.02    3.51
  -2  13  -9   34.56    2.21
  -2  13 -10  109.52    5.09
   2 -13  11   34.81    4.66
  -2  13 -11   41.49    2.42
   2 -13  12  117.99    5.56
  -2  13 -12  122.35    5.57
   2 -13  13   -0.05    3.30
  -2  13 -13    0.88    2.44
   2 -13  14  153.95    5.61
  -2  13 -14  155.94    5.84
  -2  12   5  821.80   27.99
  -2  12   4   58.92    2.95
  -2  12   3   10.93    1.42
  -2  12   2   12.46    1.85
   2 -12  -1  453.14   16.02
  -2  12   1  472.60   12.50
  -2  12   0  168.87    7.23
  -2  12  -1  447.52   11.44
  -2  12  -2   90.10    3.04
  -2  12  -3   51.92    2.38
   2 -12   4   87.12    4.20
  -2  12  -4   78.88    2.69
  -2  12  -5   58.54    2.14
   2 -12   6    4.82    1.99
  -2  12  -6    7.05    1.36
   2 -12   7  108.49    6.43
  -2  12  -7  100.46    4.57
   2 -12   8   56.07    2.58
  -2  12  -8   56.09    2.31
   2 -12   9  575.98   14.56
  -2  12  -9  559.45   13.54
   2 -12  10   30.53    3.09
  -2  12 -10   35.66    2.07
  -2  12 -11    5.61    1.95
  -2  12 -12   84.66    3.12
   2 -12  13   84.35    5.64
  -2  12 -13   99.20    5.06
   2 -12  14   -2.75    4.10
  -2  12 -14    2.19    2.09
   2 -12  15   25.15    3.02
  -2  12 -15   25.06    2.82
  -2  11   6    3.60    0.65
  -2  11   5   65.12    3.09
  -2  11   4  308.31   11.33
  -2  11   3  483.27   11.85
  -2  11   2  210.11    6.01
  -2  11   1   15.06    1.56
   2 -11   0   10.63    1.71
  -2  11   0    9.23    0.97
   2 -11   1  331.17   12.19
  -2  11  -1  365.45    9.10
   2 -11   2   39.56    2.46
  -2  11  -2   41.87    2.32
  -2  11  -3  117.15    3.57
   2 -11   4  151.78    6.49
  -2  11  -4  154.92    6.19
  -2  11  -5   15.83    1.51
   2 -11   6  256.20   11.44
  -2  11  -7  322.27    8.20
  -2  11  -8  111.34    3.56
  -2  11  -9  392.34    9.80
   2 -11  10   13.20    3.00
  -2  11 -10   11.81    1.67
  -2  11 -11  662.24   15.19
   2 -11  12  262.61    9.31
  -2  11 -12  239.40    6.15
   2 -11  13  130.77    6.21
  -2  11 -13  126.57    5.15
   2 -11  14  258.01   10.11
  -2  11 -14  285.09    9.95
   2 -11  15  118.35    4.09
  -2  11 -15  134.50    6.45
   2 -11  16    4.12    3.04
  -2  11 -16    1.81    2.39
  -2  10   6  649.36   21.70
  -2  10   5    2.68    0.64
  -2  10   4  366.99   13.45
  -2  10   3   62.62    2.99
  -2  10   2   51.18    2.43
  -2  10   1   46.66    2.55
  -2  10   0    2.41    1.19
   2 -10   1   29.10    2.23
  -2  10  -1   32.13    2.32
  -2  10  -2  231.11    9.25
  -2  10  -3  138.42    5.41
  -2  10  -4  160.68    4.19
  -2  10  -5  148.83    4.09
   2 -10   6  691.38   23.10
  -2  10  -6  691.68   16.17
   2 -10   7  247.23    8.92
  -2  10  -7  251.28    6.46
  -2  10  -8  711.09   16.49
  -2  10  -9    0.90    1.91
   2 -10  10  467.34   17.34
  -2  10 -10  440.71   15.54
   2 -10  11    6.88    1.93
  -2  10 -11    6.87    1.50
  -2  10 -12   78.50    2.53
  -2  10 -13   82.16    2.61
  -2  10 -14  132.45    3.81
   2 -10  15  175.19    6.63
  -2  10 -15  168.05    4.62
   2 -10  16  292.79   11.28
  -2  10 -16  269.07    6.95
   2 -10  17    3.82    4.20
  -2  10 -17    4.98    2.12
  -2  10 -18  157.03    6.53
  -2   9   7  252.99    9.11
  -2   9   6  316.75   12.04
  -2   9   5  281.92    9.90
  -2   9   4  356.93   12.37
  -2   9   3  165.66    4.52
  -2   9   2  106.63    5.01
  -2   9   1    9.12    1.13
   2  -9   0  182.61    6.85
  -2   9   0  208.97    7.34
   2  -9   1  494.83   16.36
  -2   9  -1  539.24   18.34
  -2   9  -2  104.23    4.02
   2  -9   3  126.43    5.39
  -2   9  -3  123.97    4.74
  -2   9  -4  486.38   11.73
   2  -9   5  420.72   15.29
  -2   9  -5  440.82   10.57
   2  -9   6   53.07    2.88
  -2   9  -6   54.32    3.05
  -2   9  -7   37.14    1.50
   2  -9   8    3.50    1.59
  -2   9  -8    1.77    0.96
   2  -9   9  112.59    3.48
  -2   9  -9  113.17    5.31
  -2   9 -10    0.47    0.88
   2  -9  11  304.85    7.94
  -2   9 -11  313.40    8.38
  -2   9 -12  165.52    4.67
  -2   9 -13  617.67   21.03
   2  -9  14    4.23    2.19
  -2   9 -14    1.75    1.57
   2  -9  15  196.23    5.61
  -2   9 -15  197.19    5.22
   2  -9  16    8.54    2.55
  -2   9 -16    3.97    1.54
  -2   9 -17   82.11    4.01
   2  -9  18   23.31    3.26
  -2   9 -18   23.98    3.14
  -2   9 -19  140.37    5.72
   2  -8 -21  109.33    5.24
   2  -8 -20   15.58    2.11
   2  -8 -19   88.49    4.30
   2  -8 -18   47.01    2.85
   2  -8 -17  329.21   10.87
  -2   8   7  891.38   29.52
  -2   8   6   35.40    1.72
  -2   8   5    9.78    0.86
  -2   8   4  360.40   11.77
  -2   8   3   12.69    0.98
  -2   8   2   82.53    3.27
   2  -8  -1  219.45    8.06
  -2   8   1  216.10    7.78
  -2   8   0    9.49    1.11
   2  -8   1 1468.15   45.99
  -2   8  -1 1285.12   41.41
   2  -8   2   20.63    1.63
  -2   8  -2   23.06    1.09
  -2   8  -3 1001.57   31.81
   2  -8   4  217.41    8.24
  -2   8  -4  234.72   10.49
  -2   8  -5  245.47    6.37
   2  -8   6  625.07   15.25
   2  -8   7  613.42   21.63
  -2   8  -7  650.12   16.30
   2  -8   8  881.47   29.82
  -2   8  -8  981.67   22.87
   2  -8   9  334.76    8.26
  -2   8  -9  358.00   12.03
   2  -8  10  211.42    7.40
  -2   8 -10  218.34    5.90
   2  -8  11  657.46   21.70
  -2   8 -11  673.45   16.34
   2  -8  12    9.63    1.40
  -2   8 -12   12.14    1.12
   2  -8  13   69.43    3.79
  -2   8 -13   72.76    2.39
   2  -8  14    2.01    1.40
  -2   8 -14    2.74    1.05
   2  -8  15  217.44    8.95
  -2   8 -15  207.13    5.57
   2  -8  16   46.12    3.78
  -2   8 -16   45.16    2.14
   2  -8  17  191.93    7.47
  -2   8 -17  182.71    5.06
   2  -8  18  117.93    6.23
  -2   8 -18  111.15    5.03
  -2   8 -19    0.39    2.19
  -2   8 -20   35.11    3.19
   2  -7 -22    5.77    3.25
   2  -7 -21   33.00    3.08
   2  -7 -20  155.70    5.78
   2  -7 -19  119.31    5.29
   2  -7 -18  147.34    6.02
   2  -7 -17   15.59    1.54
   2  -7 -16   78.89    3.58
   2  -7 -15    4.29    0.92
   2  -7 -14    4.42    0.84
   2  -7 -13   14.24    1.26
   2  -7 -12  738.71   23.89
   2  -7 -11   16.79    1.22
   2  -7  -9   69.47    2.81
  -2   7   8   40.42    1.81
  -2   7   7   33.12    1.46
  -2   7   6  297.64   10.48
  -2   7   5  942.14   30.02
   2  -7  -4 1100.11   35.14
  -2   7   4 1167.76   39.36
  -2   7   3  158.98    6.56
  -2   7   2 3205.90   98.67
   2  -7  -1    1.70    0.69
  -2   7   1    0.65    0.69
  -2   7   0  186.83    4.74
   2  -7   1  481.54   17.53
  -2   7  -1  417.42   14.30
  -2   7  -2  244.79    8.18
   2  -7   3  243.46    5.99
  -2   7  -3  249.39    6.19
   2  -7   4  144.15    5.76
  -2   7  -4  158.63    4.11
   2  -7   5  215.19    7.79
  -2   7  -5  204.14    5.08
  -2   7  -6  747.08   24.11
   2  -7   7   80.82    3.61
  -2   7  -7   74.11    2.96
   2  -7   8  477.07   15.85
  -2   7  -8  466.17   11.16
  -2   7  -9  325.06   11.67
   2  -7  10  148.83    5.97
  -2   7 -10  130.69    3.46
   2  -7  11   75.51    2.44
  -2   7 -11   80.48    2.55
   2  -7  12  503.34   16.89
  -2   7 -12  488.28   15.84
   2  -7  13    2.48    1.04
  -2   7 -13    1.69    1.02
   2  -7  14   31.54    2.42
  -2   7 -14   28.27    1.57
  -2   7 -15   50.71    3.11
   2  -7  16    1.57    2.76
  -2   7 -16    0.45    1.26
   2  -7  17  388.96   13.55
  -2   7 -17  400.46   10.03
   2  -7  18  200.88    8.18
  -2   7 -18  209.05    5.58
  -2   7 -19    5.53    1.96
   2  -7  20  177.07    8.64
  -2   7 -20  189.01    5.09
  -2   7 -21   33.35    2.19
   2  -6 -23  222.86    6.71
   2  -6 -22  366.98   13.53
   2  -6 -21   62.65    3.79
   2  -6 -20  147.99    4.29
   2  -6 -19    2.67    1.54
   2  -6 -18   64.37    3.52
   2  -6 -17   28.23    2.31
   2  -6 -16    9.67    1.44
   2  -6 -15  115.56    4.90
   2  -6 -14  308.53   10.66
  -2   6  14  293.23   12.34
   2  -6 -13  610.46   21.07
   2  -6 -12    4.43    0.81
   2  -6 -11   62.89    2.85
  -2   6  11   65.33    2.99
   2  -6 -10  154.44    5.79
  -2   6  10  165.09    5.79
   2  -6  -9  276.11    9.64
   2  -6  -7  270.32    9.40
  -2   6   7  248.08    8.99
   2  -6  -6   12.14    0.87
  -2   6   6   10.50    0.72
   2  -6  -5  639.94   20.91
  -2   6   5  664.73   22.48
   2  -6  -4   94.27    3.37
  -2   6   4   97.72    3.71
   2  -6  -3  224.66    9.20
  -2   6   3  230.46    9.21
  -2   6   2 1424.58   32.04
   2  -6  -1  921.50   29.09
  -2   6   1  928.77   21.08
  -2   6   0 2218.89   68.90
  -2   6  -1 1433.32   32.22
  -2   6  -2 1305.77   29.43
   2  -6   3    5.50    1.16
   2  -6   4  754.86   24.91
  -2   6  -4  794.94   18.70
   2  -6   5   97.81    2.76
   2  -6   6   41.50    2.11
  -2   6  -6   46.79    1.51
  -2   6  -7   41.68    2.08
  -2   6  -8  565.75   18.26
  -2   6  -9  610.56   14.52
  -2   6 -10  263.18    9.82
   2  -6  11  317.70    7.88
  -2   6 -11  318.71    7.99
   2  -6  12  128.95    5.88
  -2   6 -12  124.02    3.57
   2  -6  14    3.16    1.71
  -2   6 -14    2.32    0.97
  -2   6 -15   13.61    1.20
   2  -6  16  127.50    5.50
  -2   6 -16  132.65    3.90
  -2   6 -17   17.13    1.52
   2  -6  18  590.80   20.32
  -2   6 -18  556.90   12.99
   2  -6  19   68.63    4.78
  -2   6 -19   63.78    2.60
   2  -6  20    7.91    3.79
  -2   6 -20    8.56    1.77
  -2   6 -21   54.32    4.22
   2  -6  22  178.87    7.22
  -2   6 -22  180.80    6.97
   2  -5 -24    5.71    4.75
   2  -5 -23   62.59    4.40
   2  -5 -22   20.97    2.66
   2  -5 -21  127.25    4.16
   2  -5 -20    3.45    1.61
   2  -5 -19  120.71    5.12
  -2   5  19  110.46    5.55
   2  -5 -18  181.46    5.44
   2  -5 -17  311.48    8.64
   2  -5 -16   18.29    1.10
   2  -5 -15  317.01   11.43
  -2   5  15  312.44   11.37
   2  -5 -14    4.75    1.02
   2  -5 -13   45.16    2.05
   2  -5 -12  186.03    6.62
   2  -5 -11 1032.91   34.69
   2  -5 -10  110.30    4.60
   2  -5  -9  179.76    6.38
   2  -5  -8   19.00    1.12
   2  -5  -7  251.97    8.75
  -2   5   7  237.90    8.24
   2  -5  -6  266.96    8.75
  -2   5   6  247.39    9.15
   2  -5  -5  902.90   28.43
  -2   5   5  941.83   30.00
   2  -5  -4    2.65    0.47
  -2   5   4    2.49    0.45
   2  -5  -2   80.69    3.45
  -2   5   2   71.68    2.68
  -2   5   1 1548.46   50.39
  -2   5   0  252.04    8.72
   2  -5   1  223.14    7.53
  -2   5  -1  219.22    5.56
  -2   5  -2  169.03    4.37
   2  -5   3  896.54   29.59
  -2   5  -3  876.19   27.63
   2  -5   4  414.72   13.99
  -2   5  -4  391.87   13.13
   2  -5   5 1658.46   55.31
  -2   5  -5 1641.55   37.44
  -2   5  -7 1486.42   46.54
   2  -5   8   46.23    2.30
  -2   5  -8   46.00    1.56
   2  -5   9   52.78    1.95
  -2   5  -9   51.65    2.65
   2  -5  10  188.15    9.91
  -2   5 -10  283.76    7.55
  -2   5 -11  226.84    8.37
   2  -5  12  121.23    4.55
  -2   5 -12  121.12    5.11
   2  -5  13  198.18    7.95
  -2   5 -13  203.97    5.60
   2  -5  14  140.89    5.56
  -2   5 -14  125.75    3.84
   2  -5  15    4.64    1.29
  -2   5 -15    5.66    1.33
  -2   5 -16    7.75    1.46
  -2   5 -17   63.08    2.37
   2  -5  18   24.58    3.26
  -2   5 -18   19.75    2.11
  -2   5 -19  477.41   11.47
   2  -5  20   15.28    2.82
  -2   5 -20   17.65    1.82
   2  -5  21  321.38   11.83
  -2   5 -21  322.85   11.70
  -2   5 -22   76.20    2.92
   2  -4 -25   34.23    6.08
  -2   4  25   24.55    6.98
   2  -4 -24  358.33   13.55
   2  -4 -23   91.50    3.94
   2  -4 -22  158.75    8.13
   2  -4 -21   46.39    2.47
   2  -4 -20  279.01   11.28
   2  -4 -19   11.91    1.21
  -2   4  19   13.23    2.48
   2  -4 -18  121.58    5.94
   2  -4 -17   12.19    1.56
   2  -4 -16  442.40   14.67
   2  -4 -15  284.10   10.15
   2  -4 -14   97.25    4.27
  -2   4  14   77.41    3.65
   2  -4 -13  283.76    7.23
   2  -4 -12   28.85    1.07
   2  -4 -11   48.66    2.02
   2  -4 -10   68.15    3.07
  -2   4  10   60.93    2.87
   2  -4  -9   60.71    2.50
  -2   4   9   61.56    3.01
   2  -4  -8 1323.74   41.64
   2  -4  -7    3.55    0.56
   2  -4  -6 1455.49   46.41
  -2   4   6 1394.45   44.45
   2  -4  -5  952.70   29.32
  -2   4   5  947.95   29.35
   2  -4  -4   54.24    2.06
  -2   4   4   62.55    2.35
   2  -4  -3   48.88    1.99
  -2   4   3   47.46    1.78
   2  -4  -2  415.43   13.90
  -2   4   2  387.64   13.45
   2  -4  -1  180.59    7.07
  -2   4   1  173.32    5.67
   2  -4   0 1094.69   34.33
  -2   4   0 1122.86   25.09
   2  -4   1  361.78   12.15
  -2   4  -1  351.60   11.39
   2  -4   2 3307.55   73.28
   2  -4   3  145.84    5.71
  -2   4  -3  150.38    6.39
   2  -4   4 2529.51   80.12
  -2   4  -4 2618.05   57.60
   2  -4   5   68.82    2.79
  -2   4  -5   66.73    3.03
   2  -4   6   46.51    2.25
  -2   4  -6   47.79    1.53
   2  -4   7  128.02    3.81
  -2   4  -7  126.98    3.80
  -2   4  -9  698.06   22.53
   2  -4  10  164.44    6.52
  -2   4 -10  154.95    4.33
   2  -4  11    8.96    1.41
  -2   4 -11    9.70    1.52
   2  -4  12   73.61    2.57
  -2   4 -12   78.91    3.73
   2  -4  13    1.77    1.71
  -2   4 -13    3.01    1.59
  -2   4 -14  420.33   14.19
  -2   4 -15    3.72    1.21
  -2   4 -16  637.35   22.03
   2  -4  17  152.14    6.73
  -2   4 -17  150.68    4.47
  -2   4 -18   78.03    2.64
   2  -4  19  247.14    9.44
  -2   4 -19  259.38    7.28
   2  -4  20   18.75    2.53
  -2   4 -20   18.80    2.64
   2  -4  21   60.58    3.63
  -2   4 -21   55.96    3.99
  -2   4 -22  166.47    4.90
  -2   4 -23   15.19    1.88
   2  -3 -26  104.17    6.53
   2  -3 -25   11.45    3.64
   2  -3 -24   51.63    3.27
  -2   3  24   55.23    6.20
   2  -3 -23   30.61    3.75
   2  -3 -22   88.03    3.55
   2  -3 -21   12.13    2.55
  -2   3  21   14.01    3.08
   2  -3 -20   37.03    2.38
   2  -3 -19  118.79    3.68
  -2   3  19  110.21    5.25
   2  -3 -18  681.53   16.59
   2  -3 -17  188.78    7.21
  -2   3  17  187.43    8.14
   2  -3 -16  108.86    5.08
  -2   3  16  108.72    4.88
   2  -3 -15   21.02    1.13
  -2   3  15   20.48    1.67
   2  -3 -14  328.20   10.90
  -2   3  14  330.41   12.66
   2  -3 -13   12.29    0.75
   2  -3 -12  183.84    6.53
  -2   3  12  167.25    6.48
   2  -3 -11   33.05    1.81
   2  -3 -10  648.86   20.67
  -2   3  10  641.52   22.13
   2  -3  -9  222.61    5.70
  -2   3   9  222.64    8.57
   2  -3  -8  880.55   30.46
  -2   3   8  828.00   26.36
   2  -3  -7  106.05    3.90
  -2   3   7   92.75    3.71
   2  -3  -6  738.43   24.38
  -2   3   6  750.57   24.38
   2  -3  -5   74.70    2.89
  -2   3   5   78.69    3.59
   2  -3  -3   18.29    1.07
  -2   3   3   13.53    0.66
   2  -3  -2  237.25    8.25
  -2   3   2  228.68    7.34
  -2   3   1   42.84    2.22
   2  -3   0  363.29    8.94
  -2   3   0  390.66   12.44
   2  -3   1  375.48    8.79
  -2   3  -1  347.67   11.62
  -2   3  -2  859.90   27.38
   2  -3   3 1009.71   22.84
  -2   3  -3 1018.16   23.02
   2  -3   5  272.22   15.85
  -2   3  -5 1305.67   29.88
   2  -3   7   24.86    1.11
  -2   3  -7   22.62    1.12
   2  -3   8    9.84    0.88
  -2   3  -8   10.94    0.86
   2  -3   9    2.25    0.98
  -2   3  -9    0.69    1.15
   2  -3  10   12.65    0.81
  -2   3 -10   14.99    1.26
   2  -3  11  172.39    6.33
  -2   3 -11  169.47    7.09
  -2   3 -12  926.20   29.89
   2  -3  13   32.20    2.64
   2  -3  14 1374.55   46.57
  -2   3 -14 1273.15   30.29
   2  -3  15    3.29    1.46
  -2   3 -15    2.89    1.79
  -2   3 -16   25.90    1.70
   2  -3  17   51.92    3.76
  -2   3 -17   48.14    2.07
  -2   3 -18   45.31    1.98
  -2   3 -19   48.98    2.10
  -2   3 -20   42.88    2.16
  -2   3 -21   34.70    2.12
   2  -3  22   22.42    3.12
  -2   3 -22   22.23    2.06
   2  -3  23   12.26    3.64
  -2   3 -23   10.77    2.23
   2  -3  24   46.91    3.65
  -2   3 -24   46.96    4.43
   2  -2 -27    9.49    6.13
  -2   2  27    3.36    6.59
   2  -2 -26    0.07    3.50
  -2   2  26   -1.87    5.93
   2  -2 -25   32.17    3.46
   2  -2 -24    9.92    2.73
   2  -2 -23   72.18    3.28
  -2   2  23   66.09    4.95
  -2   2  22   37.48    3.74
   2  -2 -21  124.69    3.83
  -2   2  21  122.24    5.81
   2  -2 -20   11.41    1.64
   2  -2 -19   24.05    2.35
  -2   2  19   23.05    2.62
   2  -2 -18  315.34    8.09
   2  -2 -17   63.60    3.07
  -2   2  17   64.97    3.70
   2  -2 -16  956.90   22.50
   2  -2 -15  623.75   15.11
  -2   2  15  666.35   22.05
   2  -2 -13   19.07    0.97
   2  -2 -12  515.99   18.85
  -2   2  12  507.54   18.73
   2  -2 -11   21.17    1.06
  -2   2  11   21.00    1.37
   2  -2 -10  185.95    6.34
  -2   2  10  178.06    6.83
   2  -2  -9  430.79   14.32
  -2   2   9  415.86   13.67
   2  -2  -8  432.06   14.55
   2  -2  -7 2767.17   86.90
  -2   2   7 2764.58   89.79
   2  -2  -6  627.50   20.98
  -2   2   6  598.72   19.42
   2  -2  -5  982.99   30.90
  -2   2   5  925.62   29.05
   2  -2  -4   25.81    1.10
  -2   2   4   25.75    1.03
   2  -2  -3    1.91    0.32
  -2   2   3    0.65    0.27
   2  -2   0  673.35   21.51
  -2   2   0  654.27   20.99
   2  -2   2   10.88    0.53
  -2   2  -2   11.11    0.79
   2  -2   4 1050.52   33.62
   2  -2   5  550.93   12.84
  -2   2  -5  547.35   13.16
  -2   2  -6 1647.53   52.32
   2  -2   7  380.99   13.21
  -2   2  -7  403.05   13.93
  -2   2  -8   11.76    0.89
   2  -2   9  966.58   21.82
   2  -2  10   88.56    3.79
   2  -2  11  637.11   14.48
  -2   2 -11  666.37   15.76
   2  -2  12  544.64   18.23
  -2   2 -12  574.83   14.33
   2  -2  13   10.37    1.12
  -2   2 -13   13.70    0.99
   2  -2  14  114.75    5.56
  -2   2 -14  112.21    3.36
   2  -2  15  845.55   29.55
  -2   2 -15  882.06   21.22
  -2   2 -16  227.67    6.13
   2  -2  17  294.66   10.24
  -2   2 -17  283.97    9.78
  -2   2 -18   38.43    1.92
   2  -2  19   34.17    2.08
  -2   2 -19   38.17    1.94
   2  -2  20   46.72    2.54
  -2   2 -20   40.85    3.42
   2  -2  21    7.04    1.96
  -2   2 -21    8.05    3.00
   2  -2  22   43.88    2.81
  -2   2 -22   45.66    3.79
   2  -2  23   97.38    4.90
  -2   2 -23  100.14    6.11
   2  -2  24  195.28    8.20
  -2   2 -24  185.59    7.25
   2  -1 -27   29.39    2.06
   2  -1 -26   28.90    3.29
   2  -1 -25   72.96    4.18
   2  -1 -24  116.90    4.08
  -2   1  24  114.95    6.19
   2  -1 -23    6.60    2.35
  -2   1  23    5.97    3.53
   2  -1 -22   27.57    2.37
  -2   1  22   35.35    3.64
   2  -1 -21  140.71    5.56
  -2   1  21  136.38    5.95
   2  -1 -20  259.12    7.00
   2  -1 -19  478.69   11.91
  -2   1  19  414.04   14.37
   2  -1 -18   50.07    2.77
  -2   1  18   55.13    2.27
   2  -1 -17  455.36   11.15
  -2   1  16  402.98   10.50
   2  -1 -15   16.64    0.95
   2  -1 -14   60.40    2.52
  -2   1  14   61.86    2.87
   2  -1 -13  307.54   10.80
  -2   1  13  316.81   11.51
   2  -1 -12  906.76   29.14
  -2   1  12  860.03   28.20
   2  -1 -11 1692.97   39.04
   2  -1 -10  675.88   22.90
  -2   1  10  683.95   22.32
   2  -1  -9 1781.31   40.60
  -2   1   9 1912.13   61.95
   2  -1  -8   10.87    0.88
  -2   1   8   11.06    0.77
   2  -1  -7  276.09    9.46
  -2   1   7  276.99    7.00
   2  -1  -6  218.66    5.32
  -2   1   6  211.73    5.28
   2  -1  -5   98.31    3.70
  -2   1   5   92.88    3.53
   2  -1  -4    3.64    0.32
  -2   1   4   18.32    1.51
   2  -1  -3   51.19    1.44
  -2   1   3   51.13    2.26
   2  -1  -1 1150.94   36.98
   2  -1   0  177.82    6.01
  -2   1   0  183.87    4.55
  -2   1  -2  696.72   22.42
   2  -1   3  467.81   15.14
  -2   1  -3  455.04   10.25
   2  -1   4    1.28    0.48
  -2   1  -4    0.87    0.41
   2  -1   5 1361.85   42.91
  -2   1  -5 1304.95   29.46
  -2   1  -6  597.66   14.42
  -2   1  -7   58.97    2.65
   2  -1   8  220.57    9.54
   2  -1   9  571.95   21.05
  -2   1  -9  592.44   19.28
   2  -1  10  756.35   24.12
  -2   1 -10  721.28   23.73
   2  -1  11 1503.85   48.29
  -2   1 -11 1570.42   35.16
   2  -1  12  148.91    5.81
  -2   1 -12  149.95    4.01
   2  -1  13  883.57   30.02
  -2   1 -13  902.76   32.06
  -2   1 -14    5.28    1.07
   2  -1  15  302.09    8.23
   2  -1  16   44.97    2.66
  -2   1 -16   43.32    1.73
  -2   1 -17    3.45    1.33
   2  -1  18    6.28    2.56
  -2   1 -18    5.43    1.25
   2  -1  19   93.09    5.54
  -2   1 -19   90.67    4.15
   2  -1  20  216.34    5.93
  -2   1 -20  219.04    8.66
   2  -1  21  320.07    8.92
   2  -1  22   26.98    2.57
   2  -1  23   15.85    2.63
  -2   1 -23   11.93    3.81
   2  -1  24   47.60    4.91
  -2   1 -24   49.42    4.70
   2  -1  25   11.71    4.20
  -2   1 -25   13.51    2.95
   2   0 -26   80.97    4.38
   2   0 -25   -3.14    3.01
   2   0 -24   44.36    3.11
   2   0 -23    1.37    3.45
  -2   0  23    1.70    2.97
   2   0 -22  453.57   12.26
   2   0 -21    1.72    1.22
  -2   0  21    0.27    2.70
   2   0 -20  172.91    4.95
  -2   0  20  187.46    8.00
   2   0 -19    0.60    1.35
  -2   0  19   -1.00    2.12
   2   0 -18  199.35    7.49
  -2   0  18  199.42    7.60
   2   0 -17   -0.62    1.59
   2   0 -16   11.75    0.98
  -2   0  16   13.37    1.85
   2   0 -15    1.28    1.30
   2   0 -14 1791.22   41.10
  -2   0  14 1941.52   64.81
   2   0 -13    1.53    0.56
  -2   0  13    0.47    0.81
   2   0 -12 1115.72   35.18
  -2   0  12 1116.56   25.81
   2   0 -11   -0.71    0.95
  -2   0  11    0.39    0.55
   2   0 -10  368.56   12.77
  -2   0  10  372.20   11.91
   2   0  -9    1.08    0.50
  -2   0   9    0.26    0.75
   2   0  -8 1350.13   42.79
  -2   0   8 1284.00   40.47
   2   0  -7    0.08    0.41
  -2   0   7   -0.79    0.53
   2   0  -6  455.13   16.17
  -2   0   6  420.62   13.83
   2   0  -5    1.92    0.34
   2   0  -4 1294.53   41.17
  -2   0   4 1274.35   28.08
   2   0  -3    0.89    0.24
  -2   0   3    0.38    0.26
   2   0  -2  705.30   16.23
  -2   0   2  727.68   17.02
   2   0   1    0.52    0.30
  -2   0  -1    0.88    0.20
   2   0   2  232.10    7.33
  -2   0  -2  202.44    7.03
   2   0   3   -0.50    0.55
  -2   0  -3    0.70    0.24
   2   0   4  256.74    8.56
  -2   0  -4  257.44    6.09
  -2   0  -5    0.32    0.38
   2   0   6 1662.71   37.11
  -2   0  -6 1594.91   50.24
   2   0   7    0.24    0.81
  -2   0  -7    0.08    0.62
  -2   0  -8 2716.68   62.30
   2   0   9   -0.16    0.98
  -2   0  -9    0.81    0.60
   2   0  10 4252.50  129.90
  -2   0 -10 4350.87  141.61
   2   0  11    0.23    0.74
  -2   0 -11    0.17    0.68
   2   0  12   21.88    1.73
  -2   0 -12   19.76    1.29
   2   0  13    0.93    1.05
  -2   0 -13    0.06    0.57
   2   0  14  184.43    8.70
  -2   0 -14  166.71    6.12
   2   0  15   -1.80    1.23
  -2   0 -15    0.00    1.32
   2   0  16  468.82   17.67
  -2   0 -16  491.72   20.09
  -2   0 -17   -0.30    0.93
   2   0  18  875.25   29.05
  -2   0 -18  795.95   26.26
   2   0  19   -1.41    1.86
  -2   0 -19    0.81    2.20
   2   0  20  152.86    6.99
  -2   0 -20  138.03    4.16
  -2   0 -21    2.92    1.96
  -2   0 -22  299.77    7.97
  -2   0 -23   -0.63    2.01
  -2   0 -24   64.21    3.02
   2   0  25    0.43    5.89
  -2   0 -25    1.99    2.67
  -2   0 -26   40.39    2.60
   2   1 -26   30.35    3.72
  -2  -1  26   34.44    5.99
   2   1 -25   57.15    4.80
  -2  -1  25   65.85    6.01
   2   1 -24  108.23    5.50
  -2  -1  24  123.54    4.74
   2   1 -23    6.92    2.11
  -2  -1  23    7.78    3.42
   2   1 -22   25.95    1.78
  -2  -1  22   28.63    3.49
   2   1 -21  143.71    4.29
  -2  -1  21  146.40    6.68
   2   1 -20  239.97    6.86
  -2  -1  20  244.15    9.90
   2   1 -19  436.68   10.42
  -2  -1  19  468.10   16.79
   2   1 -18   53.37    2.82
  -2  -1  18   57.72    3.65
   2   1 -17  488.30   16.23
  -2  -1  17  454.87   11.07
   2   1 -16  409.27   16.53
  -2  -1  16  392.29   13.94
   2   1 -15   15.02    1.36
  -2  -1  15   15.50    1.55
   2   1 -14   64.50    2.52
  -2  -1  14   60.89    2.91
   2   1 -13  310.34   10.57
  -2  -1  13  303.30   10.46
   2   1 -12  898.56   20.74
   2   1 -11 1682.68   37.26
  -2  -1  11 1728.43   53.57
   2   1 -10  650.22   21.61
  -2  -1  10  671.63   15.66
   2   1  -9 1824.46   40.09
  -2  -1   9 1752.52   54.40
   2   1  -8   10.19    0.58
  -2  -1   8   11.14    1.03
   2   1  -7  271.24    6.90
   2   1  -6  206.19    7.32
   2   1  -5   90.76    3.42
  -2  -1   5   89.69    3.19
  -2  -1   4    3.91    0.42
   2   1  -3   51.51    1.48
  -2  -1   3   46.90    1.73
  -2  -1   1 1139.18   35.75
   2   1   0  201.03    6.87
  -2  -1   0  202.68    6.76
   2   1   1  244.43    8.26
  -2  -1  -1  253.95    8.44
   2   1   2  727.21   22.95
  -2  -1  -2  734.79   23.99
   2   1   3  540.70   18.25
  -2  -1  -3  455.77   14.94
   2   1   4    1.50    0.36
  -2  -1  -4    1.05    0.40
   2   1   5 1476.51   48.18
  -2  -1  -5 1445.68   45.93
  -2  -1  -6  695.44   24.50
  -2  -1  -7   74.97    2.31
   2   1   8  193.84    6.78
  -2  -1  -8  201.81    6.91
   2   1   9  544.73   17.59
  -2  -1  -9  564.07   20.94
   2   1  10  729.22   16.82
  -2  -1 -10  700.58   23.00
   2   1  11 1701.49   54.43
  -2  -1 -11 1481.54   32.92
   2   1  12  146.44    5.86
  -2  -1 -12  164.64    7.02
   2   1  13  888.03   32.46
  -2  -1 -13  928.79   32.73
   2   1  14    4.07    0.95
  -2  -1 -14    3.91    1.28
  -2  -1 -15  277.20    7.05
   2   1  16   45.64    2.03
  -2  -1 -17    2.21    1.31
  -2  -1 -18    6.20    1.21
   2   1  19  100.85    3.90
  -2  -1 -19   86.17    4.34
   2   1  20  226.95    6.42
  -2  -1 -20  213.40    8.50
   2   1  21  323.80   13.48
  -2  -1 -21  336.28    8.80
  -2  -1 -22   19.81    2.43
  -2  -1 -23   12.42    2.10
  -2  -1 -24   54.02    2.85
   2   1  25   12.81    4.07
  -2  -1 -26    9.49    6.32
   2   2 -25   29.74    3.02
  -2  -2  25   31.78    4.32
   2   2 -24   12.81    2.88
  -2  -2  24    6.35    4.43
   2   2 -23   63.56    2.94
  -2  -2  23   60.73    4.43
   2   2 -22   34.04    2.03
  -2  -2  22   31.95    2.37
   2   2 -21  122.39    3.91
  -2  -2  21  123.68    5.80
   2   2 -20   12.41    1.72
   2   2 -19   24.59    1.38
   2   2 -18  312.60    7.67
  -2  -2  18  315.92    7.94
   2   2 -17   70.58    2.52
  -2  -2  17   71.73    2.48
   2   2 -16  990.14   22.41
  -2  -2  16  901.77   28.65
   2   2 -15  617.70   14.35
  -2  -2  15  607.52   21.47
   2   2 -14    0.73    1.34
  -2  -2  14    1.74    0.81
   2   2 -13   20.29    1.08
   2   2 -12  507.82   12.24
  -2  -2  12  536.17   19.88
   2   2 -11   22.28    1.03
  -2  -2  11   23.53    1.51
   2   2 -10  191.44    4.80
  -2  -2  10  172.74    6.44
   2   2  -9  404.72   13.55
  -2  -2   9  393.21   13.70
   2   2  -8  401.11    9.71
  -2  -2   8  398.71   12.88
   2   2  -7 2661.61   84.79
  -2  -2   7 2660.46   83.93
   2   2  -5  962.62   30.94
  -2  -2   5  922.65   29.38
   2   2  -4   25.22    0.92
  -2  -2   4   24.81    0.92
   2   2  -3    1.53    0.32
  -2  -2   3    0.74    0.32
   2   2   0  737.35   24.53
  -2  -2   0  709.10   23.69
   2   2   2   12.46    0.60
  -2  -2  -2   10.85    0.72
   2   2   3 1362.08   42.38
  -2  -2  -3 1460.21   47.20
   2   2   4 1121.95   35.76
  -2  -2  -4 1171.34   37.02
   2   2   5  606.36   22.42
  -2  -2  -5  607.52   20.98
   2   2   6 1667.95   52.85
  -2  -2  -6 2004.63   61.95
   2   2   7  486.54   16.54
  -2  -2  -8   12.39    0.79
  -2  -2  -9 1019.59   34.19
  -2  -2 -10   82.83    2.63
  -2  -2 -11  688.33   16.86
  -2  -2 -12  548.77   13.39
  -2  -2 -13   11.52    0.95
   2   2  14  117.56    4.77
  -2  -2 -14  104.68    3.01
   2   2  15  934.86   30.25
  -2  -2 -15  940.08   32.45
  -2  -2 -16  232.44    5.93
   2   2  17  297.18   12.40
  -2  -2 -17  269.05   10.32
  -2  -2 -18   38.91    2.98
  -2  -2 -19   35.71    1.91
  -2  -2 -20   42.93    2.25
   2   2  21    7.48    2.57
  -2  -2 -21    5.64    2.98
  -2  -2 -22   54.56    2.75
  -2  -2 -23  107.24    7.62
  -2  -2 -24  194.12    5.91
  -2  -2 -25  191.66    5.23
  -2  -3  25    7.62    4.22
   2   3 -24   48.97    3.13
  -2  -3  24   47.33    4.76
   2   3 -23   31.17    2.29
   2   3 -22   84.26    2.95
  -2  -3  22   87.37    4.70
   2   3 -21   10.82    1.85
   2   3 -20   34.58    1.81
  -2  -3  20   40.72    3.22
   2   3 -19  120.34    3.73
   2   3 -18  694.79   22.87
   2   3 -17  180.86    4.89
  -2  -3  17  174.42    6.40
  -2  -3  16  105.17    3.07
   2   3 -15   21.09    1.82
  -2  -3  15   18.99    2.05
   2   3 -14  310.91    8.01
  -2  -3  14  317.37   11.61
   2   3 -13   11.68    1.08
  -2  -3  13   11.88    1.06
   2   3 -12  167.48    4.39
  -2  -3  12  155.48    6.22
   2   3 -11   31.35    1.87
  -2  -3  11   31.58    1.28
   2   3 -10  628.91   22.46
  -2  -3  10  619.49   15.49
   2   3  -9   -0.42    0.64
  -2  -3   9  204.14    7.42
   2   3  -7   89.43    3.56
  -2  -3   7   86.26    2.39
   2   3  -6  688.07   15.86
  -2  -3   6  706.72   22.80
   2   3  -5   75.08    3.14
  -2  -3   5   72.43    2.95
   2   3  -3   16.74    1.05
  -2  -3   3   13.47    0.81
   2   3  -2  234.56    5.98
  -2  -3   2  237.30    8.46
   2   3  -1   46.21    1.35
   2   3   0  405.05   13.35
  -2  -3   0  381.90   12.48
   2   3   1  377.52   11.91
  -2  -3  -1  376.48   12.35
   2   3   2  928.67   29.06
  -2  -3  -2  876.28   28.43
   2   3   3  987.66   32.69
  -2  -3  -3 1051.62   34.35
  -2  -3  -5 1391.69   44.46
  -2  -3  -8   10.72    0.86
  -2  -3  -9    1.95    0.44
  -2  -3 -10   13.10    1.10
  -2  -3 -11  157.78    5.67
   2   3  12 1022.08   32.81
  -2  -3 -12  858.71   27.60
   2   3  13   31.69    1.66
  -2  -3 -13   32.66    1.30
   2   3  14 1242.46   39.75
  -2  -3 -14 1227.95   43.07
  -2  -3 -15    3.66    1.00
   2   3  16   34.80    2.31
  -2  -3 -16   32.28    2.45
  -2  -3 -17   45.44    2.00
  -2  -3 -18   43.53    3.52
   2   3  19   45.01    3.25
  -2  -3 -20   46.58    3.29
  -2  -3 -21   34.78    3.22
  -2  -3 -22   27.89    3.99
  -2  -3 -23    9.54    3.96
  -2  -3 -24   54.85    4.06
  -2  -3 -25    8.01    3.83
   2   4 -24  353.00    8.73
  -2  -4  24  345.11    8.72
   2   4 -23   82.95    4.21
  -2  -4  23   84.83    3.70
   2   4 -22  146.03    4.36
   2   4 -21   44.49    2.06
  -2  -4  21   41.57    2.97
   2   4 -20  292.81   10.61
   2   4 -19   10.79    1.27
  -2  -4  19    7.46    2.47
   2   4 -18  124.92    3.51
  -2  -4  18  128.26    5.18
   2   4 -17    9.62    1.36
   2   4 -16  430.24   10.99
  -2  -4  16  413.24    9.98
   2   4 -15  263.39    9.12
   2   4 -14   78.55    2.44
  -2  -4  14   76.49    3.37
   2   4 -13  270.87    7.04
  -2  -4  13  265.64    6.81
   2   4 -12   28.28    1.26
  -2  -4  12   25.54    1.95
   2   4 -11   43.08    2.50
   2   4 -10   64.01    2.91
  -2  -4  10   61.86    2.52
   2   4  -9   54.96    1.65
  -2  -4   9   55.05    1.81
   2   4  -8 1299.64   29.31
  -2  -4   8 1299.29   30.20
   2   4  -7    1.80    0.56
  -2  -4   7    4.93    0.72
   2   4  -6 1411.75   44.61
  -2  -4   6 1430.79   47.26
   2   4  -5  930.51   30.83
  -2  -4   5 1005.98   33.90
   2   4  -4   64.66    2.65
  -2  -4   4   63.12    2.51
   2   4  -3   52.88    2.23
  -2  -4   3   48.58    2.11
   2   4  -2  388.28    9.05
  -2  -4   2  408.67   13.76
   2   4  -1  181.41    6.24
  -2  -4   1  189.71    6.84
   2   4   0 1184.09   37.41
  -2  -4   0 1118.91   34.94
   2   4   1  367.65   11.58
  -2  -4  -1  343.22   11.65
   2   4   3  148.27    5.43
  -2  -4  -3  151.43    5.40
  -2  -4  -5   67.14    2.38
  -2  -4  -6   48.88    1.97
  -2  -4  -7  119.23    4.65
  -2  -4  -8  141.46    4.78
  -2  -4  -9  686.23   22.98
  -2  -4 -10  162.22    6.85
  -2  -4 -11   12.84    1.05
  -2  -4 -12   80.12    2.64
  -2  -4 -13    3.81    0.69
  -2  -4 -14  424.38   14.71
  -2  -4 -15    4.49    1.34
  -2  -4 -16  657.80   22.35
  -2  -4 -17  163.12    4.49
  -2  -4 -18   85.30    3.05
  -2  -4 -19  259.14    6.86
  -2  -4 -20   17.95    2.84
  -2  -4 -21   53.48    2.91
  -2  -4 -22  158.32    4.99
  -2  -4 -23   21.62    3.35
  -2  -4 -24  306.40    8.13
   2   5 -23   47.31    2.54
   2   5 -22   16.41    2.30
  -2  -5  22   13.45    2.31
   2   5 -21  113.55    3.48
  -2  -5  21  112.53    3.80
   2   5 -20    4.35    2.35
  -2  -5  20   -0.12    1.79
   2   5 -19  101.95    4.46
  -2  -5  19  111.04    5.06
   2   5 -18  167.51    7.69
  -2  -5  18  171.28    6.75
   2   5 -17  290.43    7.25
   2   5 -16   18.92    1.24
  -2  -5  16   17.37    1.87
   2   5 -15  306.36    7.54
  -2  -5  15  281.14    9.97
   2   5 -14    1.91    0.90
  -2  -5  14    2.90    1.01
   2   5 -12  173.48    4.48
   2   5 -11  991.22   22.05
  -2  -5  11  992.87   22.95
   2   5  -9  188.36    6.92
  -2  -5   9  180.46    4.74
   2   5  -8   17.21    1.25
  -2  -5   8   18.33    1.06
   2   5  -7  255.55    8.90
  -2  -5   7  248.07    8.66
   2   5  -6  254.15    8.91
  -2  -5   6  260.76    9.36
   2   5  -5  934.94   22.31
  -2  -5   5  933.64   22.34
   2   5  -4    2.09    0.48
  -2  -5   4    2.29    0.60
   2   5  -3 2664.35   83.01
  -2  -5   3 2921.83   91.55
   2   5  -2   81.08    2.98
  -2  -5   2   86.73    3.62
   2   5  -1 1325.52   29.49
   2   5   0  266.14    9.47
  -2  -5   0  252.11    8.72
   2   5   1  206.15    6.87
   2   5   2  164.33    5.58
   2   5   3  866.45   26.89
  -2  -5  -3  903.20   28.47
  -2  -5  -4  399.65   12.69
  -2  -5  -6   57.26    2.19
  -2  -5  -7 1569.45   49.15
  -2  -5  -8   56.59    2.41
  -2  -5  -9   52.31    2.15
  -2  -5 -10  297.47   10.32
  -2  -5 -11  245.38    9.05
  -2  -5 -12  132.98    5.62
  -2  -5 -13  217.92    7.94
  -2  -5 -15    7.86    1.42
  -2  -5 -17   74.11    3.84
  -2  -5 -18   23.31    2.43
  -2  -5 -19  484.95   15.91
  -2  -5 -20   23.96    2.04
  -2  -5 -21  324.30    8.66
  -2  -5 -22   76.60    3.80
  -2  -5 -23    4.40    2.75
   2   6 -22  347.64    8.40
  -2  -6  22  323.65   12.49
   2   6 -21   59.50    2.39
   2   6 -20  133.54    3.94
  -2  -6  20  125.89    5.69
   2   6 -19    2.09    1.55
  -2  -6  19    1.92    2.05
   2   6 -17   29.98    2.56
  -2  -6  17   30.39    2.74
   2   6 -16    8.65    1.37
  -2  -6  16    5.61    1.65
   2   6 -15  106.52    4.76
  -2  -6  15  103.06    4.65
   2   6 -14  289.39    7.38
   2   6 -13  581.03   19.74
   2   6 -12    3.59    0.98
  -2  -6  12    4.88    1.14
   2   6 -11   62.75    2.02
  -2  -6  11   68.11    3.15
   2   6 -10  151.97    5.41
  -2  -6  10  153.68    6.08
   2   6  -9  274.48    6.76
  -2  -6   9  275.55   10.01
   2   6  -8   20.73    1.46
  -2  -6   8   19.23    1.13
   2   6  -7  258.87    9.04
   2   6  -6   11.81    0.71
  -2  -6   6   12.68    1.21
   2   6  -5  643.69   15.02
   2   6  -4   91.85    3.48
  -2  -6   4   96.53    3.74
   2   6  -3  216.28    7.87
  -2  -6   3  240.34    9.34
   2   6  -2 1361.33   44.73
  -2  -6   2 1518.94   48.25
   2   6  -1 1025.68   33.55
  -2  -6   1  856.97   28.06
   2   6   0 2068.88   64.69
   2   6   1 1332.31   41.80
  -2  -6  -1 1419.24   44.08
   2   6   2 1309.70   43.06
   2   6   3    4.47    0.37
  -2  -6 -10  285.95    9.33
  -2  -6 -11  345.48    8.28
  -2  -6 -12  111.00    4.89
  -2  -6 -13  176.03    4.91
  -2  -6 -14    3.46    0.53
  -2  -6 -15   13.27    0.88
  -2  -6 -16  129.78    4.22
  -2  -6 -17   16.36    2.01
  -2  -6 -18  572.48   14.26
  -2  -6 -19   64.17    2.69
  -2  -6 -20    6.35    1.72
  -2  -6 -21   57.40    2.98
  -2  -6 -22  172.42    5.05
   2   7 -22    6.47    1.74
   2   7 -21   38.63    2.27
  -2  -7  21   35.16    4.60
   2   7 -20  138.86    4.02
  -2  -7  20  134.61    5.91
   2   7 -19  112.02    4.97
   2   7 -18  138.72    4.43
  -2  -7  18  143.33    4.50
   2   7 -17   12.39    1.37
  -2  -7  17   14.81    1.52
   2   7 -16   67.00    3.00
   2   7 -15    5.34    1.06
  -2  -7  15    4.33    1.97
   2   7 -14    3.35    1.62
  -2  -7  14    9.67    1.91
   2   7 -13   13.56    0.96
  -2  -7  13   12.12    1.61
   2   7 -12  668.62   15.64
  -2  -7  12  674.76   23.34
   2   7 -11   14.48    1.55
  -2  -7  11   12.40    1.78
   2   7 -10  722.49   24.47
  -2  -7  10  688.66   16.72
   2   7  -9   73.81    2.31
  -2  -7   9   80.42    2.68
   2   7  -8   38.16    1.87
  -2  -7   8   40.20    2.42
   2   7  -7   43.76    2.54
  -2  -7   7   35.49    1.60
   2   7  -6  292.27   10.56
   2   7  -5 1007.06   32.33
  -2  -7   5  920.35   21.67
   2   7  -4 1175.40   27.33
  -2  -7   4 1134.45   36.37
   2   7  -3  147.28    5.86
  -2  -7   3  164.87    6.70
   2   7  -2 3401.76  105.93
  -2  -7   2 3272.97  103.06
  -2  -7   1    3.11    0.72
   2   7   0  185.42    6.69
   2   7   1  421.44   14.87
   2   7   2  247.79    8.79
  -2  -7  -2  250.87    8.65
   2   7   3  246.09    8.98
  -2  -7 -16    1.91    0.48
  -2  -7 -17  389.00    9.52
  -2  -7 -18  205.50    5.44
  -2  -7 -19    5.79    1.13
  -2  -7 -20  158.25    4.54
  -2  -7 -21   26.54    1.95
  -2  -8  21  118.25    4.15
   2   8 -19   92.54    3.27
  -2  -8  19   78.35    3.42
   2   8 -18   50.29    2.80
   2   8 -17  306.30    7.70
  -2  -8  17  317.87    8.17
  -2  -8  15  131.74    3.88
   2   8 -14  538.87   13.10
  -2  -8  14  536.60   19.73
   2   8 -13    4.67    0.99
  -2  -8  13    6.32    2.12
   2   8 -12  237.58    6.29
  -2  -8  12  247.24    6.77
   2   8 -11   69.19    3.28
  -2  -8  11   72.99    3.65
   2   8 -10    1.47    0.92
   2   8  -9   76.78    2.30
  -2  -8   9   79.26    3.69
   2   8  -8  237.53    8.18
  -2  -8   8  232.75   10.13
   2   8  -7  911.88   28.98
  -2  -8   7 1001.36   34.70
   2   8  -6   40.26    1.37
  -2  -8   6   40.59    2.20
   2   8  -5    7.84    1.12
  -2  -8   5    9.26    1.40
   2   8  -4  331.23    7.89
  -2  -8   4  361.82   12.23
   2   8  -3   12.54    0.78
  -2  -8   3   25.18    1.68
   2   8  -2   81.57    3.18
  -2  -8   2   88.04    3.92
   2   8  -1  206.33    7.39
  -2  -8   1  215.39    7.92
   2   8   0   10.49    0.85
   2   8   1 1322.33   29.91
   2   8   2   21.22    1.20
   2   8   3  973.60   31.66
   2   9 -20    6.95    1.85
  -2  -9  20    9.47    4.36
   2   9 -19  189.18    7.49
   2   9 -18  140.84    3.99
  -2  -9  18  146.11    6.17
   2   9 -17  177.38    4.79
  -2  -9  17  182.50    5.11
   2   9 -16    1.89    1.14
  -2  -9  16    3.41    1.28
   2   9 -15    4.88    1.32
  -2  -9  15    4.65    1.48
   2   9 -14   35.68    1.70
  -2  -9  14   30.94    2.44
   2   9 -13  270.36    9.80
  -2  -9  13  296.53   12.02
   2   9 -12   25.87    1.71
   2   9 -11  413.60   10.21
  -2  -9  11  412.24   14.39
   2   9 -10   77.42    2.35
  -2  -9  10   66.29    3.31
   2   9  -9 1916.28   43.27
  -2  -9   8    0.88    1.55
   2   9  -7  241.14    6.22
  -2  -9   7  214.44    8.05
   2   9  -6  301.05    7.62
   2   9  -5  269.75    7.54
   2   9  -4  380.34    9.56
   2   9  -3  164.77    6.20
  -2  -9   3  183.40    6.72
   2   9  -2  105.29    4.45
  -2  -9   2  108.77    4.84
   2   9  -1   10.82    0.91
   2   9   0  173.16    6.36
   2   9   1  544.60   19.15
   2   9   2   95.76    4.02
   2   9   3  122.68    5.00
   2  10 -19  120.30    4.80
   2  10 -18  106.72    4.65
   2  10 -17   27.98    2.98
  -2 -10  17   32.07    3.58
   2  10 -16  509.66   11.86
   2  10 -15  179.93    5.77
  -2 -10  15  169.42    5.42
   2  10 -14  559.71   19.32
  -2 -10  14  560.56   18.91
  -2 -10  13  177.14    4.84
   2  10 -12  405.74   15.80
  -2 -10  12  399.03   13.98
   2  10 -11   70.33    3.58
  -2 -10  11   66.96    4.00
   2  10 -10    4.36    1.71
  -2 -10  10    1.79    1.86
  -2 -10   9   39.30    1.99
   2  10  -8  372.07    9.10
  -2 -10   8  362.86   13.04
   2  10  -7  163.51    4.88
  -2 -10   7  138.91    6.00
   2  10  -6  651.96   22.53
  -2 -10   6  652.93   24.55
   2  10  -5    3.66    0.95
  -2 -10   5    3.22    1.76
   2  10  -4  365.26    9.46
  -2 -10   4  379.02   13.88
   2  10  -3   59.00    2.72
   2  10  -2   59.50    2.73
   2  10  -1   46.89    2.01
   2  10   0    3.17    0.82
   2  10   1   30.72    1.77
   2  10   2  224.91    8.66
   2  10   3  131.55    5.68
   2  11 -18   21.49    3.78
  -2 -11  18   18.81    4.43
   2  11 -17   98.84    3.48
  -2 -11  17  105.95    4.17
   2  11 -16    9.76    2.04
   2  11 -15   28.14    1.91
  -2 -11  15   27.98    2.21
   2  11 -14  110.16    3.62
   2  11 -13  163.94    5.96
  -2 -11  13  175.45    7.20
   2  11 -12  104.19    4.16
   2  11 -11  488.67   15.82
  -2 -11  11  448.07   16.27
   2  11 -10  199.28    5.15
  -2 -11  10  186.25    7.30
   2  11  -9   16.48    1.52
   2  11  -8  129.33    3.84
  -2 -11   8  123.39    5.05
   2  11  -7  160.24    4.65
  -2 -11   7  147.25    6.55
   2  11  -6    5.09    1.56
  -2 -11   6    3.82    1.43
   2  11  -5   60.48    2.18
   2  11  -4  322.26   11.27
  -2 -11   4  315.23   11.78
   2  11  -3  502.70   13.01
   2  11  -1   14.64    1.02
   2  11   0   10.65    1.18
   2  11   1  370.10    9.88
   2  11   2   37.60    2.33
   2  11   3  105.45    4.64
   2  12 -16   12.65    2.34
  -2 -12  16   11.67    3.66
   2  12 -15  261.51    9.23
  -2 -12  15  264.11   10.79
   2  12 -14    0.10    1.93
  -2 -12  14   -1.36    3.00
   2  12 -13  538.30   17.76
  -2 -12  13  551.21   14.37
   2  12 -12    1.46    1.72
  -2 -12  12    2.53    2.77
   2  12 -11   51.11    2.30
  -2 -12  11   48.05    2.52
   2  12 -10   12.18    1.89
  -2 -12  10    7.69    2.65
   2  12  -9  202.96    7.75
  -2 -12   9  207.91    8.26
   2  12  -8   19.01    1.85
  -2 -12   8   22.30    2.91
   2  12  -7  131.53    4.42
   2  12  -6   45.10    2.59
  -2 -12   6   39.97    2.29
   2  12  -5  842.92   27.76
  -2 -12   5  772.94   25.56
   2  12  -4   62.72    2.97
  -2 -12   4   65.73    4.39
   2  12  -3   13.05    1.28
   2  12  -2   10.32    1.20
   2  12  -1  473.03   12.26
   2  12   0  176.09    7.10
   2  12   1  414.78   16.03
   2  12   2   82.42    2.78
   2  13 -15   77.70    3.23
  -2 -13  15   70.98    3.81
   2  13 -14   26.60    2.26
  -2 -13  14   21.20    4.22
   2  13 -13   66.49    4.22
  -2 -13  13   61.28    5.19
   2  13 -12  292.00    8.33
  -2 -13  12  310.08   11.96
   2  13 -11  149.90    5.02
  -2 -13  11  141.97    6.96
   2  13 -10  221.61    6.44
  -2 -13  10  208.56    8.56
   2  13  -9   68.51    2.82
  -2 -13   9   65.58    4.70
   2  13  -8  153.14    6.03
  -2 -13   8  149.00    7.09
   2  13  -7  120.84    4.57
   2  13  -6    3.82    1.32
   2  13  -5   34.44    2.03
   2  13  -4  165.65    6.79
  -2 -13   4  170.06    6.99
   2  13  -3  129.94    4.18
   2  13  -2   32.82    2.54
   2  13  -1  355.49    9.51
   2  13   0   23.49    1.93
   2  13   1   58.63    2.29
   2  13   2   31.47    1.90
   2  14 -14   54.99    4.15
   2  14 -13    9.05    2.27
   2  14 -12   82.47    5.48
  -2 -14  12  104.86    7.15
  -2 -14  11   24.05    3.34
   2  14 -10   15.58    1.80
   2  14  -9    8.85    2.29
  -2 -14   9   11.54    3.72
   2  14  -8  237.06    9.96
  -2 -14   8  218.93    9.54
   2  14  -7  196.82    6.13
  -2 -14   7  189.30    8.24
   2  14  -6  259.56    9.67
  -2 -14   6  282.03   11.00
   2  14  -5    4.42    2.22
   2  14  -4    6.72    1.81
  -2 -14   4    0.90    3.39
   2  14  -3   39.63    3.35
   2  14  -2  145.75    6.27
   2  14  -1    2.45    1.30
   2  14   0  541.63   18.68
   2  14   1   10.42    1.32
   2  14   2  415.13    9.41
   2  15 -12   14.11    2.38
   2  15 -11   35.68    2.78
   2  15 -10   18.77    3.96
  -2 -15  10   21.44    6.58
   2  15  -9  118.73    4.35
   2  15  -8    1.54    1.85
   2  15  -7    1.04    3.06
   2  15  -6   25.10    2.49
   2  15  -5  204.95    8.23
   2  15  -4  147.79    5.86
   2  15  -3   81.56    3.76
   2  15  -2   19.13    2.29
   2  15  -1  254.77   10.31
   2  15   0   48.70    2.80
   2  15   1   82.18    4.19
   2  16 -11   12.66    6.27
   2  16 -10   54.20    7.75
  -2 -16  10   50.25    8.64
   2  16  -9   78.95    3.09
   2  16  -8    7.71    2.88
   2  16  -7  334.94    9.41
   2  16  -6   24.10    3.43
   2  16  -5   44.90    5.26
   2  16  -4    5.34    2.93
   2  16  -3   63.32    3.17
   2  16  -2  118.02    5.46
   2  16  -1   90.66    5.54
  -3  16   0   49.66    4.80
  -3  16  -1  179.29    6.47
  -3  16  -2  128.69    5.63
  -3  16  -3   14.42    5.03
  -3  16  -4    2.01    3.19
  -3  16  -5   -1.65    4.04
  -3  16  -6   49.08    4.14
  -3  16  -7   57.91    4.22
   3 -16   8   66.75    6.18
  -3  16  -8   61.73    3.96
  -3  15   4   34.02    3.36
  -3  15   3   12.41    2.25
  -3  15   2  171.88    5.06
  -3  15   1   10.05    2.49
  -3  15   0  144.44    8.64
  -3  15  -1   18.50    4.39
  -3  15  -2  134.24    5.81
  -3  15  -3   84.24    3.65
  -3  15  -4  508.84   17.37
  -3  15  -5  134.89    4.59
  -3  15  -6  197.84    5.72
  -3  15  -7    5.15    2.93
   3 -15   8   19.56    4.63
  -3  15  -8   22.54    3.69
  -3  15  -9   22.42    2.86
  -3  15 -10   74.81    2.31
  -3  14   5   57.06    3.08
  -3  14   4  173.15    6.97
  -3  14   3   88.34    3.43
  -3  14   2    0.15    1.82
  -3  14   1   97.81    4.55
  -3  14   0   11.92    1.89
   3 -14   1  458.96   15.98
  -3  14  -1  431.00   10.96
  -3  14  -2  128.85    4.50
  -3  14  -3  276.92    8.08
   3 -14   4   34.19    3.58
  -3  14  -4   32.51    2.59
   3 -14   5    7.42    3.19
  -3  14  -5    7.02    3.51
  -3  14  -6   61.57    3.19
   3 -14   7  230.72    9.34
  -3  14  -7  227.13    8.62
  -3  14  -8   33.69    2.74
  -3  14  -9  210.33    5.64
   3 -14  10   53.44    4.82
  -3  14 -10   47.35    2.83
   3 -14  11  369.12   10.19
  -3  14 -11  347.79    8.62
   3 -14  12   16.63    4.21
  -3  14 -12   20.61    2.56
  -3  13   6   22.30    1.84
  -3  13   5   70.92    3.00
  -3  13   4    2.53    1.41
  -3  13   3  486.41   17.34
  -3  13   2   67.43    2.69
  -3  13   1  276.82   10.47
   3 -13   0  171.04    6.75
  -3  13   0  163.45    4.90
   3 -13   1   81.35    4.05
  -3  13  -1   80.45    2.85
   3 -13   2  292.38   10.85
  -3  13  -2  270.47    9.90
  -3  13  -3    1.79    1.54
  -3  13  -4  186.81    5.54
   3 -13   5  178.07    7.42
  -3  13  -5  157.65    4.64
   3 -13   6  641.53   22.40
  -3  13  -6  748.18   17.60
  -3  13  -7    9.85    2.04
  -3  13  -8  330.25    8.34
  -3  13  -9   44.17    2.21
   3 -13  10  179.47    7.96
  -3  13 -10  181.55    5.22
   3 -13  11   36.33    3.83
  -3  13 -11   43.24    4.28
  -3  13 -12  119.54    3.84
   3 -13  13  158.31    7.82
  -3  13 -13  158.34    4.94
  -3  12   7   66.60    2.96
  -3  12   6  360.27   12.91
  -3  12   5  189.95    7.19
  -3  12   4 1058.82   23.57
  -3  12   3   68.16    2.51
  -3  12   2   88.74    4.18
  -3  12   1    9.42    1.95
  -3  12   0  379.24    9.57
   3 -12   1    9.96    2.04
  -3  12  -1    9.71    1.47
  -3  12  -2  104.54    3.23
   3 -12   3    3.68    2.07
  -3  12  -3   -0.13    1.46
  -3  12  -4  386.86    9.49
  -3  12  -5    9.68    1.39
   3 -12   6   72.52    4.73
  -3  12  -6   69.39    3.73
  -3  12  -7   12.05    1.36
  -3  12  -8  271.14    6.90
  -3  12  -9   14.82    1.45
  -3  12 -10   48.09    2.10
  -3  12 -11   29.90    2.08
  -3  12 -12    8.16    2.03
   3 -12  13    9.77    2.52
  -3  12 -13    8.51    2.09
   3 -12  14    2.96    3.19
  -3  12 -14    3.81    3.00
  -3  12 -15   86.38    2.71
  -3  11   8    1.84    0.88
  -3  11   7   45.78    2.25
  -3  11   6    5.48    1.11
  -3  11   5   20.82    1.62
  -3  11   4  254.68    6.75
  -3  11   3  381.06   10.09
   3 -11  -2  881.57   28.34
  -3  11   2  858.33   28.11
  -3  11   1  345.88    9.14
   3 -11   0   36.55    2.90
  -3  11   0   35.78    2.52
   3 -11   1   59.65    3.32
  -3  11  -1   57.49    2.12
  -3  11  -2    3.36    1.07
  -3  11  -3   70.08    2.50
  -3  11  -4   12.10    1.48
  -3  11  -5  130.03    4.67
   3 -11   6   50.68    2.51
  -3  11  -6   57.35    2.32
   3 -11   7  191.48    9.31
  -3  11  -7  184.82    5.01
   3 -11   8   10.79    2.24
  -3  11  -8    8.94    1.74
   3 -11   9    5.51    1.56
  -3  11  -9    4.27    1.11
  -3  11 -10  351.83    9.02
   3 -11  11  210.44    5.59
  -3  11 -11  215.35    6.31
  -3  11 -12   26.30    1.68
   3 -11  13  313.50   11.58
  -3  11 -13  296.59   10.63
   3 -11  14  123.92    4.35
  -3  11 -14  122.35    4.05
   3 -11  15   67.97    5.51
  -3  11 -15   64.73    2.75
   3 -11  16   71.74    5.62
  -3  11 -16   67.37    3.05
  -3  10   7 1133.20   37.64
  -3  10   6   93.99    4.40
  -3  10   5 1343.84   43.82
  -3  10   4   53.47    2.72
  -3  10   3  417.11   14.64
  -3  10   2   25.79    2.17
  -3  10   1   45.87    1.66
  -3  10   0    0.17    0.71
   3 -10   1  351.56   12.91
  -3  10  -1  359.42    8.83
   3 -10   2  229.03    8.72
  -3  10  -2  248.90    8.92
  -3  10  -3  215.24    8.11
  -3  10  -4   27.93    2.39
   3 -10   5   11.59    1.36
  -3  10  -5   12.68    1.98
  -3  10  -6   22.23    1.27
   3 -10   7   91.31    3.91
  -3  10  -7   89.90    3.00
  -3  10  -8   95.60    3.94
  -3  10  -9  247.68    8.84
   3 -10  10   28.86    2.48
  -3  10 -10   29.19    1.86
   3 -10  11   42.31    2.13
  -3  10 -11   42.44    1.79
   3 -10  12   69.63    2.84
  -3  10 -12   76.55    2.90
  -3  10 -13   54.59    2.24
   3 -10  14    5.04    2.44
  -3  10 -14    6.26    1.59
  -3  10 -15  371.83    9.06
  -3  10 -16   74.07    2.95
   3 -10  17  207.48    9.04
  -3  10 -17  217.60    5.87
  -3   9   9  159.09    6.50
  -3   9   8  486.65   16.60
  -3   9   7   70.19    3.33
  -3   9   6  365.01   12.99
  -3   9   5  117.77    4.32
   3  -9  -4  664.06   22.02
  -3   9   4  643.75   21.79
   3  -9  -3   10.69    1.20
  -3   9   3   10.14    0.91
  -3   9   2  212.60    5.56
  -3   9   1   63.57    2.76
   3  -9   0 1038.87   35.48
  -3   9   0  920.65   29.35
   3  -9   1   17.63    1.55
  -3   9  -1   15.51    1.17
  -3   9  -2  216.49    5.56
   3  -9   3  225.40    8.07
  -3   9  -3  199.01    7.31
   3  -9   4  558.05   19.84
  -3   9  -4  624.20   14.72
  -3   9  -5  230.91    8.30
   3  -9   6  266.89    9.15
   3  -9   7   15.64    2.18
  -3   9  -7   20.27    1.28
   3  -9   8   25.20    1.43
  -3   9  -8   23.87    1.41
   3  -9   9   78.36    3.36
  -3   9  -9   73.48    2.53
  -3   9 -10    1.15    0.99
  -3   9 -11    3.05    2.08
  -3   9 -12  496.71   11.85
   3  -9  13  124.70    4.86
  -3   9 -13  121.96    3.45
   3  -9  14  443.43   10.90
  -3   9 -14  486.21   16.52
  -3   9 -15    0.42    1.69
   3  -9  16   39.91    3.13
  -3   9 -16   36.44    2.21
  -3   9 -17    5.02    2.31
   3  -9  18   34.39    4.85
  -3   9 -18   31.04    2.38
   3  -8 -20  275.80   10.61
   3  -8 -19    3.03    2.68
   3  -8 -18    5.98    1.81
   3  -8 -17   10.97    2.06
   3  -8 -16  289.94   10.49
   3  -8 -15    4.33    1.15
   3  -8 -14   44.42    2.45
   3  -8 -12  158.05    6.53
   3  -8 -11  240.15    8.25
   3  -8  -8  785.12   26.33
  -3   8   8  735.11   23.74
  -3   8   7  312.91   11.98
   3  -8  -6 1285.38   41.43
  -3   8   6 1204.51   38.49
   3  -8  -5 1076.85   36.72
  -3   8   5 1067.02   33.51
   3  -8  -4    0.82    0.84
  -3   8   4    2.48    0.79
   3  -8  -3  134.29    4.99
  -3   8   3  129.25    5.55
  -3   8   2  275.72    9.89
   3  -8  -1   12.39    1.28
  -3   8   1    9.98    1.15
  -3   8   0  752.21   24.10
   3  -8   1   10.40    1.40
  -3   8  -1   13.18    1.00
   3  -8   2 1380.02   44.74
  -3   8  -2 1313.35   29.38
   3  -8   3    1.79    0.90
  -3   8  -3    1.80    1.26
   3  -8   4   52.10    3.20
  -3   8  -4   46.12    1.68
   3  -8   5   51.87    2.22
  -3   8  -5   53.28    1.99
   3  -8   6  502.16   17.22
  -3   8  -6  492.11   11.85
   3  -8   7   51.01    3.22
  -3   8  -7   50.85    2.18
  -3   8  -8   74.85    3.72
  -3   8  -9  191.01    4.79
   3  -8  10  398.76   15.46
  -3   8 -10  415.95   10.09
   3  -8  11   29.72    2.28
  -3   8 -11   34.49    1.64
  -3   8 -12  296.71    7.19
   3  -8  13   72.99    2.47
  -3   8 -13   73.05    2.46
   3  -8  14  186.51    7.73
  -3   8 -14  192.94    7.35
   3  -8  15    6.88    1.86
  -3   8 -15    7.54    1.69
  -3   8 -16  402.41    9.83
  -3   8 -17  295.41   11.37
   3  -8  18   51.11    2.93
  -3   8 -18   46.11    2.91
  -3   8 -19  219.64    8.21
   3  -7 -22    4.05    3.23
   3  -7 -21   77.98    4.45
   3  -7 -20   16.03    2.81
   3  -7 -19  278.62    9.73
  -3   7  19  281.15   11.47
   3  -7 -18  262.02   10.19
   3  -7 -17  420.64   15.73
   3  -7 -16   11.72    1.59
   3  -7 -15  229.76    9.34
   3  -7 -14    1.20    0.96
   3  -7 -13  120.64    4.96
  -3   7  13  119.83    4.39
   3  -7 -12    6.44    1.04
   3  -7 -11 1134.48   37.98
   3  -7 -10   10.84    1.06
   3  -7  -9  292.88   10.58
  -3   7   9  299.95   10.63
   3  -7  -8   30.36    1.47
  -3   7   8   29.86    1.45
   3  -7  -7  147.66    5.39
  -3   7   7  134.87    5.43
  -3   7   6   50.71    2.31
  -3   7   5  154.39    6.58
   3  -7  -4   21.89    1.35
  -3   7   4   21.22    1.43
  -3   7   3  694.52   22.17
   3  -7  -2  100.76    4.22
  -3   7   2  101.38    4.28
  -3   7   1 1390.44   48.70
  -3   7   0   45.62    1.45
   3  -7   1    6.84    0.87
  -3   7  -1    5.21    0.80
   3  -7   2  101.23    4.20
  -3   7  -2   92.59    3.64
  -3   7  -3  152.32    4.11
   3  -7   4  373.94   12.23
  -3   7  -4  340.88   11.95
  -3   7  -5  938.87   21.56
  -3   7  -6  212.22    5.42
   3  -7   7  702.60   16.49
  -3   7  -7  731.99   17.91
   3  -7   8    0.56    1.39
  -3   7  -8    0.92    1.41
   3  -7   9  140.02    5.40
  -3   7  -9  137.69    4.21
   3  -7  10  396.30    9.70
  -3   7 -10  398.82    9.49
   3  -7  11  234.78    8.60
  -3   7 -11  223.63    6.05
   3  -7  12   14.28    2.06
  -3   7 -12   14.82    1.27
   3  -7  13  125.22    3.92
  -3   7 -13  117.95    3.62
   3  -7  14   62.55    3.95
  -3   7 -14   57.06    3.24
  -3   7 -15   79.16    4.05
  -3   7 -16   12.65    1.45
   3  -7  17    6.18    3.27
  -3   7 -17    7.15    1.92
   3  -7  18   54.99    3.67
  -3   7 -18   49.57    2.34
   3  -7  19  187.77    8.40
  -3   7 -20   38.94    2.27
   3  -6 -23  188.62    8.53
   3  -6 -22   91.17    5.27
   3  -6 -21  169.38    7.35
   3  -6 -20   26.53    2.91
   3  -6 -19   21.52    1.78
   3  -6 -18    3.96    1.72
   3  -6 -17    0.73    1.34
  -3   6  17    0.89    1.70
   3  -6 -16   65.68    3.52
   3  -6 -15  216.05    8.23
  -3   6  15  211.88    8.20
   3  -6 -14  541.62   19.67
   3  -6 -13  748.52   24.67
   3  -6 -12  310.35   11.02
   3  -6 -11  195.99    6.98
  -3   6  11  190.15    6.86
   3  -6 -10  307.15   10.91
  -3   6  10  311.52   11.25
   3  -6  -9  103.65    4.39
  -3   6   9   99.17    4.52
   3  -6  -8   82.28    3.70
  -3   6   8   80.83    3.26
   3  -6  -7   19.11    1.12
  -3   6   7   18.14    1.07
  -3   6   6  473.95   15.39
   3  -6  -5  131.13    4.98
  -3   6   5  127.64    4.96
   3  -6  -4 1271.60   40.15
  -3   6   4 1327.68   43.48
  -3   6   3   69.24    2.76
   3  -6  -2    0.75    0.74
  -3   6   2    0.44    0.49
   3  -6  -1 2211.44   69.15
  -3   6   1 2226.69   69.47
  -3   6   0  569.38   19.00
   3  -6   1 1343.83   43.80
  -3   6  -1 1325.89   30.41
   3  -6   2  225.33    7.84
  -3   6  -2  224.60    7.78
   3  -6   3  443.09   10.54
  -3   6  -3  427.59   14.95
   3  -6   4  113.80    4.82
   3  -6   5   63.18    3.30
  -3   6  -5   63.42    1.99
  -3   6  -6    2.24    1.27
   3  -6   7 1080.36   34.79
  -3   6  -7 1085.10   34.16
   3  -6   8  138.62    4.13
  -3   6  -8  120.85    3.45
   3  -6   9  940.45   21.93
  -3   6  -9  921.22   21.17
   3  -6  10  589.95   19.34
  -3   6 -10  571.86   13.75
   3  -6  11  315.30   11.37
  -3   6 -11  322.30   10.88
  -3   6 -12    4.07    1.27
   3  -6  13   70.41    3.71
  -3   6 -13   76.50    2.34
  -3   6 -14   -0.03    0.93
  -3   6 -15    4.81    1.03
   3  -6  16   85.62    4.53
  -3   6 -16   96.11    3.04
  -3   6 -17  295.31    7.52
   3  -6  18   91.36    4.41
  -3   6 -18   87.86    4.56
   3  -6  19   66.16    4.17
  -3   6 -19   64.47    2.71
   3  -6  20    3.61    2.17
  -3   6 -20    1.37    3.39
  -3   6 -21  111.69    3.37
   3  -5 -24  235.80   10.86
   3  -5 -23   25.60    4.86
  -3   5  23   29.30    4.63
   3  -5 -22   35.48    2.63
   3  -5 -21   81.66    3.53
   3  -5 -20  189.44    5.97
   3  -5 -19  136.66    6.85
  -3   5  19  138.87    6.48
   3  -5 -18  199.04    7.37
  -3   5  18  204.02    8.91
   3  -5 -17    2.83    1.50
   3  -5 -16 1200.46   41.49
   3  -5 -15   63.76    3.05
  -3   5  15   66.87    3.63
   3  -5 -14   71.65    3.86
   3  -5 -13  162.87    6.93
  -3   5  13  161.44    6.42
   3  -5 -12  323.78   11.12
   3  -5 -11    6.38    0.91
  -3   5  11    6.05    0.94
   3  -5 -10  249.77    8.79
   3  -5  -9   51.17    2.10
   3  -5  -8   28.15    1.36
  -3   5   8   25.29    1.23
   3  -5  -7    0.62    0.56
  -3   5   7    0.21    0.63
   3  -5  -6   33.67    1.62
  -3   5   6   34.29    1.51
   3  -5  -5   51.80    2.30
  -3   5   5   52.69    2.08
   3  -5  -4  761.06   24.19
  -3   5   4  741.02   25.15
   3  -5  -3   19.93    1.12
  -3   5   3   17.73    1.32
  -3   5   2  575.06   18.59
   3  -5  -1   81.73    3.42
  -3   5   1   76.14    2.20
  -3   5   0  330.90    8.17
   3  -5   1  189.95    7.05
  -3   5  -1  185.15    7.00
   3  -5   2 1057.99   24.75
   3  -5   3  780.33   24.31
  -3   5  -3  842.77   19.42
   3  -5   4 1090.64   25.23
  -3   5  -4 1052.83   33.93
   3  -5   5  165.18    5.73
  -3   5  -5  158.69    5.40
  -3   5  -6 2883.27   88.51
   3  -5   7  349.02    8.38
  -3   5  -7  340.08    8.54
   3  -5   8 1355.80   44.02
  -3   5  -8 1336.54   29.28
  -3   5  -9  207.34    6.90
   3  -5  11   10.66    1.16
   3  -5  12  389.07   14.24
   3  -5  13  147.68    4.12
  -3   5 -13  139.05    3.87
   3  -5  14  225.96    8.47
  -3   5 -14  239.47    6.30
  -3   5 -15   16.11    1.23
  -3   5 -16  583.56   13.93
   3  -5  17  145.71    5.99
  -3   5 -17  149.48    4.25
  -3   5 -18   19.66    1.52
   3  -5  19    9.54    3.34
  -3   5 -19    9.92    1.63
   3  -5  20  186.21    8.25
  -3   5 -20  182.72    7.61
  -3   5 -21   25.99    1.97
  -3   5 -22   31.01    2.46
   3  -4 -25   74.76    5.22
   3  -4 -24   14.50    3.54
  -3   4  24   15.22    5.22
   3  -4 -23   49.16    3.41
   3  -4 -22   66.36    4.06
   3  -4 -21  449.41   15.83
  -3   4  21  479.19   18.30
   3  -4 -20    2.54    1.62
  -3   4  20    1.67    2.39
   3  -4 -19   87.72    3.91
  -3   4  19   82.32    4.96
   3  -4 -18    1.95    1.29
  -3   4  18    2.37    2.01
   3  -4 -17  183.14    6.66
  -3   4  17  180.79    7.61
   3  -4 -16   58.73    2.13
   3  -4 -15  613.88   20.33
   3  -4 -14  489.19   17.27
  -3   4  14  448.54   15.72
   3  -4 -13  465.79   11.03
   3  -4 -12   63.31    2.74
   3  -4 -11 1863.54   59.13
   3  -4 -10   32.02    2.09
  -3   4  10   30.54    1.59
   3  -4  -9   46.21    1.96
  -3   4   9   45.21    1.92
   3  -4  -8  103.49    3.87
  -3   4   8  107.88    4.74
   3  -4  -7  804.59   26.64
  -3   4   7  737.55   25.20
   3  -4  -6  564.47   20.24
  -3   4   6  537.77   17.19
   3  -4  -5   11.61    0.90
  -3   4   5   10.74    0.75
   3  -4  -4 2897.30   89.50
  -3   4   4 2952.35   93.03
   3  -4  -3 1206.58   38.62
  -3   4   3 1260.91   40.48
  -3   4   2  210.48    6.91
   3  -4  -1  117.62    4.14
  -3   4   1  115.49    3.16
   3  -4   0  448.73   14.68
  -3   4   0  435.64   10.08
   3  -4   1 2354.87   72.58
  -3   4  -1 2351.70   50.99
   3  -4   2  368.72   12.40
  -3   4  -2  365.60    8.58
  -3   4  -3 3307.76  102.65
   3  -4   4  281.56    7.01
  -3   4  -4  273.15   10.30
   3  -4   5   36.39    1.36
   3  -4   6   33.20    1.32
  -3   4  -6   35.59    2.08
  -3   4  -7  388.50   12.87
   3  -4   8  365.78   12.21
  -3   4  -8  357.10   14.23
   3  -4   9 1361.07   43.45
   3  -4  10   29.08    1.34
  -3   4 -10   28.73    1.35
   3  -4  11  850.11   27.33
  -3   4 -11  795.72   19.09
   3  -4  12    4.78    1.07
  -3   4 -12    6.40    0.97
   3  -4  13  212.51    5.58
  -3   4 -13  224.96    6.29
   3  -4  14   36.11    2.85
  -3   4 -14   37.29    2.43
   3  -4  15  149.90    5.99
  -3   4 -15  137.62    5.33
  -3   4 -16  112.35    4.56
   3  -4  17   44.32    2.25
  -3   4 -17   41.06    3.11
   3  -4  18  229.72    8.33
  -3   4 -18  223.62    5.86
   3  -4  19    8.74    1.83
  -3   4 -19    9.77    1.86
   3  -4  20    0.78    3.65
  -3   4 -20    4.62    2.80
  -3   4 -21    0.97    1.79
  -3   4 -22  228.92    6.17
  -3   4 -23   98.09    3.70
   3  -3 -26   95.72    6.05
  -3   3  26   97.86    7.12
   3  -3 -25   31.34    3.45
   3  -3 -24    1.90    2.67
  -3   3  24    1.49    4.95
   3  -3 -23   56.65    3.18
   3  -3 -22    6.51    2.73
  -3   3  22    2.69    3.46
   3  -3 -21    8.39    1.49
   3  -3 -20   70.55    2.78
   3  -3 -19  492.41   17.08
  -3   3  19  508.48   18.49
   3  -3 -18  180.22    7.12
  -3   3  18  172.68    7.05
   3  -3 -17  412.25   14.09
  -3   3  17  409.93   14.81
   3  -3 -16   38.12    1.67
   3  -3 -15   12.22    1.47
  -3   3  15   15.24    1.65
   3  -3 -14    5.51    0.75
   3  -3 -13   81.85    2.68
   3  -3 -12    0.42    0.67
  -3   3  12    1.31    1.00
   3  -3 -11  422.63   10.79
   3  -3 -10   44.96    1.94
  -3   3  10   44.53    2.17
   3  -3  -9 1179.44   26.92
   3  -3  -8  228.16    8.19
  -3   3   8  212.76    7.24
   3  -3  -7    1.43    0.58
  -3   3   7    1.43    0.45
   3  -3  -6  240.03    8.71
  -3   3   6  227.05    7.79
   3  -3  -5  381.74   12.85
  -3   3   5  370.99   13.93
   3  -3  -4  625.86   22.48
  -3   3   4  579.17   19.08
   3  -3  -3 1120.02   37.17
  -3   3   3 1025.22   32.06
   3  -3  -2    2.49    0.44
  -3   3   2    3.27    0.49
   3  -3  -1   74.08    2.85
  -3   3   1   73.93    3.06
   3  -3   0   37.06    1.73
  -3   3   0   38.36    1.69
   3  -3   1  783.86   24.82
  -3   3  -1  742.69   24.02
   3  -3   2   81.76    3.10
  -3   3  -2   82.59    3.00
   3  -3   3 1579.83   35.70
  -3   3  -3 1636.90   50.72
   3  -3   4  701.83   23.52
  -3   3  -4  635.54   20.85
  -3   3  -5  961.44   32.90
   3  -3   6  513.50   17.97
  -3   3  -6  527.75   17.57
   3  -3   7   38.13    1.38
  -3   3  -7   37.77    1.41
   3  -3   8   95.12    3.96
  -3   3  -8   91.14    2.67
   3  -3   9   16.97    1.34
  -3   3  -9   15.41    1.82
   3  -3  10    0.01    1.05
  -3   3 -10    0.26    0.75
   3  -3  11   81.88    2.42
  -3   3 -11   81.07    3.82
   3  -3  12   13.95    1.20
  -3   3 -12   16.92    1.06
  -3   3 -13 1236.43   28.24
  -3   3 -14   78.44    2.37
   3  -3  15  305.35   10.54
  -3   3 -15  349.14    9.08
   3  -3  16   65.92    4.19
  -3   3 -16   64.76    3.09
  -3   3 -17   63.43    3.30
   3  -3  18    5.11    1.68
   3  -3  19   20.79    2.53
  -3   3 -19   20.58    1.75
  -3   3 -20   30.23    2.26
   3  -3  21  181.16    8.20
  -3   3 -21  186.12    5.76
   3  -3  22   -0.31    3.99
  -3   3 -22    1.11    2.34
   3  -3  23  170.07    8.45
  -3   3 -23  187.88    7.66
  -3   2  27   -0.43    6.78
   3  -2 -26   14.75    3.99
   3  -2 -25   29.32    2.99
  -3   2  25   25.97    5.32
   3  -2 -24   41.05    3.14
  -3   2  24   44.80    3.99
   3  -2 -23   20.20    2.46
   3  -2 -22   71.75    5.09
  -3   2  22   65.67    4.71
   3  -2 -21   13.99    1.67
   3  -2 -20  358.53   12.92
  -3   2  20  358.91   12.75
   3  -2 -19   26.08    2.04
  -3   2  19   22.90    2.76
   3  -2 -18   21.39    1.51
  -3   2  18   23.85    2.40
   3  -2 -17  123.26    4.37
   3  -2 -16  266.15    7.20
   3  -2 -15    0.77    0.87
  -3   2  15    1.41    1.34
   3  -2 -14 1040.69   36.15
  -3   2  14  979.27   31.80
   3  -2 -13  226.62    8.95
  -3   2  13  222.96    7.88
   3  -2 -12  531.46   13.69
  -3   2  12  512.28   18.33
   3  -2 -11    1.89    0.69
  -3   2  11    1.86    0.91
   3  -2 -10    1.11    0.49
  -3   2  10    1.32    0.78
   3  -2  -9  612.89   19.74
  -3   2   9  628.16   21.05
   3  -2  -8  516.44   12.69
  -3   2   8  500.63   17.35
   3  -2  -6 2065.45   65.72
  -3   2   6 1945.11   62.96
   3  -2  -5 1315.29   42.77
  -3   2   5 1325.41   41.41
   3  -2  -4  712.82   23.94
  -3   2   4  680.80   22.39
   3  -2  -3 2275.76   72.01
  -3   2   3 2145.20   47.26
   3  -2  -2   70.61    2.70
  -3   2   2   68.71    2.74
   3  -2  -1 1713.15   54.29
  -3   2   1 1691.26   52.17
   3  -2   0  780.11   24.59
  -3   2   0  778.10   24.95
   3  -2   1  158.86    5.81
  -3   2  -1  151.42    5.24
  -3   2  -4  319.64   10.48
   3  -2   5  297.57   10.09
  -3   2  -5  283.56    9.73
   3  -2   6  110.23    4.89
  -3   2  -6   98.76    2.68
  -3   2  -7  208.62    5.43
   3  -2   8 1124.56   35.33
  -3   2  -8 1064.30   25.49
   3  -2   9   95.78    4.36
  -3   2  -9  101.00    2.87
   3  -2  10 1159.44   38.59
  -3   2 -10 1165.21   37.04
   3  -2  11    7.90    0.99
  -3   2 -11    6.84    0.81
   3  -2  12  201.80    9.29
  -3   2 -12  176.16    4.58
  -3   2 -13  145.07    5.83
  -3   2 -14  168.97    6.67
   3  -2  15  615.05   22.19
  -3   2 -15  562.19   20.55
  -3   2 -16  629.68   14.73
   3  -2  17   77.00    2.81
  -3   2 -17   73.01    3.45
   3  -2  18  157.02    6.06
  -3   2 -18  162.58    4.84
  -3   2 -19    3.25    2.31
   3  -2  20   12.61    3.59
  -3   2 -20   12.37    2.06
   3  -2  21  113.01    5.35
  -3   2 -21   96.73    4.82
   3  -2  22    8.87    3.12
  -3   2 -22    9.59    2.13
  -3   2 -23   90.62    3.82
  -3   2 -24  211.30    5.79
   3  -1 -26   62.38    2.37
   3  -1 -25  221.88    6.50
  -3   1  25  200.51    9.49
   3  -1 -24  168.47    7.44
  -3   1  24  170.46    9.19
   3  -1 -23    2.03    1.76
   3  -1 -22   37.10    2.18
  -3   1  22   37.38    3.77
   3  -1 -21  128.70    3.95
  -3   1  21  116.75    4.15
   3  -1 -20  131.26    4.12
  -3   1  20  125.35    5.81
   3  -1 -19   25.54    1.43
  -3   1  19   26.33    2.25
   3  -1 -18  289.84    7.34
  -3   1  18  296.23   10.91
   3  -1 -17   59.18    2.43
   3  -1 -16   87.19    4.25
  -3   1  16   85.40    4.22
   3  -1 -15  111.62    5.66
  -3   1  15  104.45    4.00
   3  -1 -14    2.51    0.71
  -3   1  14    1.55    0.92
   3  -1 -13  774.38   18.42
  -3   1  13  806.67   18.93
   3  -1 -12  394.25   12.64
  -3   1  12  423.81   10.72
   3  -1 -11 1048.20   34.56
  -3   1  11 1018.67   23.41
   3  -1 -10 1086.36   24.96
  -3   1  10 1048.92   34.32
   3  -1  -9   24.73    1.27
  -3   1   9   24.73    1.39
   3  -1  -8  521.37   17.72
  -3   1   8  478.17   15.19
   3  -1  -7  859.30   28.32
  -3   1   7  830.44   25.97
   3  -1  -6  887.41   29.88
  -3   1   6  849.56   19.63
   3  -1  -5   17.99    0.87
  -3   1   5   16.32    0.69
   3  -1  -4 1214.87   39.48
  -3   1   4 1136.52   35.21
   3  -1  -2 1106.74   34.95
  -3   1   2 1066.05   23.92
  -3   1  -1    1.31    0.35
   3  -1   2  127.98    4.62
  -3   1  -2  120.37    4.23
   3  -1   3   80.95    3.28
  -3   1  -3   73.46    2.69
   3  -1   4  844.72   26.79
  -3   1  -4  816.52   19.26
   3  -1   5   68.34    2.89
  -3   1  -5   71.77    2.03
  -3   1  -6   32.05    1.62
   3  -1   7  758.15   24.65
  -3   1  -7  768.33   18.53
   3  -1   8    2.11    0.61
  -3   1  -8    1.42    0.65
   3  -1   9   10.13    1.39
  -3   1  -9   10.33    0.88
   3  -1  10    4.48    0.87
  -3   1 -10    4.60    0.84
   3  -1  11  182.67    6.77
  -3   1 -11  187.05    4.88
   3  -1  12  523.95   12.67
  -3   1 -12  522.29   12.32
  -3   1 -13   32.90    1.28
  -3   1 -14  318.35    7.83
   3  -1  15  104.83    4.20
  -3   1 -15  101.25    3.39
   3  -1  16   19.35    2.48
  -3   1 -16   18.37    1.72
  -3   1 -17   35.26    2.13
   3  -1  18  169.28    7.08
  -3   1 -18  156.76    4.41
   3  -1  19  556.35   19.10
  -3   1 -19  654.47   15.93
   3  -1  20  155.87    6.92
  -3   1 -20  165.87    5.03
   3  -1  21   56.38    4.95
  -3   1 -21   63.87    3.75
   3  -1  22  639.84   22.96
  -3   1 -22  546.35   17.95
  -3   1 -23    1.21    2.43
  -3   1 -24   78.69    3.52
   3  -1  25    0.97    3.71
   3   0 -26   -1.25    2.81
  -3   0  26    2.79    4.50
   3   0 -25    2.47    2.07
   3   0 -24   -1.46    1.96
   3   0 -23  302.25   10.71
  -3   0  23  287.95   11.75
   3   0 -22    1.05    1.73
  -3   0  22   -1.11    1.92
   3   0 -21  175.96    7.54
   3   0 -20    0.21    1.15
  -3   0  20    1.42    2.37
   3   0 -19  198.64    7.36
  -3   0  19  196.76    7.87
   3   0 -18    1.17    1.23
  -3   0  17   63.83    2.56
   3   0 -16   -0.17    0.84
  -3   0  16    2.49    1.58
   3   0 -15    5.89    1.14
  -3   0  15    5.71    1.11
   3   0 -14   -0.08    0.82
  -3   0  14    0.34    0.92
   3   0 -13 1761.58   57.94
  -3   0  13 1760.17   40.14
   3   0 -12    0.38    0.60
   3   0 -11  190.14    7.34
  -3   0  11  183.69    6.48
   3   0 -10    0.14    0.47
  -3   0  10    0.94    0.92
   3   0  -9  972.92   30.82
  -3   0   9  969.03   31.71
   3   0  -8    1.13    0.46
  -3   0   8    0.23    0.51
   3   0  -7 1342.57   30.28
  -3   0   7 1335.46   42.69
   3   0  -6    0.35    0.40
  -3   0   6    0.83    0.38
   3   0  -4    0.02    0.32
  -3   0   4    1.35    0.38
   3   0  -3  487.34   17.81
  -3   0   3  467.16   15.16
   3   0  -2    0.76    0.34
  -3   0   1 1375.95   42.70
   3   0   0    3.27    0.58
  -3   0   0    0.20    0.31
   3   0   1  234.46    5.43
  -3   0  -1  240.00    8.26
   3   0   2   -0.10    0.37
  -3   0  -2    0.42    0.44
  -3   0  -3  144.89    3.98
   3   0   4    0.18    0.57
  -3   0  -4    0.22    0.38
   3   0   5  324.84   11.29
  -3   0  -5  326.92   10.80
   3   0   6    0.49    0.50
  -3   0  -6    0.27    0.66
   3   0   7 1997.47   61.43
  -3   0  -7 2015.48   44.59
  -3   0  -8    0.17    0.54
   3   0   9 4150.13  131.81
  -3   0  -9 4216.19   92.26
  -3   0 -10    1.88    0.63
  -3   0 -11  391.96    9.38
   3   0  12    0.62    1.10
  -3   0 -12    1.09    0.76
   3   0  13  627.95   22.88
  -3   0 -13  534.74   18.95
   3   0  14   -0.02    1.36
  -3   0 -14   -0.77    1.39
   3   0  15  162.82    6.26
  -3   0 -15  157.34    6.42
  -3   0 -16    0.33    0.84
  -3   0 -17 1168.84   26.64
  -3   0 -18    0.25    1.18
   3   0  19  771.80   19.66
  -3   0 -19  744.84   25.67
  -3   0 -20   -0.76    1.34
   3   0  21   15.15    2.86
  -3   0 -21   11.41    3.00
  -3   0 -22    1.85    2.29
  -3   0 -23   95.58    4.03
   3   0  24    0.16    4.42
  -3   0 -24   -0.45    4.45
   3   0  25    6.91    4.39
  -3   0 -25    9.33    3.11
   3   1 -25  211.91    6.23
   3   1 -24  169.87    4.70
  -3  -1  24  146.50    7.14
   3   1 -23    1.78    1.98
  -3  -1  23   -0.01    3.33
   3   1 -22   38.10    2.54
  -3  -1  22   39.97    3.84
   3   1 -21  120.71    3.53
  -3  -1  21  121.09    5.08
   3   1 -20  128.17    6.01
  -3  -1  20  127.32    5.76
   3   1 -19   30.97    1.80
   3   1 -18  317.56   11.17
  -3  -1  18  306.48   11.64
   3   1 -17   61.95    2.99
  -3  -1  17   59.32    2.93
   3   1 -16   85.43    2.84
  -3  -1  16   86.47    2.90
   3   1 -15  100.70    2.90
  -3  -1  15  102.08    3.05
   3   1 -14    0.89    0.83
  -3  -1  14    2.10    1.37
   3   1 -13  829.92   19.64
  -3  -1  13  824.62   18.73
   3   1 -12  406.61    9.93
   3   1 -11 1015.73   35.43
  -3  -1  11 1005.70   23.19
   3   1 -10 1029.24   32.59
  -3  -1  10 1110.20   36.74
   3   1  -9   25.60    1.11
  -3  -1   9   23.76    1.38
   3   1  -8  473.20   11.47
  -3  -1   8  490.16   11.84
   3   1  -7  822.76   27.34
   3   1  -6  803.78   18.78
  -3  -1   6  801.93   25.84
   3   1  -5   11.25    1.04
  -3  -1   5   17.48    0.80
   3   1  -2 1096.86   24.77
  -3  -1   2 1112.75   35.01
   3   1   0 2379.84   73.50
  -3  -1   0 2548.30   83.28
   3   1   1    1.42    0.45
  -3  -1  -1    0.62    0.34
   3   1   2  126.08    4.69
  -3  -1  -2  126.74    3.23
   3   1   3   85.78    3.22
  -3  -1  -3   85.33    3.20
   3   1   4  850.16   26.90
  -3  -1  -4  911.30   29.65
   3   1   5   76.93    2.82
  -3  -1  -5   66.95    2.86
   3   1   6   37.32    1.64
  -3  -1  -6   31.62    1.44
   3   1   7  816.99   30.27
  -3  -1  -7  737.63   23.92
  -3  -1  -8    1.03    1.00
  -3  -1  -9   10.88    0.75
   3   1  10    4.31    0.92
   3   1  11  198.40    7.36
  -3  -1 -11  190.50    7.52
  -3  -1 -12  555.44   13.25
   3   1  13   36.27    2.18
  -3  -1 -13   34.89    2.32
   3   1  14  320.52   10.69
  -3  -1 -14  305.64   11.73
   3   1  15   94.51    4.13
  -3  -1 -15   97.76    4.99
   3   1  16   19.00    1.92
  -3  -1 -16   22.41    1.80
  -3  -1 -17   39.58    1.80
  -3  -1 -18  172.45    4.79
   3   1  19  622.78   15.12
  -3  -1 -19  631.32   14.89
  -3  -1 -20  163.42    5.08
  -3  -1 -21   49.17    2.35
   3   1  22  570.53   19.80
  -3  -1 -22  582.53   13.80
  -3  -1 -23    0.01    2.73
  -3  -1 -24   80.56    3.71
  -3  -1 -25   -0.62    2.84
   3   2 -25   27.07    2.51
  -3  -2  25   25.57    3.89
   3   2 -24   44.78    2.52
   3   2 -23   22.01    1.95
   3   2 -22   67.22    2.76
  -3  -2  22   70.73    4.64
   3   2 -21   13.54    2.72
  -3  -2  21   10.43    1.85
   3   2 -20  360.21    9.50
  -3  -2  20  331.32    8.75
   3   2 -19   22.40    1.84
  -3  -2  19   26.02    2.58
   3   2 -18   19.64    1.71
  -3  -2  18   19.43    1.62
   3   2 -17  114.49    3.40
  -3  -2  17  110.62    4.74
   3   2 -16  261.05    8.96
   3   2 -15    1.76    0.77
  -3  -2  15    1.70    1.58
   3   2 -14  986.71   22.95
  -3  -2  14  916.34   31.12
   3   2 -13  227.58    5.96
  -3  -2  13  216.98    7.69
   3   2 -12  517.18   16.72
  -3  -2  12  524.80   17.21
   3   2 -11    0.15    1.05
  -3  -2  11    3.24    0.82
   3   2 -10    1.11    0.64
  -3  -2  10    1.80    0.57
   3   2  -9  570.01   13.41
  -3  -2   9  578.03   13.65
   3   2  -8  493.99   11.73
  -3  -2   8  481.58   16.34
   3   2  -7   18.80    4.03
   3   2  -5 1321.89   43.22
  -3  -2   5 1201.44   26.98
   3   2  -4  680.53   22.38
  -3  -2   4  654.28   16.13
   3   2  -3 2192.36   67.21
  -3  -2   3 2083.82   46.35
   3   2  -2   70.83    2.99
  -3  -2   2   73.88    2.85
   3   2  -1 1819.68   39.90
  -3  -2   1 1823.75   57.04
   3   2   0  819.39   18.68
  -3  -2   0  829.39   26.77
   3   2   1  172.84    6.00
  -3  -2  -1  182.28    6.47
  -3  -2  -3  237.99    7.98
   3   2   4  393.65   14.33
  -3  -2  -4  367.22   12.06
   3   2   5  322.20   10.74
  -3  -2  -5  290.37    9.90
   3   2   6  104.72    4.79
  -3  -2  -6  109.28    3.96
   3   2   7  220.98    7.60
  -3  -2  -7  231.56    8.60
  -3  -2  -8 1150.66   26.03
   3   2   9  101.00    3.95
  -3  -2  -9   98.27    4.07
  -3  -2 -10 1175.96   26.68
   3   2  11    9.26    1.17
   3   2  12  193.47    7.75
  -3  -2 -12  190.74    7.41
  -3  -2 -13  137.73    5.43
   3   2  14  161.46    6.33
  -3  -2 -14  178.82    8.58
   3   2  15  563.87   21.29
   3   2  16  677.18   25.08
  -3  -2 -17   81.65    2.79
  -3  -2 -18  172.88    5.06
   3   2  19    6.18    2.18
  -3  -2 -20   10.73    2.08
   3   2  21  111.27    5.23
  -3  -2 -21  136.68    7.86
  -3  -2 -22    9.09    2.48
   3   2  23   85.06    5.07
  -3  -2 -23   89.79    5.86
  -3  -2 -24  220.79    6.96
  -3  -2 -25   16.38    2.71
   3   3 -24    0.74    2.23
  -3  -3  24    0.36    2.46
   3   3 -23   56.55    4.04
   3   3 -22    4.07    2.01
  -3  -3  22    5.48    2.97
   3   3 -21    6.58    1.73
  -3  -3  21    6.91    2.61
   3   3 -20   69.15    3.36
  -3  -3  20   67.62    4.04
  -3  -3  19  483.26   16.40
   3   3 -18  173.42    6.72
  -3  -3  18  174.04    6.84
   3   3 -17  400.47   13.77
  -3  -3  17  398.36   13.64
   3   3 -16   38.55    2.53
  -3  -3  15   11.33    1.10
   3   3 -14    5.67    0.79
  -3  -3  14    5.65    1.17
   3   3 -13   78.02    2.26
  -3  -3  13   75.05    3.32
   3   3 -12    1.95    0.88
  -3  -3  12    1.66    1.26
   3   3 -11  424.48   15.41
  -3  -3  11  408.80    9.69
   3   3 -10   44.02    2.05
  -3  -3  10   41.19    2.00
   3   3  -9 1149.25   38.27
   3   3  -8  203.85    5.10
  -3  -3   8  206.01    7.50
   3   3  -7    2.45    0.52
  -3  -3   7    1.55    0.74
   3   3  -6  229.81    8.14
  -3  -3   6  232.34    8.33
   3   3  -5  367.85   12.36
  -3  -3   5  346.40    8.46
   3   3  -4  572.18   18.62
  -3  -3   4  521.86   17.37
   3   3  -3 1054.83   24.18
  -3  -3   3 1040.44   33.56
   3   3  -2    3.09    0.56
   3   3  -1   78.62    2.96
  -3  -3   1   75.56    3.00
   3   3   0   40.07    1.73
  -3  -3   0   39.47    1.65
   3   3   1  838.64   26.59
  -3  -3  -1  806.81   27.33
   3   3   2   89.98    4.00
  -3  -3  -2   88.60    3.10
   3   3   3 1563.68   49.41
  -3  -3  -3 1736.18   54.00
  -3  -3  -4  765.88   25.90
   3   3   5 1060.45   34.05
  -3  -3  -5  955.30   30.57
  -3  -3  -6  528.11   17.09
   3   3   7   41.56    2.02
  -3  -3  -7   47.40    2.23
   3   3   8   93.49    4.08
  -3  -3  -8   94.32    3.44
   3   3   9   18.44    1.18
  -3  -3 -10    0.42    0.59
   3   3  11   81.15    3.32
  -3  -3 -11   83.20    3.25
  -3  -3 -12   16.89    0.97
   3   3  13 1364.87   43.55
  -3  -3 -13 1363.16   43.88
  -3  -3 -14   79.02    3.36
  -3  -3 -15  318.12    8.16
  -3  -3 -16   61.10    3.24
  -3  -3 -17   61.25    2.28
  -3  -3 -18    9.14    1.56
   3   3  19   16.82    2.52
  -3  -3 -19   18.67    1.61
  -3  -3 -20   29.52    2.41
  -3  -3 -21  184.48    8.91
  -3  -3 -22    0.25    1.73
  -3  -3 -23  178.83    5.48
  -3  -3 -24    7.49    2.71
   3   4 -24   10.19    3.19
   3   4 -23   46.34    2.45
  -3  -4  23   47.49    3.53
   3   4 -22   62.92    2.49
  -3  -4  22   65.70    3.91
   3   4 -21  443.75   15.06
  -3  -4  21  439.71   15.16
   3   4 -20    3.17    1.31
  -3  -4  20    3.79    2.55
   3   4 -19   79.79    2.73
  -3  -4  19   79.74    2.83
   3   4 -18    3.68    1.33
   3   4 -17  170.32    6.57
   3   4 -16   60.13    3.07
  -3  -4  16   54.62    2.01
   3   4 -15  573.45   19.77
  -3  -4  15  552.50   19.46
   3   4 -14  456.72   10.87
  -3  -4  14  435.96   15.00
   3   4 -13  444.59   10.70
  -3  -4  13  426.02   13.83
   3   4 -12   -1.33    0.85
  -3  -4  12   60.90    2.67
   3   4 -10   28.46    1.24
   3   4  -9   40.48    1.42
  -3  -4   9   44.16    1.99
   3   4  -8   93.16    3.84
  -3  -4   8  106.31    4.37
   3   4  -7  705.25   23.68
  -3  -4   7  700.85   23.07
   3   4  -6  551.96   13.05
  -3  -4   6  581.80   14.74
   3   4  -5   11.59    0.79
  -3  -4   5   11.67    0.95
   3   4  -4 2956.30   91.95
  -3  -4   4 3098.85   97.51
   3   4  -3 1287.81   40.61
  -3  -4   3 1289.51   40.82
   3   4  -2  216.76    7.69
  -3  -4   2  217.76    7.74
   3   4  -1  113.43    4.09
  -3  -4   1  114.02    4.25
   3   4   0  466.03   15.59
  -3  -4   0  466.53   16.51
   3   4   1 2492.76   76.98
  -3  -4  -1 2379.93   74.17
   3   4   2  370.26   12.23
  -3  -4  -2  373.76   12.51
  -3  -4  -4  302.12   10.46
   3   4   5   43.45    2.26
  -3  -4  -5   43.76    2.19
   3   4   6   34.39    1.63
  -3  -4  -6   34.54    1.51
  -3  -4  -7  376.99   12.93
  -3  -4  -8  370.29   12.75
  -3  -4  -9 1355.18   42.20
  -3  -4 -10   27.72    1.84
  -3  -4 -11  864.41   20.61
  -3  -4 -12    6.21    1.02
  -3  -4 -13  202.30    7.39
  -3  -4 -14   32.61    1.58
  -3  -4 -15  163.77    6.94
  -3  -4 -16   95.34    4.82
  -3  -4 -17   42.66    3.07
  -3  -4 -18  243.64    6.80
  -3  -4 -19    8.01    1.69
  -3  -4 -21    0.79    2.11
  -3  -4 -22  258.16   11.04
  -3  -4 -23  109.05    4.99
   3   5 -23   16.47    2.33
  -3  -5  23   22.49    3.04
   3   5 -22   31.73    2.79
   3   5 -21   69.98    2.73
  -3  -5  21   78.14    4.98
   3   5 -20  177.72    7.48
  -3  -5  20  171.91    7.29
   3   5 -19  124.94    3.67
  -3  -5  19  121.82    3.94
   3   5 -18  187.09    7.57
   3   5 -17   -0.41    2.00
  -3  -5  17   -0.22    1.48
   3   5 -16 1074.35   33.74
   3   5 -15   55.38    2.07
  -3  -5  15   59.60    2.31
   3   5 -14   66.43    3.39
  -3  -5  14   62.52    3.02
   3   5 -13  163.68    6.45
  -3  -5  13  139.43    6.08
   3   5 -12  308.39    7.99
  -3  -5  12  302.19   10.81
   3   5 -11    4.68    0.80
  -3  -5  11    4.83    1.40
   3   5 -10  235.97    5.99
  -3  -5  10  251.97    6.52
   3   5  -9   47.11    1.62
  -3  -5   9   50.61    2.65
   3   5  -8   27.25    1.18
  -3  -5   8   27.37    1.59
   3   5  -7   -0.05    0.67
   3   5  -6   33.00    1.15
  -3  -5   6   30.96    1.53
   3   5  -5   59.00    2.47
  -3  -5   5   57.71    2.67
   3   5  -4  745.33   24.59
  -3  -5   4  731.47   24.25
   3   5  -3   18.81    0.74
  -3  -5   3   19.52    0.90
   3   5  -2  568.71   18.94
  -3  -5   2  541.24   17.96
   3   5  -1   77.71    3.10
  -3  -5   1   80.64    3.26
   3   5   0  343.17   13.04
  -3  -5   0  326.93   11.75
   3   5   1  186.65    7.40
   3   5   2 1065.20   34.33
  -3  -5  -2 1061.16   33.82
   3   5   3  828.58   27.55
  -3  -5  -3  781.54   25.19
   3   5   4 1127.23   35.55
  -3  -5  -4 1159.21   36.67
  -3  -5  -5  169.68    6.33
  -3  -5  -6 2996.99   94.22
  -3  -5  -7  366.68   12.71
  -3  -5  -8 1437.59   46.40
  -3  -5  -9  231.17    8.27
  -3  -5 -10  728.23   24.59
  -3  -5 -11   10.00    0.69
  -3  -5 -12  397.22   14.32
  -3  -5 -13  150.51    6.14
  -3  -5 -14  241.62    6.52
  -3  -5 -15   13.38    1.42
  -3  -5 -16  724.27   24.49
  -3  -5 -17  153.38    4.62
  -3  -5 -18   22.34    1.68
  -3  -5 -19    9.01    2.36
  -3  -5 -20  190.63    6.16
  -3  -5 -21   25.07    2.28
  -3  -5 -22   28.38    2.55
   3   6 -22   75.66    3.27
  -3  -6  22   79.97    4.89
   3   6 -21  146.28    6.17
   3   6 -20   21.20    1.53
   3   6 -19   18.81    1.70
  -3  -6  19   18.12    3.13
   3   6 -18    4.64    1.22
  -3  -6  18    5.06    1.49
   3   6 -17    0.02    1.28
  -3  -6  17    2.21    2.39
   3   6 -16   61.85    3.58
   3   6 -15  186.99    4.91
  -3  -6  15  199.03    7.75
   3   6 -14  514.31   12.55
  -3  -6  14  526.63   18.80
   3   6 -13  702.02   22.56
  -3  -6  13  691.82   15.72
   3   6 -12  288.87    9.97
  -3  -6  12  283.34    9.60
   3   6 -11  184.85    4.82
  -3  -6  11  185.17    7.55
   3   6 -10  309.87   10.78
  -3  -6  10  302.43   10.56
   3   6  -9  104.18    4.21
  -3  -6   9  100.59    4.29
   3   6  -8   81.46    2.56
  -3  -6   8   82.75    2.62
   3   6  -7   18.61    1.12
  -3  -6   7   17.06    1.10
   3   6  -6  451.55   15.63
  -3  -6   6  418.02   14.65
   3   6  -5  136.75    5.04
  -3  -6   5  120.51    4.68
   3   6  -4 1279.19   41.15
  -3  -6   4 1217.62   38.22
   3   6  -3   78.59    2.97
  -3  -6   3   69.54    2.76
   3   6  -2    0.64    0.62
   3   6  -1 2235.12   70.14
  -3  -6   1 2065.96   65.88
   3   6   0  642.54   22.55
   3   6   1 1409.78   44.82
   3   6   2  231.50    8.05
   3   6   3  450.04   14.52
  -3  -6  -3  462.22   14.94
   3   6   4  118.94    4.39
  -3  -6  -4  111.52    3.93
   3   6   5   63.20    2.60
  -3  -6  -6    2.06    0.35
  -3  -6  -7 1087.09   35.53
  -3  -6  -8  128.03    5.08
  -3  -6  -9  950.64   31.99
  -3  -6 -10  579.62   19.48
  -3  -6 -11  344.45   12.20
  -3  -6 -12    2.77    0.70
  -3  -6 -13   82.77    3.61
  -3  -6 -14    1.75    0.83
  -3  -6 -15    4.94    1.34
  -3  -6 -16   92.34    4.61
  -3  -6 -17  295.02    7.62
  -3  -6 -18   80.19    4.36
  -3  -6 -19   65.14    2.57
  -3  -6 -20    4.83    2.71
  -3  -6 -21  110.24    3.49
   3   7 -21   73.86    4.28
  -3  -7  21   76.83    3.51
   3   7 -20   11.71    2.09
   3   7 -19  216.48    8.98
   3   7 -17  379.31    9.21
   3   7 -16   11.62    2.00
  -3  -7  16   12.70    2.31
   3   7 -15  222.31    5.71
  -3  -7  15  223.17    8.91
   3   7 -14    1.29    0.80
  -3  -7  14    0.80    1.32
   3   7 -13  116.34    3.39
  -3  -7  13  119.17    3.70
   3   7 -12    7.11    1.57
  -3  -7  12    4.24    1.03
   3   7 -11 1101.01   34.87
  -3  -7  11 1118.67   26.44
   3   7 -10   11.19    1.19
   3   7  -9  297.61   10.76
  -3  -7   9  286.26    7.25
   3   7  -8   33.69    1.51
  -3  -7   8   35.24    2.08
   3   7  -7  136.50    5.05
  -3  -7   7  141.22    3.77
   3   7  -6   54.46    2.29
  -3  -7   6   50.06    2.40
   3   7  -5  137.06    3.83
   3   7  -4   19.66    1.18
  -3  -7   4   20.49    1.36
   3   7  -3  786.40   25.47
  -3  -7   3  639.81   22.50
   3   7  -2   95.28    2.91
   3   7  -1 1283.55   40.94
  -3  -7   1 1407.87   45.18
   3   7   0   53.38    2.48
  -3  -7   0   48.10    2.68
   3   7   1    6.49    0.68
  -3  -7  -1    6.75    0.82
   3   7   2   91.31    3.59
  -3  -7  -2   89.52    3.40
   3   7   3  142.22    5.17
  -3  -7  -3  152.71    5.58
   3   7   4  352.75   13.09
  -3  -7 -13  124.30    4.60
  -3  -7 -14   63.15    1.99
  -3  -7 -15   82.79    3.77
  -3  -7 -16   15.45    0.97
  -3  -7 -17    5.87    0.88
  -3  -7 -18   48.88    1.83
  -3  -7 -19  189.42    4.57
  -3  -7 -20   30.78    1.88
   3   8 -21   21.76    3.41
  -3  -8  21   28.05    3.79
   3   8 -20  231.97    6.52
  -3  -8  20  224.49    9.96
   3   8 -19   -0.05    1.36
  -3  -8  19    1.06    2.37
   3   8 -17   12.03    1.43
  -3  -8  17    8.37    2.97
   3   8 -16  253.15    6.82
  -3  -8  16  253.56    6.84
   3   8 -15    3.07    1.78
   3   8 -14   41.95    1.80
  -3  -8  14   43.28    3.23
   3   8 -13   13.53    1.51
   3   8 -12  150.01    4.10
  -3  -8  12  154.54    6.86
   3   8 -11  243.23    9.09
   3   8 -10  130.81    5.13
  -3  -8  10  109.98    3.32
   3   8  -9  276.51    6.74
  -3  -8   9  277.68   10.95
   3   8  -8  762.98   18.78
  -3  -8   8  725.00   17.54
   3   8  -7  287.73    8.11
   3   8  -6 1287.36   31.37
   3   8  -5 1023.01   23.56
  -3  -8   5  967.57   31.17
   3   8  -4    2.16    0.91
  -3  -8   4    0.84    1.08
   3   8  -3  125.01    4.91
  -3  -8   3  134.77    5.12
   3   8  -2  260.82    6.94
   3   8  -1   11.90    0.95
  -3  -8   1   10.01    1.15
   3   8   0  802.04   26.07
  -3  -8   0  729.11   25.17
   3   8   1   13.57    0.92
   3   8   2 1303.57   41.35
  -3  -8  -2 1295.32   40.51
   3   8   3    1.70    0.46
   3   8   4   45.48    2.26
   3   9 -20   42.37    4.04
  -3  -9  20   35.63    4.75
   3   9 -19  130.11    5.16
   3   9 -18  293.74    7.36
  -3  -9  18  316.05   11.57
   3   9 -17   59.13    3.42
  -3  -9  17   61.31    2.93
   3   9 -16    1.75    1.33
  -3  -9  16    0.85    2.84
   3   9 -15    2.57    1.22
   3   9 -14    1.71    1.76
  -3  -9  14   -0.43    2.03
   3   9 -13   18.77    1.37
   3   9 -12   35.20    1.69
  -3  -9  12   38.35    1.93
   3   9 -11   10.96    0.97
  -3  -9  11   11.78    1.28
   3   9 -10 1038.69   35.64
  -3  -9  10  964.26   32.58
   3   9  -9  147.95    6.01
  -3  -9   9  167.98    7.14
   3   9  -8  480.71   13.02
  -3  -9   8  488.82   11.83
   3   9  -7   56.59    2.74
  -3  -9   7   62.64    2.27
   3   9  -6  348.17    8.54
  -3  -9   6  355.08   12.54
   3   9  -5  126.48    4.91
  -3  -9   5  120.05    4.81
   3   9  -4  619.81   20.83
   3   9  -3    9.07    0.86
  -3  -9   3    9.07    1.44
   3   9  -2  213.45    8.45
  -3  -9   2  183.19    7.15
   3   9  -1   60.64    2.64
   3   9   0 1067.67   35.15
   3   9   1   15.32    1.16
   3   9   2  230.52    7.78
   3   9   3  197.37    7.48
   3  10 -19   26.37    3.76
  -3 -10  19   21.58    4.45
   3  10 -18    8.46    2.02
   3  10 -17    2.56    1.63
  -3 -10  17    0.71    1.87
   3  10 -16   96.18    3.03
  -3 -10  16   89.39    4.42
   3  10 -15  204.00    5.53
  -3 -10  15  213.75    5.77
   3  10 -14    8.30    1.36
  -3 -10  14    5.19    1.56
   3  10 -13   18.61    1.50
  -3 -10  13   16.56    1.63
   3  10 -12   52.08    3.15
  -3 -10  12   51.14    3.28
   3  10 -11    4.18    1.04
  -3 -10  11    2.55    1.47
   3  10 -10   30.52    2.00
  -3 -10  10   27.14    2.70
   3  10  -9  441.04   15.62
  -3 -10   9  463.47   12.09
   3  10  -8   18.58    1.43
  -3 -10   8   19.60    1.62
   3  10  -7 1036.89   24.10
   3  10  -6   94.98    4.01
  -3 -10   6   97.38    5.04
   3  10  -5 1268.21   28.96
  -3 -10   5 1350.90   43.28
   3  10  -4   54.36    1.90
  -3 -10   4   51.78    2.95
   3  10  -3  423.32   15.32
  -3 -10   3  432.92   17.28
   3  10  -2   27.37    1.32
   3  10  -1   45.73    1.81
   3  10   0    1.32    0.89
   3  10   1  345.92   12.75
   3  10   2  248.92    9.18
   3  10   3  220.38    8.45
   3  11 -17  121.19    3.91
  -3 -11  17  123.88    6.85
   3  11 -16  113.55    5.95
  -3 -11  16  121.41    6.54
   3  11 -15   79.09    3.98
  -3 -11  15   74.92    3.32
   3  11 -14  109.86    4.81
  -3 -11  14  114.09    4.24
   3  11 -13  126.07    5.61
  -3 -11  13  123.87    4.12
   3  11 -12  159.11    4.81
  -3 -11  12  155.67    6.49
   3  11 -11  197.60    7.54
  -3 -11  11  197.02    7.95
   3  11 -10   87.52    3.20
   3  11  -9  230.20    8.07
  -3 -11   9  233.51    9.14
   3  11  -8    1.74    0.96
  -3 -11   8    1.16    2.24
   3  11  -7   48.41    1.92
   3  11  -6    6.23    1.19
   3  11  -5   27.98    1.61
   3  11  -4  268.94   10.03
  -3 -11   4  263.98   10.82
   3  11  -3  370.64    9.29
   3  11  -2  866.22   20.66
   3  11  -1  356.73   13.61
   3  11   0   31.57    1.41
   3  11   1   56.02    2.78
   3  11   2    2.56    0.70
   3  11   3   60.97    3.04
   3  12 -16   96.05    3.38
   3  12 -15   25.07    1.96
  -3 -12  15   23.68    4.43
   3  12 -14  695.92   16.28
   3  12 -13   17.95    1.78
   3  12 -12   90.45    4.48
  -3 -12  12   81.07    5.08
   3  12 -11   63.00    2.76
   3  12 -10  117.74    5.07
   3  12  -9   68.96    3.80
  -3 -12   9   71.18    3.36
   3  12  -8  129.87    3.88
  -3 -12   8  151.03    6.69
  -3 -12   7   71.69    4.38
   3  12  -6  349.96   12.01
  -3 -12   6  330.84   12.07
   3  12  -5  183.17    5.42
   3  12  -4 1081.08   37.40
   3  12  -3   60.05    2.58
   3  12  -2   88.96    3.71
  -3 -12   2   85.83    4.43
   3  12  -1    9.06    1.51
   3  12   0  358.13   14.15
   3  12   1    7.24    1.19
   3  12   2  103.60    4.64
   3  12   3    0.83    0.41
   3  13 -15   20.95    2.47
  -3 -13  15   21.15    3.41
   3  13 -14  179.16    5.50
  -3 -13  14  172.59    5.68
   3  13 -13   92.73    3.60
  -3 -13  13   89.92    4.09
   3  13 -12    2.07    1.79
   3  13 -11  215.26    8.44
  -3 -13  11  213.95    8.88
   3  13 -10    4.49    1.61
  -3 -13  10    4.17    4.03
   3  13  -9  325.19    8.39
  -3 -13   9  340.90   12.83
   3  13  -8    3.43    2.10
  -3 -13   8    2.52    3.60
   3  13  -7   49.47    2.74
   3  13  -6   21.28    1.87
  -3 -13   6   25.28    3.61
   3  13  -5   71.16    3.03
   3  13  -4    4.09    1.48
   3  13  -3  437.69   15.65
   3  13  -2   67.45    3.67
   3  13  -1  291.04    7.67
   3  13   0  159.20    5.34
   3  13   1   77.13    3.84
   3  13   2  254.19   10.07
   3  14 -13  150.32    5.07
   3  14 -12   39.85    3.16
  -3 -14  12   45.85    6.15
   3  14 -11  215.22    6.40
  -3 -14  11  231.18   10.44
   3  14 -10   72.77    2.81
  -3 -14  10   70.75    6.32
   3  14  -9    4.81    2.75
  -3 -14   9    5.93    2.97
   3  14  -8   70.46    3.95
   3  14  -7  121.36    3.96
   3  14  -6   44.69    2.30
   3  14  -5   58.16    2.92
   3  14  -4  179.97    7.69
   3  14  -3   90.09    3.75
   3  14  -2    2.12    2.24
   3  14  -1   93.27    3.75
   3  14   0    8.88    2.26
   3  14   1  376.05   13.16
   3  15 -12   16.63    2.68
   3  15 -11    1.24    2.87
   3  15 -10  160.55    5.30
  -3 -15  10  151.94    8.84
   3  15  -9   32.37    3.26
  -3 -15   9   43.56    6.67
   3  15  -8  206.01    6.18
   3  15  -7    1.00    1.84
   3  15  -6   20.69    2.71
   3  15  -5    2.24    2.34
   3  15  -4   40.10    2.80
   3  15  -3   12.99    1.98
   3  15  -2  184.03    9.12
   3  15  -1    9.69    2.39
   3  15   0  141.53    5.56
   3  15   1    9.15    1.75
   3  16 -10    8.86    2.52
   3  16  -9    0.62    2.79
   3  16  -8  123.90    7.33
   3  16  -7    5.45    3.43
   3  16  -6   42.41    3.55
   3  16  -5    8.40    4.12
   3  16  -4    7.43    3.29
  -4  16   0   18.16    5.95
  -4  16  -1   89.25    5.96
  -4  16  -2    1.33    5.87
  -4  16  -3   96.81    4.91
  -4  16  -4    1.42    2.61
  -4  16  -5   33.15    3.60
   4 -16   6   38.58    5.14
  -4  16  -6   39.94    3.77
  -4  16  -7   15.63    4.07
  -4  15   5   53.62    4.11
  -4  15   4   20.06    3.53
  -4  15   3   12.70    3.76
  -4  15   2   12.57    2.99
  -4  15   1  182.41    5.92
  -4  15   0    3.92    4.10
  -4  15  -1   62.79    3.63
  -4  15  -2   13.20    3.35
  -4  15  -3  304.40    9.37
   4 -15   4   89.78    5.57
  -4  15  -4   94.09    4.44
  -4  15  -5  188.26    5.64
   4 -15   6    7.66    4.32
  -4  15  -6    3.23    2.99
  -4  15  -7   14.47    2.09
   4 -15   8   20.03    5.38
  -4  15  -8   14.85    4.82
  -4  15  -9   74.89    4.00
  -4  14   6  300.54   11.60
  -4  14   5    1.64    1.98
  -4  14   4   90.14    3.97
  -4  14   3   20.61    2.05
   4 -14  -2  131.16    6.38
  -4  14   2  112.27    5.66
  -4  14   1    6.85    1.79
  -4  14   0    5.57    2.27
  -4  14  -1   91.29    3.71
  -4  14  -2  211.95    6.30
   4 -14   3   33.32    3.68
  -4  14  -3   31.89    2.94
  -4  14  -4   28.45    2.57
   4 -14   5   46.42    4.01
  -4  14  -5   48.64    2.66
   4 -14   6  104.78    5.06
  -4  14  -6   87.75    3.63
  -4  14  -7    0.52    2.35
  -4  14  -8  112.91    5.02
  -4  14  -9   32.37    2.57
  -4  14 -10  520.96   11.75
  -4  14 -11   51.19    2.58
  -4  13   8   91.41    4.15
  -4  13   7  297.83   11.26
  -4  13   6   16.14    2.17
  -4  13   5    1.14    1.60
  -4  13   4  368.74   13.07
  -4  13   3   21.54    1.78
  -4  13   2  360.71   10.09
  -4  13   1   -0.62    1.85
   4 -13   0  133.52    6.14
  -4  13   0  121.65    4.05
  -4  13  -1   68.07    3.03
   4 -13   2    3.08    2.35
  -4  13  -2    4.49    2.80
  -4  13  -3    3.32    1.98
  -4  13  -4   75.91    2.80
   4 -13   5  139.22    7.08
  -4  13  -5  162.11    4.79
   4 -13   6  180.49    7.45
  -4  13  -6  176.19    7.51
   4 -13   7   34.82    3.26
  -4  13  -7   28.22    3.68
   4 -13   8   39.75    3.60
  -4  13  -8   48.15    3.36
  -4  13  -9   32.19    2.14
  -4  13 -10    1.82    1.75
  -4  13 -11  240.46    6.43
  -4  13 -12   55.71    5.37
  -4  12   8   56.66    3.11
  -4  12   7   53.94    2.89
  -4  12   6    9.67    1.87
  -4  12   5  687.06   22.45
  -4  12   4    5.82    1.39
  -4  12   3  188.78    5.40
  -4  12   2   41.98    2.84
  -4  12   1  331.93    9.39
  -4  12   0   -0.02    1.48
  -4  12  -1  150.49    7.74
   4 -12   2  258.69    9.98
  -4  12  -2  223.02    8.91
  -4  12  -3  233.42    6.08
  -4  12  -4   63.05    2.33
  -4  12  -5  409.81    9.85
  -4  12  -6    2.26    1.80
  -4  12  -7   86.83    3.21
   4 -12   8    4.57    2.36
  -4  12  -8    6.81    1.58
   4 -12   9  458.95   15.12
  -4  12  -9  447.36   15.21
   4 -12  10  208.16    7.62
  -4  12 -10  205.09    5.50
  -4  12 -11   20.10    2.11
   4 -12  12   56.70    3.48
  -4  12 -12   54.26    2.80
  -4  12 -13   20.41    2.03
  -4  12 -14    5.63    2.23
  -4  11   8   21.13    1.17
  -4  11   7   21.29    1.71
  -4  11   6    2.14    1.31
  -4  11   5   37.10    2.74
   4 -11  -4  106.21    4.65
  -4  11   4  104.27    4.62
   4 -11  -3 1080.78   36.10
  -4  11   3 1021.25   24.25
   4 -11  -2  340.08   13.34
  -4  11   2  341.33    8.65
   4 -11  -1  202.07    8.00
  -4  11   1  211.15    7.57
   4 -11   0  269.71    9.88
  -4  11   0  282.48   11.99
  -4  11  -1    1.49    1.10
  -4  11  -2    8.43    1.42
   4 -11   3    7.86    2.00
  -4  11  -3    4.24    1.43
  -4  11  -4   71.71    3.87
  -4  11  -5  155.32    4.58
   4 -11   6   73.65    4.49
  -4  11  -6   78.77    2.84
   4 -11   7  666.72   22.93
  -4  11  -7  678.19   16.00
  -4  11  -8   10.79    1.77
   4 -11   9   44.71    3.04
  -4  11  -9   45.68    2.91
  -4  11 -10  130.26    5.59
   4 -11  11   54.63    2.82
  -4  11 -11   57.80    2.65
   4 -11  12  100.91    4.37
  -4  11 -12  107.45    3.34
   4 -11  13    8.10    2.13
  -4  11 -13    5.94    1.88
   4 -11  14   54.72    3.46
  -4  11 -14   49.00    2.46
   4 -11  15   47.98    3.89
  -4  11 -15   50.69    2.69
  -4  10  11  226.25    8.59
  -4  10   9   13.63    1.39
  -4  10   8  519.29   18.34
  -4  10   7    0.21    1.13
  -4  10   6  763.39   25.91
  -4  10   5   23.76    1.31
  -4  10   4  176.54    6.83
   4 -10  -3   14.27    1.63
  -4  10   3   14.27    1.29
  -4  10   2  100.17    3.62
   4 -10  -1   60.73    3.15
  -4  10   1   64.24    2.99
   4 -10   0  761.08   27.59
  -4  10   0  756.61   17.68
  -4  10  -1  152.92    4.55
   4 -10   2 1698.57   56.91
  -4  10  -2 1671.88   52.73
  -4  10  -3   93.26    3.15
   4 -10   4  672.99   22.25
   4 -10   5   73.39    2.56
  -4  10  -5   71.37    2.55
   4 -10   6  190.50    8.73
   4 -10   7    2.86    1.81
  -4  10  -7    2.67    1.47
  -4  10  -8   13.02    1.44
   4 -10   9    0.02    2.88
  -4  10  -9    0.45    1.11
   4 -10  10  137.03    6.00
  -4  10 -10  142.66    4.08
  -4  10 -11  175.39    4.82
   4 -10  12   52.77    2.65
  -4  10 -12   49.78    3.53
  -4  10 -14   11.87    1.45
   4 -10  15   59.53    4.31
  -4  10 -15   62.65    2.70
  -4  10 -16  105.94    3.42
   4  -9 -18  118.02    5.98
   4  -9 -16   13.34    2.21
   4  -9 -11  236.81    8.49
  -4   9  10  118.22    5.07
  -4   9   9  552.35   19.48
   4  -9  -8  246.55    9.99
  -4   9   8  235.71    9.26
  -4   9   7   75.31    3.22
   4  -9  -6    1.00    1.02
  -4   9   6    2.76    1.03
  -4   9   5  388.17   13.18
  -4   9   4    8.22    0.93
   4  -9  -3  848.44   28.60
  -4   9   3  905.93   32.25
   4  -9  -2    1.60    1.09
  -4   9   2    0.93    0.85
   4  -9  -1 1295.24   41.92
  -4   9   1 1386.21   43.82
   4  -9   0   77.81    3.24
  -4   9   0   82.71    3.83
  -4   9  -1  764.95   28.01
  -4   9  -2   42.85    2.29
  -4   9  -3  158.32    4.32
   4  -9   4  248.24    6.24
  -4   9  -4  260.66    6.61
  -4   9  -5  313.58   10.48
   4  -9   6   28.13    1.71
  -4   9  -6   23.82    2.29
   4  -9   7  560.99   20.49
  -4   9  -7  507.52   12.02
   4  -9   8  120.89    6.07
  -4   9  -8  117.49    3.74
   4  -9   9  206.98    8.91
  -4   9  -9  220.34    8.16
   4  -9  10    6.50    2.48
  -4   9 -10    5.05    1.55
   4  -9  11   14.67    2.26
  -4   9 -11   15.20    1.92
   4  -9  12  319.76    8.21
  -4   9 -12  320.49    8.42
  -4   9 -13  181.90    4.90
  -4   9 -14   83.50    2.92
   4  -9  15   17.05    2.69
  -4   9 -15   17.83    1.77
  -4   9 -16   14.71    2.62
   4  -9  17   66.64    3.71
  -4   9 -17   60.59    2.67
   4  -8 -21  482.55   17.91
   4  -8 -20  108.42    6.37
   4  -8 -19  217.80    9.09
   4  -8 -18  191.86    7.77
   4  -8 -17  117.26    6.21
   4  -8 -16   50.95    3.18
   4  -8 -15   15.04    1.85
   4  -8 -14   58.59    3.21
   4  -8 -13  234.32    9.32
  -4   8  13  224.21    9.52
   4  -8 -12   46.11    2.73
   4  -8 -11  508.58   19.17
  -4   8  11  561.39   18.13
   4  -8 -10    2.22    1.17
   4  -8  -9    6.78    1.04
  -4   8   9    3.18    0.99
   4  -8  -8   45.11    2.30
  -4   8   8   40.33    1.92
  -4   8   7  821.76   27.65
  -4   8   6  195.03    6.98
   4  -8  -5  129.92    5.12
  -4   8   5  130.17    4.88
   4  -8  -4   98.16    4.62
  -4   8   4  101.89    2.86
  -4   8   3   13.45    1.00
  -4   8   2  340.75   11.54
   4  -8  -1   27.60    1.78
  -4   8   1   26.11    1.75
   4  -8   0  350.65   12.02
  -4   8   0  363.10    8.64
   4  -8   1 1032.56   33.73
  -4   8  -1 1080.00   34.44
   4  -8   2  419.21   14.35
  -4   8  -2  391.44    9.97
   4  -8   3  537.19   17.82
  -4   8  -3  541.81   18.48
   4  -8   4  919.38   22.52
  -4   8  -4  921.00   29.20
  -4   8  -5  440.15   17.39
   4  -8   6  300.17   11.05
  -4   8  -6  300.62    7.86
   4  -8   7   61.42    3.00
  -4   8  -7   65.38    2.31
   4  -8   8   48.67    2.19
  -4   8  -8   55.13    2.13
   4  -8   9  161.42    4.88
  -4   8  -9  160.49    4.39
   4  -8  10    2.13    1.38
  -4   8 -10    0.40    1.88
   4  -8  11  726.86   23.58
  -4   8 -11  727.45   17.10
   4  -8  12   30.64    3.25
  -4   8 -12   27.53    2.68
  -4   8 -13    5.41    1.75
   4  -8  14    3.60    1.52
  -4   8 -14    2.61    1.22
   4  -8  15  370.91   13.36
  -4   8 -15  355.42    8.92
  -4   8 -16   96.58    4.45
   4  -8  17  182.06    8.36
  -4   8 -17  188.53    5.55
   4  -8  18   83.54    3.60
  -4   8 -18   79.75    3.60
   4  -7 -22    6.26    2.33
  -4   7  22    2.24    5.17
   4  -7 -21    8.71    2.18
   4  -7 -20   29.76    3.26
   4  -7 -19   65.80    3.53
   4  -7 -18  252.08    9.70
   4  -7 -17    5.78    1.68
   4  -7 -16  379.02   13.84
   4  -7 -15  166.81    7.14
  -4   7  15  175.31    7.45
   4  -7 -14    6.68    1.40
   4  -7 -13    3.39    0.83
  -4   7  13    2.60    1.22
   4  -7 -12  737.21   25.28
  -4   7  12  699.05   23.70
   4  -7 -11  191.43    7.74
  -4   7  11  189.54    6.98
   4  -7 -10  777.48   24.64
  -4   7  10  828.61   26.56
   4  -7  -9  556.40   19.52
  -4   7   9  553.25   18.62
   4  -7  -8  627.21   21.05
  -4   7   8  620.25   20.50
  -4   7   7   70.83    2.83
   4  -7  -6  161.14    5.69
  -4   7   6  162.94    6.14
   4  -7  -5   28.01    1.72
  -4   7   5   22.42    1.30
  -4   7   4   94.35    3.65
   4  -7  -3  273.56    9.40
  -4   7   3  249.61    9.04
  -4   7   2  668.65   15.93
   4  -7  -1    3.53    1.09
  -4   7   1    2.57    0.84
   4  -7   0  579.43   19.79
  -4   7   0  550.64   17.92
   4  -7   1  434.12   14.07
  -4   7  -1  439.79   14.61
   4  -7   2   20.82    1.61
  -4   7  -2   18.03    1.42
   4  -7   3   61.57    3.12
  -4   7  -3   64.47    2.11
   4  -7   4  387.12   13.95
  -4   7  -4  353.32   12.12
   4  -7   5   28.37    2.05
  -4   7  -5   26.86    1.31
   4  -7   6  903.18   30.50
  -4   7  -6  918.48   21.38
   4  -7   7   72.05    3.67
  -4   7  -7   74.88    2.56
  -4   7  -8   95.43    4.03
   4  -7   9   33.69    2.07
  -4   7  -9   31.97    1.46
  -4   7 -10   56.50    1.95
   4  -7  11    5.59    2.23
  -4   7 -11    7.24    2.00
   4  -7  12  219.50    8.25
  -4   7 -12  216.56    5.61
  -4   7 -13  254.24    6.56
   4  -7  14  325.35   11.97
  -4   7 -14  301.26   11.25
   4  -7  15  202.21    5.66
  -4   7 -15  184.40    7.94
   4  -7  16  139.67    4.23
  -4   7 -16  137.08    5.87
   4  -7  17    4.95    3.40
  -4   7 -17    5.75    2.88
  -4   7 -18   41.50    2.13
   4  -7  19   30.45    5.04
  -4   7 -19   27.39    2.63
   4  -6 -23  149.90    5.20
   4  -6 -22  116.71    6.29
  -4   6  22  114.30    7.35
   4  -6 -21    8.45    3.44
   4  -6 -20   -0.21    2.84
  -4   6  20    0.72    3.17
   4  -6 -19   67.38    2.74
   4  -6 -18    0.65    1.60
   4  -6 -17    4.21    1.59
   4  -6 -16  174.80    7.01
   4  -6 -15  207.74    8.55
  -4   6  15  221.74    8.66
   4  -6 -14 1059.07   35.99
  -4   6  14 1070.37   36.26
   4  -6 -13  565.84   20.22
  -4   6  13  556.37   18.96
   4  -6 -12  612.27   22.18
  -4   6  12  641.52   21.04
   4  -6 -11   23.86    1.51
  -4   6  11   24.32    1.66
   4  -6 -10   18.40    1.28
  -4   6  10   15.27    1.08
   4  -6  -9   16.49    1.30
  -4   6   9   15.46    1.09
   4  -6  -8   27.58    1.44
  -4   6   8   28.15    1.35
   4  -6  -7  258.56    8.81
  -4   6   7  283.03   11.35
   4  -6  -6  329.74   13.33
  -4   6   6  331.34   11.44
   4  -6  -5  343.09   11.12
  -4   6   5  318.78   11.21
   4  -6  -4  737.75   24.78
  -4   6   4  832.63   30.14
  -4   6   3  847.97   27.24
  -4   6   2  322.14    7.77
  -4   6   1  204.40    5.12
   4  -6   0  398.12   13.32
  -4   6   0  373.41   12.90
   4  -6   1  211.66    7.46
  -4   6  -1  206.68    5.28
   4  -6   2   10.51    0.79
  -4   6  -2    9.59    1.28
   4  -6   3  232.13    8.16
  -4   6  -3  215.97    7.85
   4  -6   4   34.47    1.95
  -4   6  -4   32.10    1.99
   4  -6   5  315.63   10.77
  -4   6  -5  316.17    7.73
   4  -6   6   92.25    3.75
  -4   6  -6   81.47    3.42
   4  -6   7  338.41   11.70
  -4   6  -7  337.99    7.94
   4  -6   8 1755.85   40.19
  -4   6  -8 1850.66   41.06
   4  -6   9  137.79    4.30
  -4   6  -9  136.86    3.90
   4  -6  10  779.03   18.57
  -4   6 -10  786.37   18.45
  -4   6 -11   80.82    3.55
  -4   6 -12  175.24    7.81
  -4   6 -13    5.64    1.44
  -4   6 -14  104.59    3.25
   4  -6  15   21.20    1.89
  -4   6 -15   21.26    1.44
   4  -6  16   53.85    2.69
  -4   6 -16   48.87    2.00
   4  -6  17  364.05   13.93
  -4   6 -17  372.39    9.10
   4  -6  18  185.72    8.09
  -4   6 -18  179.82    5.07
  -4   6 -19  107.12    3.49
   4  -6  20    4.64    4.05
  -4   6 -20    3.26    1.82
   4  -5 -24    4.41    2.72
   4  -5 -23   49.58    3.64
   4  -5 -22   19.27    3.81
  -4   5  22   10.74    4.18
   4  -5 -21   14.02    3.16
  -4   5  21   15.85    3.51
   4  -5 -20    5.29    2.29
   4  -5 -19   82.32    2.98
  -4   5  19   88.15    5.14
   4  -5 -18  189.47    6.99
   4  -5 -17  256.86    9.27
  -4   5  17  261.63   10.35
   4  -5 -16   29.57    1.76
  -4   5  16   31.91    2.62
   4  -5 -15  224.23    9.17
  -4   5  15  217.46    8.51
   4  -5 -14   61.70    2.58
  -4   5  14   63.71    3.00
   4  -5 -13  355.63    8.83
   4  -5 -12  183.16    6.98
  -4   5  12  178.83    6.45
   4  -5 -11  643.93   22.90
  -4   5  11  616.39   20.07
   4  -5 -10  117.61    4.19
  -4   5  10  112.63    4.51
   4  -5  -9  911.53   29.78
  -4   5   9  885.83   29.91
   4  -5  -8  138.04    5.17
  -4   5   8  141.46    5.85
   4  -5  -7 1330.46   42.54
  -4   5   7 1268.75   40.87
   4  -5  -6  474.54   15.97
  -4   5   6  449.64   14.85
   4  -5  -5   11.69    0.85
  -4   5   5   11.61    0.84
   4  -5  -4  448.27   14.62
  -4   5   4  434.68   14.00
   4  -5  -3  957.85   31.16
  -4   5   3  898.58   28.59
   4  -5  -2   43.48    1.88
  -4   5   2   43.46    2.45
   4  -5  -1  418.48   15.53
  -4   5   1  429.82   13.84
   4  -5   0    3.49    0.69
  -4   5   0    2.68    0.67
   4  -5   1   16.95    0.92
  -4   5  -1   17.31    1.38
   4  -5   2  371.25   12.56
  -4   5  -2  358.93   12.97
   4  -5   3    6.39    0.82
  -4   5  -3    5.47    0.92
   4  -5   4  373.71   12.60
  -4   5  -4  374.82   12.69
   4  -5   5 1100.51   37.19
  -4   5  -5 1034.33   23.56
   4  -5   6   13.96    1.48
  -4   5  -6   13.94    0.93
   4  -5   7 1156.99   38.30
  -4   5  -7 1152.77   25.55
   4  -5   8   52.94    2.99
  -4   5  -8   55.21    3.07
   4  -5   9   19.60    2.27
  -4   5  -9   21.98    1.89
   4  -5  10  291.96    7.78
  -4   5 -10  292.55    7.67
   4  -5  11  843.12   27.49
  -4   5 -11  793.56   18.83
   4  -5  12  144.47    4.07
  -4   5 -12  148.14    4.05
  -4   5 -13  708.36   23.94
   4  -5  14   93.71    4.12
  -4   5 -14  100.73    3.16
  -4   5 -15  752.27   17.34
   4  -5  16   13.56    1.62
  -4   5 -16   12.30    1.36
  -4   5 -17  334.99   11.90
   4  -5  18    1.43    1.78
  -4   5 -18    2.36    1.86
   4  -5  19  140.31    5.94
  -4   5 -19  142.64    4.14
   4  -5  20   45.55    2.99
  -4   5 -20   43.37    2.82
  -4   5 -21  113.15    3.86
   4  -4 -25   20.89    5.65
  -4   4  25   28.34    7.26
   4  -4 -24   31.91    4.85
  -4   4  24   39.66    5.83
   4  -4 -23  150.59    4.47
  -4   4  23  128.56    8.14
   4  -4 -22   20.36    2.49
  -4   4  22   22.16    3.96
   4  -4 -21   55.83    4.11
  -4   4  21   57.12    4.53
   4  -4 -20   28.62    2.90
  -4   4  20   32.70    3.36
   4  -4 -19    6.07    1.99
  -4   4  19    6.54    2.51
   4  -4 -18  182.99    5.25
   4  -4 -17   29.63    2.33
  -4   4  17   26.21    2.48
   4  -4 -16  697.80   16.57
  -4   4  16  743.22   25.75
   4  -4 -15  238.31    6.35
   4  -4 -14 1041.97   37.26
  -4   4  14  986.96   32.20
   4  -4 -13  326.37   12.25
  -4   4  13  308.73   10.82
   4  -4 -12  633.17   20.36
  -4   4  12  669.76   21.65
   4  -4 -11    3.46    1.02
  -4   4  11    3.65    0.69
   4  -4 -10  259.09   10.14
  -4   4  10  276.44   11.04
   4  -4  -9   15.35    0.93
  -4   4   9   17.31    1.40
   4  -4  -8  779.90   25.23
  -4   4   8  773.55   25.78
   4  -4  -7  109.14    4.27
  -4   4   7  104.91    3.95
   4  -4  -6 1268.20   40.38
  -4   4   6 1268.43   39.36
   4  -4  -5  795.86   27.41
  -4   4   5  758.06   24.01
   4  -4  -4  768.56   25.30
  -4   4   4  735.35   23.08
   4  -4  -3    6.25    0.83
  -4   4   3    5.12    0.64
   4  -4  -2  257.12    8.93
  -4   4   2  250.48    8.77
   4  -4  -1 1241.34   40.35
  -4   4   1 1199.16   38.22
   4  -4   0  259.59    9.11
  -4   4   0  259.71    9.70
   4  -4   1  279.90    9.25
  -4   4  -1  278.11    6.81
   4  -4   2  507.05   17.00
  -4   4  -2  482.61   15.80
  -4   4  -3   41.82    2.02
  -4   4  -4   58.96    2.47
   4  -4   5  271.58    9.57
  -4   4  -5  267.31    6.48
   4  -4   6  149.41    7.08
  -4   4  -6  192.28    5.12
   4  -4   8  487.77   17.41
  -4   4  -9  457.81   10.96
   4  -4  10 1548.84   51.16
  -4   4 -10 1538.59   35.69
  -4   4 -11    9.47    1.30
   4  -4  12  570.96   19.79
  -4   4 -12  516.34   12.36
   4  -4  13   29.70    1.51
  -4   4 -13   25.29    1.88
   4  -4  14  101.52    4.39
  -4   4 -14  100.00    3.03
  -4   4 -15    2.09    1.01
   4  -4  16    2.76    1.92
  -4   4 -16   -0.23    1.68
   4  -4  17  100.41    3.71
  -4   4 -17  108.28    3.85
  -4   4 -18   24.75    1.82
   4  -4  19   27.70    2.27
  -4   4 -19   25.60    1.85
  -4   4 -20  135.57    6.21
   4  -4  21   72.34    4.06
  -4   4 -21   66.08    4.65
   4  -4  22    3.27    3.33
  -4   4 -22    6.61    2.21
   4  -3 -26  181.53    8.26
  -4   3  26  185.43    9.12
   4  -3 -25   10.82    5.14
  -4   3  25    9.03    6.17
   4  -3 -24   54.89    3.11
   4  -3 -23   14.49    2.73
   4  -3 -22  101.16    5.53
  -4   3  22  104.81    5.87
   4  -3 -21   13.32    2.79
  -4   3  21   18.37    3.19
   4  -3 -20   53.04    2.95
  -4   3  20   57.43    3.98
   4  -3 -19   67.53    3.41
  -4   3  19   75.50    4.51
   4  -3 -18  519.05   17.38
  -4   3  18  506.91   18.10
   4  -3 -17   89.88    2.78
  -4   3  17   90.59    3.77
   4  -3 -16  245.03    8.47
  -4   3  16  236.33    9.29
   4  -3 -15   43.46    1.76
   4  -3 -14   99.03    2.73
   4  -3 -13    1.15    0.86
   4  -3 -12   12.86    1.33
  -4   3  12   13.54    1.42
   4  -3 -11   38.61    1.94
  -4   3  11   33.29    1.80
   4  -3 -10 1070.68   34.57
  -4   3  10 1096.82   36.28
   4  -3  -9 1142.34   36.15
  -4   3   9 1134.85   35.68
   4  -3  -8  585.33   20.16
  -4   3   8  587.61   19.33
   4  -3  -7  168.63    6.32
  -4   3   7  174.08    7.35
   4  -3  -6   66.85    2.70
  -4   3   6   74.19    2.88
   4  -3  -5    3.24    0.61
  -4   3   5    1.35    0.49
   4  -3  -4   48.44    2.09
  -4   3   4   47.39    2.24
   4  -3  -3  278.72   10.99
  -4   3   3  237.53    8.45
   4  -3  -2  974.58   31.32
  -4   3   2  968.25   30.92
   4  -3  -1   12.09    1.05
  -4   3   1    1.83    0.73
   4  -3   0 1098.02   25.08
  -4   3   0 1280.28   29.39
   4  -3   1    2.58    0.58
  -4   3  -1    2.63    0.60
   4  -3   2    8.22    0.79
  -4   3  -2    8.11    0.79
  -4   3  -3   19.51    1.14
   4  -3   4 1194.66   37.92
  -4   3  -4 1223.91   40.43
  -4   3  -5  101.64    5.01
   4  -3   6  709.63   23.06
  -4   3  -6  732.15   18.00
  -4   3  -7   68.29    2.79
  -4   3  -8   52.96    2.27
  -4   3  -9   24.12    1.53
   4  -3  10   16.83    1.57
   4  -3  11    2.75    1.25
  -4   3 -11    1.40    0.89
   4  -3  12  854.81   29.00
   4  -3  13  683.22   22.31
  -4   3 -13  627.50   14.56
  -4   3 -14 1256.45   28.62
  -4   3 -15  258.73    9.60
  -4   3 -16   35.04    1.95
  -4   3 -17   26.43    1.55
   4  -3  18   22.35    1.96
  -4   3 -18   16.90    2.69
  -4   3 -19   13.98    1.67
   4  -3  20  252.76   10.13
  -4   3 -20  233.17    8.62
   4  -3  21   -0.39    2.74
  -4   3 -21   -1.21    2.32
  -4   3 -22  499.13   12.22
   4  -3  23    8.24    4.87
  -4   3 -23    3.39    2.39
  -4   2  27   40.12    8.85
   4  -2 -26   40.33    4.17
   4  -2 -25    3.72    4.81
  -4   2  25   -0.01    5.69
   4  -2 -24    2.77    2.07
   4  -2 -23  103.57    5.49
  -4   2  23  107.00    6.11
   4  -2 -22   75.38    4.34
  -4   2  22   72.06    5.01
   4  -2 -21  264.11    6.97
   4  -2 -20  627.75   20.14
  -4   2  20  623.17   21.49
   4  -2 -19  176.07    7.28
  -4   2  19  165.38    6.58
   4  -2 -18   11.99    1.99
  -4   2  18   12.69    1.72
   4  -2 -17    1.48    1.14
  -4   2  17    2.37    1.21
   4  -2 -16   11.00    1.01
   4  -2 -15  900.65   29.85
  -4   2  15  898.26   30.42
   4  -2 -14  362.60    9.44
   4  -2 -13  871.77   20.05
   4  -2 -12   15.75    1.01
   4  -2 -11  405.32   13.91
  -4   2  11  402.62   14.88
   4  -2 -10    0.71    0.66
  -4   2  10   -0.23    0.84
   4  -2  -9  276.68    9.09
  -4   2   9  273.38    9.94
   4  -2  -8 1277.14   40.45
  -4   2   8 1274.49   40.33
   4  -2  -7 1010.98   32.19
  -4   2   7  943.26   30.15
   4  -2  -6 1208.37   39.36
  -4   2   6 1185.95   38.16
   4  -2  -5  675.45   22.42
  -4   2   5  628.52   20.40
   4  -2  -4  662.66   21.63
  -4   2   4  625.03   20.79
   4  -2  -3  466.63   16.04
  -4   2   3  448.07   14.30
   4  -2  -2   68.87    2.12
  -4   2   2   69.54    3.06
   4  -2  -1    4.19    0.54
  -4   2   1    5.70    0.58
   4  -2   0  457.74   11.24
  -4   2   0  461.90   15.25
   4  -2   1 1290.82   43.24
  -4   2  -1 1253.48   39.00
   4  -2   3 1211.78   40.26
  -4   2  -4  752.98   23.74
   4  -2   5    1.86    0.65
  -4   2  -5    0.76    0.60
   4  -2   6    0.42    0.83
  -4   2  -6    0.14    0.58
  -4   2  -7  673.07   21.95
  -4   2  -8 1613.06   37.49
   4  -2   9  546.77   12.83
  -4   2  -9  552.47   12.84
  -4   2 -10    2.91    0.71
  -4   2 -11  292.97   10.47
   4  -2  12   33.45    1.64
  -4   2 -12   36.69    2.43
  -4   2 -13    2.99    1.16
   4  -2  14  128.22    5.45
  -4   2 -14  132.26    3.72
  -4   2 -15  348.31   12.50
   4  -2  16   69.24    3.41
  -4   2 -16   59.15    2.32
   4  -2  17  297.03   10.97
  -4   2 -17  286.48    7.34
   4  -2  18   59.85    2.60
  -4   2 -18   52.86    2.33
  -4   2 -19  341.42    8.71
   4  -2  20    0.82    2.54
  -4   2 -20    1.81    2.25
  -4   2 -21    0.55    1.90
  -4   2 -22    7.33    2.06
   4  -2  23   41.78    3.38
   4  -1 -26   75.23    5.31
  -4   1  26   82.99    4.25
   4  -1 -25  131.91    4.84
   4  -1 -24  149.97    6.66
  -4   1  24  167.43    7.64
   4  -1 -23  119.69    4.14
   4  -1 -22  106.98    4.79
  -4   1  22  116.37    5.19
   4  -1 -21    0.87    1.66
  -4   1  21    5.15    2.67
   4  -1 -20   22.13    1.77
   4  -1 -19   86.99    4.05
  -4   1  19   87.47    4.16
   4  -1 -18    3.95    1.35
  -4   1  18    4.16    1.95
   4  -1 -17  153.37    5.53
  -4   1  17  152.01    5.93
   4  -1 -16  633.35   21.53
  -4   1  16  652.09   23.40
   4  -1 -15   28.78    2.02
  -4   1  15   31.98    2.13
   4  -1 -14    4.58    0.74
  -4   1  14    3.25    1.04
   4  -1 -13   74.83    3.02
  -4   1  13   77.85    3.73
   4  -1 -12  402.07    9.79
  -4   1  12  422.17   10.60
   4  -1 -11   70.60    2.19
  -4   1  11   67.74    2.74
   4  -1 -10  140.93    5.26
  -4   1  10  142.67    5.89
   4  -1  -9  408.52    9.44
  -4   1   9  399.96   13.71
   4  -1  -8   90.40    3.32
  -4   1   8   88.25    3.43
   4  -1  -7   33.84    2.04
  -4   1   7    3.02    0.61
   4  -1  -6  694.34   22.70
  -4   1   6  717.60   23.28
   4  -1  -5  748.95   24.01
  -4   1   5  700.60   22.74
   4  -1  -4 1130.44   25.70
  -4   1   4 1165.85   37.29
   4  -1  -3 1520.68   48.85
  -4   1   3 1489.62   33.26
   4  -1  -2 1658.84   52.48
  -4   1   2 1683.94   38.01
   4  -1   1   93.77    2.40
  -4   1  -1   88.04    3.20
   4  -1   2   26.39    1.33
  -4   1  -2   25.07    1.01
   4  -1   3  138.43    5.39
  -4   1  -3  132.58    3.58
   4  -1   4   13.62    1.12
  -4   1  -4   10.38    0.82
  -4   1  -5 1391.84   31.91
   4  -1   6 1068.38   34.67
  -4   1  -6 1017.14   23.32
   4  -1   7 1269.88   28.76
  -4   1  -7 1277.71   29.20
  -4   1  -8  425.14   14.42
   4  -1   9 1273.30   30.04
  -4   1  -9 1152.65   36.12
  -4   1 -10   55.80    1.96
   4  -1  11    1.45    1.17
  -4   1 -11    3.73    0.92
   4  -1  12    3.27    1.27
  -4   1 -12    1.19    0.79
  -4   1 -13  290.01    8.06
  -4   1 -14  147.48    4.19
  -4   1 -15   14.39    1.23
   4  -1  16  263.05    9.99
  -4   1 -16  245.31    6.50
   4  -1  17   50.14    2.92
  -4   1 -17   51.53    3.01
   4  -1  18   19.32    3.35
  -4   1 -18   17.78    2.65
   4  -1  19   33.96    3.22
  -4   1 -19   41.43    2.70
   4  -1  20  478.77   16.87
  -4   1 -20  505.73   11.97
   4  -1  21  342.55   13.92
  -4   1 -21  343.85   11.47
  -4   1 -22   16.90    2.25
   4  -1  23   92.21    6.34
  -4   1 -23   94.34    4.10
   4  -1  24   -1.46    4.14
  -4   1 -24    1.48    4.87
   4   0 -26   91.42    3.99
   4   0 -25    3.75    4.21
  -4   0  25   -2.67    4.59
   4   0 -24   62.14    3.76
   4   0 -23    0.36    1.76
  -4   0  23   -0.94    3.46
   4   0 -22  523.67   17.88
  -4   0  22  531.15   13.06
   4   0 -21   -0.43    1.42
   4   0 -20  457.24   15.26
  -4   0  20  475.23   17.81
   4   0 -19    0.56    1.09
   4   0 -18  587.06   13.86
  -4   0  18  572.68   19.38
   4   0 -17   -0.05    1.65
  -4   0  17   -0.86    1.61
   4   0 -16   76.07    3.10
  -4   0  16   70.44    4.06
   4   0 -15    0.14    0.74
  -4   0  15    1.41    1.33
   4   0 -14  201.76    7.21
  -4   0  14  206.82    5.46
   4   0 -13    0.44    0.82
  -4   0  13    0.96    0.88
   4   0 -12   68.93    2.50
   4   0 -11   -0.30    1.01
  -4   0  11    0.84    0.62
   4   0 -10  160.19    4.14
  -4   0  10  171.08    6.20
   4   0  -9    0.37    0.54
  -4   0   9    3.77    0.75
   4   0  -8  984.88   31.89
  -4   0   8  996.03   23.16
   4   0  -7    1.52    0.82
  -4   0   7    0.96    0.58
   4   0  -6 1741.54   56.93
  -4   0   6 1658.99   52.08
   4   0  -5    0.11    0.48
  -4   0   5    4.87    0.91
   4   0  -4  957.19   30.54
  -4   0   4  950.79   29.81
   4   0  -3   -1.72    0.64
  -4   0   3    0.25    0.40
  -4   0   2  196.75    9.49
   4   0  -1    0.42    0.34
  -4   0   1    0.32    0.50
   4   0   1    0.12    0.37
  -4   0  -1    0.27    0.56
   4   0   2 1339.18   43.42
  -4   0  -2 1302.03   40.75
   4   0   3    0.50    0.47
  -4   0  -3    0.37    0.46
   4   0   4 3290.26   74.18
  -4   0  -4 3409.46  105.80
   4   0   5   -0.08    0.61
  -4   0  -5    0.17    0.47
   4   0   6  157.22    5.66
  -4   0  -6  153.31    5.47
   4   0   7   -0.17    0.86
  -4   0  -7   -0.38    0.77
   4   0   8  981.31   23.07
   4   0   9    0.74    1.33
  -4   0  -9    0.64    1.15
  -4   0 -10   68.12    2.15
   4   0  11    1.26    1.49
  -4   0 -11    0.51    0.92
   4   0  12   18.14    1.33
  -4   0 -12   15.08    1.55
  -4   0 -13    0.17    1.03
   4   0  14   55.50    2.16
  -4   0 -14   53.63    2.97
  -4   0 -15    0.29    0.92
  -4   0 -16  488.22   11.49
  -4   0 -17    0.39    1.26
   4   0  18  347.92   12.64
  -4   0 -18  327.30   12.00
   4   0  19    0.09    2.15
  -4   0 -19    0.15    2.60
  -4   0 -20  121.53    5.60
   4   0  21   -0.56    2.40
  -4   0 -21    1.58    2.32
  -4   0 -22    9.61    2.63
   4   0  23   -4.53    2.85
  -4   0 -23   -0.31    4.30
   4   0  24   32.88    7.50
  -4   0 -24   32.73    5.63
   4   1 -25  110.91    6.10
  -4  -1  25  115.58    4.63
   4   1 -24  152.25    4.94
  -4  -1  24  138.37    6.19
   4   1 -23  118.59    3.77
   4   1 -22  100.61    5.33
  -4  -1  22  113.61    6.17
   4   1 -21    0.70    2.24
  -4  -1  21    2.15    1.53
   4   1 -20   18.73    1.49
   4   1 -19   86.12    4.56
  -4  -1  19   91.59    2.98
   4   1 -18    4.46    1.24
  -4  -1  18    3.85    1.39
   4   1 -17  149.31    5.66
  -4  -1  17  143.22    5.72
   4   1 -16  616.06   14.60
   4   1 -15   28.10    1.75
  -4  -1  15   26.50    1.83
   4   1 -14    3.76    1.36
  -4  -1  14    3.25    0.86
   4   1 -13   71.06    2.89
  -4  -1  13   73.68    3.12
   4   1 -12  403.89   14.11
  -4  -1  12  408.03   13.87
   4   1 -11   73.51    2.39
  -4  -1  11   64.72    3.10
   4   1 -10  151.02    5.95
  -4  -1  10  141.61    5.60
   4   1  -9  397.81   13.47
  -4  -1   9  389.70   12.90
   4   1  -8   87.45    3.70
  -4  -1   8   82.11    3.37
   4   1  -7    3.33    0.89
  -4  -1   7    3.72    0.60
   4   1  -6  688.18   24.17
  -4  -1   6  661.15   22.07
  -4  -1   5  747.71   25.68
   4   1  -4 1159.31   37.60
  -4  -1   4 1068.73   33.48
   4   1  -3 1485.13   34.56
  -4  -1   3 1471.68   47.05
   4   1  -2 1679.24   54.05
  -4  -1   2 1768.90   56.48
   4   1   0  109.27    3.75
  -4  -1   0  109.73    3.92
   4   1   1  111.24    4.09
  -4  -1  -1  101.50    4.13
   4   1   2   27.94    1.23
  -4  -1  -2   31.72    1.61
   4   1   3  141.69    5.66
  -4  -1  -3  132.91    5.01
   4   1   4   10.03    0.94
  -4  -1  -4   11.13    0.79
   4   1   5 1459.22   49.35
  -4  -1  -5 1502.04   48.17
  -4  -1  -6 1039.72   25.19
   4   1   7 1322.64   41.50
  -4  -1  -7 1357.15   31.13
  -4  -1  -8  453.53   11.84
  -4  -1  -9 1348.30   30.84
   4   1  10   70.26    3.54
   4   1  11    3.61    1.18
  -4  -1 -11    3.16    0.89
   4   1  12    1.33    1.18
  -4  -1 -12    1.86    0.96
   4   1  13  271.08    9.26
  -4  -1 -13  272.72   10.46
  -4  -1 -14  137.04    3.98
  -4  -1 -15   15.25    1.41
  -4  -1 -16  237.04    6.79
  -4  -1 -17   48.17    2.16
  -4  -1 -18   16.91    1.79
   4   1  19   37.72    3.00
  -4  -1 -19   36.20    2.21
   4   1  20  518.43   18.70
  -4  -1 -20  546.17   19.39
  -4  -1 -21  336.45    9.09
   4   1  22   13.74    3.40
  -4  -1 -22   15.60    2.39
  -4  -1 -23  110.44    3.95
  -4  -1 -24    3.46    4.94
  -4  -1 -25   33.09    3.53
   4   2 -25    1.62    2.18
  -4  -2  25    8.16    3.91
   4   2 -24    1.34    3.16
  -4  -2  24    4.80    4.18
   4   2 -23  112.63    4.94
   4   2 -22   72.26    2.66
  -4  -2  22   72.32    4.03
   4   2 -21  269.82    9.70
  -4  -2  21  266.00    9.98
   4   2 -20  629.98   15.29
  -4  -2  20  595.64   19.75
   4   2 -19  160.89    6.74
  -4  -2  19  173.06    4.77
   4   2 -18   10.96    1.08
  -4  -2  18   13.30    1.70
   4   2 -17    1.99    0.93
  -4  -2  17    0.44    1.78
   4   2 -16   11.41    1.71
  -4  -2  16   10.36    1.45
   4   2 -15  824.42   19.45
   4   2 -14  345.10    8.90
  -4  -2  14  341.11   11.47
   4   2 -13  825.65   26.86
  -4  -2  13  814.07   18.74
   4   2 -12   14.42    0.97
  -4  -2  12   13.57    1.62
   4   2 -11  390.83    9.31
  -4  -2  11  381.75   12.53
   4   2 -10   -0.23    0.76
  -4  -2  10    0.53    0.76
   4   2  -9  276.19   10.73
  -4  -2   9  265.37    6.74
  -4  -2   8 1215.10   26.82
   4   2  -6 1127.42   36.23
   4   2  -5  612.40   14.22
  -4  -2   5  667.78   22.36
   4   2  -4  648.52   22.69
  -4  -2   4  611.37   20.30
   4   2  -3  465.70   10.73
  -4  -2   3  454.40   15.13
   4   2  -2   72.71    3.00
  -4  -2   2   70.02    2.65
   4   2  -1   13.95    0.96
  -4  -2   1   15.05    1.26
   4   2   0  482.95   11.28
  -4  -2   0  500.30   16.63
   4   2   1 1305.79   41.16
  -4  -2  -1 1326.23   43.57
   4   2   2 3131.11   96.50
  -4  -2  -2 3146.26   97.77
   4   2   3 1216.23   40.34
  -4  -2  -3 1207.89   37.65
   4   2   4  859.23   27.81
  -4  -2  -4  850.43   27.20
   4   2   5    2.29    0.69
  -4  -2  -5    2.01    0.51
   4   2   6    0.65    0.69
  -4  -2  -6    1.39    0.55
   4   2   7  666.99   23.06
  -4  -2  -7  645.67   21.27
   4   2   8 1631.59   51.71
  -4  -2  -8 1529.08   47.81
   4   2   9  608.07   19.78
  -4  -2  -9  576.79   18.59
   4   2  10    1.41    1.07
  -4  -2 -10    2.14    0.82
  -4  -2 -11  301.94    7.64
   4   2  12   40.45    2.46
  -4  -2 -12   30.25    1.88
   4   2  13    2.65    1.18
  -4  -2 -13    2.85    1.23
  -4  -2 -14  131.15    3.69
   4   2  15  350.86   13.55
   4   2  16   69.01    3.42
  -4  -2 -16   60.93    2.51
  -4  -2 -17  288.97    7.56
  -4  -2 -18   55.81    2.49
   4   2  19  315.53   11.68
  -4  -2 -19  323.99    8.63
   4   2  20   -1.60    2.71
  -4  -2 -20   -0.24    2.74
  -4  -2 -21   -1.29    1.79
  -4  -2 -22    8.48    2.89
   4   2  23   47.49    5.35
  -4  -2 -23   62.43    7.04
  -4  -2 -24   87.05    6.57
   4   3 -24   44.05    2.52
  -4  -3  24   44.28    2.90
   4   3 -23   14.99    1.95
  -4  -3  23   15.99    2.28
   4   3 -22   92.39    4.68
   4   3 -21   13.06    1.52
   4   3 -20   47.97    2.32
  -4  -3  20   44.63    3.33
   4   3 -19   64.96    2.47
  -4  -3  19   68.90    3.85
   4   3 -18  470.82   15.72
  -4  -3  18  483.12   12.77
   4   3 -17   84.95    3.65
  -4  -3  17   90.24    3.78
   4   3 -16  234.87    8.63
  -4  -3  16  230.38    8.42
   4   3 -15   40.65    1.70
  -4  -3  15   38.92    2.45
   4   3 -14   94.84    3.62
  -4  -3  14   94.19    3.99
   4   3 -13    0.36    0.89
  -4  -3  13    0.01    0.99
   4   3 -12   13.48    0.93
  -4  -3  12   12.83    1.26
   4   3 -11   37.48    2.07
  -4  -3  11   33.36    1.41
  -4  -3  10 1052.45   25.07
   4   3  -8  552.13   18.46
  -4  -3   8  556.64   18.30
   4   3  -7  162.89    6.34
  -4  -3   7  166.57    4.48
   4   3  -6   59.75    2.39
  -4  -3   6   60.38    2.79
   4   3  -5    2.27    0.58
  -4  -3   5    1.41    0.59
  -4  -3   4   52.54    2.31
   4   3  -3  257.41    6.41
  -4  -3   3  267.89    9.13
   4   3  -2  991.06   22.62
  -4  -3   2  983.94   31.09
   4   3  -1    1.09    0.55
  -4  -3   1    1.89    0.40
   4   3   0 1278.30   40.30
  -4  -3   0 1211.01   38.57
   4   3   1    2.45    0.45
  -4  -3  -1    2.82    0.59
   4   3   2    8.54    0.82
  -4  -3  -2    9.16    0.78
   4   3   3   22.48    1.02
  -4  -3  -3   21.28    1.08
   4   3   4 1277.16   42.15
  -4  -3  -4 1283.77   40.71
   4   3   5  101.42    4.26
  -4  -3  -5   99.97    3.77
  -4  -3  -6  704.75   22.14
   4   3   7   66.01    2.92
  -4  -3  -7   81.05    3.18
  -4  -3  -8   56.10    1.86
  -4  -3  -9   28.33    1.13
   4   3  10   16.61    1.44
  -4  -3 -10   17.64    1.02
  -4  -3 -11    1.49    0.72
  -4  -3 -12  915.84   21.19
  -4  -3 -13  694.07   17.76
  -4  -3 -14 1328.74   32.39
   4   3  15  268.14    9.56
  -4  -3 -15  234.99    9.21
  -4  -3 -16   40.16    3.03
  -4  -3 -17   25.02    1.69
  -4  -3 -18   15.98    1.88
  -4  -3 -19   13.34    1.50
  -4  -3 -20  225.90    6.25
  -4  -3 -21    2.05    2.68
  -4  -3 -22  498.79   13.24
   4   4 -23  131.83    5.38
  -4  -4  23  139.08    6.31
   4   4 -22   22.44    2.99
  -4  -4  22   27.37    3.37
   4   4 -21   58.30    2.44
  -4  -4  21   57.58    3.73
   4   4 -20   30.73    1.71
  -4  -4  20   24.81    2.37
   4   4 -19    5.64    1.33
  -4  -4  19    7.17    1.79
   4   4 -18  163.57    7.14
  -4  -4  18  166.87    6.35
   4   4 -17   23.24    1.71
  -4  -4  17   25.30    2.19
   4   4 -16  653.78   21.39
   4   4 -15  226.56    5.87
  -4  -4  15  228.59    5.77
   4   4 -14  911.30   21.37
  -4  -4  14  899.66   30.44
   4   4 -13  296.93   10.04
  -4  -4  13  281.72    9.46
   4   4 -12  616.33   23.03
  -4  -4  12  615.30   20.82
   4   4 -11    2.26    0.72
  -4  -4  11    2.54    1.37
   4   4 -10  252.99    8.92
  -4  -4  10  235.47    8.30
   4   4  -9   13.95    1.02
   4   4  -8  776.57   19.16
  -4  -4   8  732.22   17.61
   4   4  -7  103.84    2.95
  -4  -4   7  103.14    4.11
   4   4  -6 1260.73   29.72
  -4  -4   6 1251.12   28.86
   4   4  -5  775.71   17.69
  -4  -4   5  768.42   18.23
   4   4  -4  760.09   18.54
  -4  -4   4  723.75   24.55
   4   4  -3    7.74    0.65
  -4  -4   3    6.59    0.83
   4   4  -2  274.52    7.42
  -4  -4   2  251.42    9.28
   4   4  -1 1274.88   39.98
  -4  -4   1 1303.99   41.85
   4   4   0  243.42    8.32
  -4  -4   0  233.05    8.17
   4   4   1  279.92   10.15
  -4  -4  -1  283.99    9.82
   4   4   2  523.30   17.15
  -4  -4  -2  542.03   17.87
   4   4   3   46.41    1.97
  -4  -4  -3   44.80    1.97
   4   4   4   66.27    2.56
  -4  -4  -4   63.62    2.62
  -4  -4  -5  284.24    9.81
   4   4   6  208.80    7.33
  -4  -4  -6  215.39    7.20
  -4  -4  -7   73.02    2.93
  -4  -4  -8  501.49   17.97
  -4  -4  -9  500.26   18.53
  -4  -4 -10 1778.44   41.12
   4   4  11   10.33    1.28
  -4  -4 -11    6.73    1.12
  -4  -4 -12  455.60   15.00
  -4  -4 -13   31.45    1.31
  -4  -4 -14   98.31    3.32
   4   4  15    1.51    1.49
  -4  -4 -15    2.75    1.23
  -4  -4 -16    2.30    1.62
   4   4  17   98.30    5.12
  -4  -4 -17  113.36    4.89
  -4  -4 -18   22.96    1.67
  -4  -4 -19   27.63    1.94
  -4  -4 -20  114.60    4.50
  -4  -4 -21   62.67    3.49
  -4  -4 -22   10.11    4.13
  -4  -4 -23    4.72    3.37
   4   5 -23   38.97    2.47
  -4  -5  23   43.59    2.72
   4   5 -22   12.29    1.89
  -4  -5  22   14.02    2.55
   4   5 -21   14.47    2.05
  -4  -5  20    4.17    1.77
   4   5 -19   76.00    2.69
  -4  -5  19   75.71    4.16
   4   5 -18  154.27    4.59
  -4  -5  18  153.17    4.71
   4   5 -17  244.62    8.73
   4   5 -16   23.57    1.79
  -4  -5  15  203.22    7.34
   4   5 -13  348.01   12.23
  -4  -5  13  348.26   12.17
   4   5 -12  170.15    6.69
   4   5 -11  591.26   14.25
  -4  -5  11  605.52   20.57
   4   5 -10  106.02    2.95
  -4  -5  10  110.91    3.31
   4   5  -9  858.54   20.25
  -4  -5   9  868.46   20.05
   4   5  -8  139.60    5.04
  -4  -5   8  139.99    5.72
   4   5  -7 1235.39   39.84
  -4  -5   7 1230.14   28.37
   4   5  -6  437.65   10.16
  -4  -5   6  431.68   14.23
   4   5  -5   10.47    1.04
  -4  -5   5   10.37    0.80
   4   5  -4  458.15   15.56
  -4  -5   4  430.36   15.11
   4   5  -3  879.62   19.83
  -4  -5   3  891.78   29.10
   4   5  -2   42.41    2.00
  -4  -5   2   49.95    1.96
   4   5  -1  404.11    9.55
   4   5   0    3.89    0.68
   4   5   1   23.89    1.31
  -4  -5  -1   19.79    1.13
   4   5   2  375.61   12.13
  -4  -5  -2  354.49   12.05
   4   5   3    5.93    0.62
  -4  -5  -3    6.17    0.55
   4   5   4  431.00   14.73
  -4  -5  -4  389.08   13.62
   4   5   5 1102.24   35.80
  -4  -5  -5 1045.16   33.31
  -4  -5  -6   14.73    1.08
   4   5   7 1266.46   41.45
  -4  -5  -7 1176.55   37.91
   4   5   8   49.72    2.11
  -4  -5  -8   55.88    2.64
  -4  -5  -9   21.02    1.26
  -4  -5 -10  296.68   10.53
  -4  -5 -11  824.02   19.26
  -4  -5 -12  138.58    5.86
  -4  -5 -13  746.60   18.19
  -4  -5 -14  109.98    5.24
  -4  -5 -15  790.09   25.91
  -4  -5 -16   12.92    1.43
  -4  -5 -17  331.38   11.92
  -4  -5 -18    1.32    1.51
  -4  -5 -19  144.58    4.75
  -4  -5 -20   44.95    2.76
  -4  -5 -21  119.51    4.15
  -4  -5 -22   44.55    3.72
   4   6 -22   87.05    3.28
  -4  -6  22  102.74    6.02
   4   6 -21    5.33    2.71
  -4  -6  21    7.50    2.95
   4   6 -20    1.56    1.23
  -4  -6  20    0.66    2.15
   4   6 -19   59.30    3.16
   4   6 -18    2.46    1.23
  -4  -6  18    2.28    2.42
   4   6 -17    3.05    1.97
  -4  -6  17    0.70    2.12
   4   6 -16  156.03    6.14
  -4  -6  16  157.69    6.68
   4   6 -15  191.29    6.88
  -4  -6  15  188.82    7.27
   4   6 -14  973.72   21.92
  -4  -6  14  958.41   31.51
   4   6 -13  509.49   11.79
  -4  -6  13  517.76   17.49
   4   6 -12  551.71   18.14
  -4  -6  12  582.00   14.12
   4   6 -11   20.96    1.44
  -4  -6  11   24.26    1.75
   4   6 -10   18.49    1.34
  -4  -6  10   16.94    1.35
   4   6  -9   16.45    1.25
  -4  -6   9   12.22    1.15
   4   6  -8   25.96    1.38
  -4  -6   8   25.81    1.40
   4   6  -7  271.57    9.67
  -4  -6   7  269.98   10.87
   4   6  -6  313.93    7.54
  -4  -6   6  358.16    9.76
   4   6  -5  321.61    7.86
   4   6  -4  802.35   26.59
  -4  -6   4  760.36   24.71
   4   6  -3  854.73   19.91
   4   6  -2  311.10   10.85
  -4  -6   2  316.34   11.05
   4   6  -1  188.65    6.81
  -4  -6   1  194.57    6.93
   4   6   0  408.64   13.69
  -4  -6   0  435.03   15.65
   4   6   1  201.32    6.99
   4   6   2   10.09    0.65
  -4  -6  -2    9.41    0.90
   4   6   3  243.91    8.69
  -4  -6  -3  247.53    9.51
   4   6   4   36.25    1.54
  -4  -6  -4   34.60    1.58
   4   6   5  308.32   11.44
  -4  -6  -5  336.42   12.30
   4   6   6   96.68    4.12
  -4  -6  -6   87.57    3.81
  -4  -6  -7  323.86   11.38
  -4  -6  -8 1853.06   59.51
  -4  -6  -9  131.64    5.38
  -4  -6 -10  858.41   28.63
  -4  -6 -11   86.30    3.62
  -4  -6 -12  157.71    7.20
  -4  -6 -13    3.47    0.90
  -4  -6 -14  110.77    4.81
  -4  -6 -15   19.78    1.85
  -4  -6 -16   57.00    3.15
  -4  -6 -17  377.68   14.02
  -4  -6 -18  196.53    5.66
  -4  -6 -19  103.08    5.46
  -4  -6 -20    2.30    3.13
  -4  -6 -21   -3.21    3.20
   4   7 -21    8.66    1.78
  -4  -7  21   10.24    3.62
   4   7 -20   22.55    2.90
  -4  -7  20   18.82    3.06
   4   7 -19   59.26    3.09
  -4  -7  19   53.16    3.72
   4   7 -18  223.34    6.13
  -4  -7  18  228.46    6.19
   4   7 -17    4.49    1.12
  -4  -7  17    5.27    1.83
   4   7 -16  358.43   12.78
   4   7 -15  155.54    6.20
  -4  -7  15  153.84    5.93
   4   7 -14    6.00    0.95
  -4  -7  14    6.13    1.39
   4   7 -13    3.97    0.98
  -4  -7  13    5.03    1.95
   4   7 -12  678.62   23.06
   4   7 -11  168.12    6.37
  -4  -7  11  182.04    6.70
   4   7 -10  773.02   18.63
  -4  -7  10  792.49   19.53
   4   7  -9  617.55   21.34
   4   7  -8  622.69   20.63
  -4  -7   8  614.97   15.73
   4   7  -7   73.81    2.40
   4   7  -6  159.09    4.34
  -4  -7   6  165.75    7.04
   4   7  -5   26.23    1.68
  -4  -7   5   23.69    1.64
   4   7  -4   93.39    3.73
  -4  -7   4   98.35    3.95
   4   7  -3  256.43    9.73
  -4  -7   3  275.37    9.79
   4   7  -2  653.34   20.81
  -4  -7   2  644.81   20.95
   4   7  -1    2.32    0.61
  -4  -7   1    1.73    0.58
   4   7   0  576.77   19.01
  -4  -7   0  566.62   18.26
   4   7   1  423.15   14.17
  -4  -7  -1  494.09   16.43
   4   7   2   19.69    1.09
   4   7   3   59.28    2.74
  -4  -7  -3   59.44    2.56
   4   7   4  368.49   12.47
  -4  -7  -4  385.68   13.71
   4   7   5   28.57    1.56
  -4  -7  -5   31.26    1.75
  -4  -7  -6  944.91   31.49
  -4  -7  -7   64.33    2.80
  -4  -7  -8   96.60    3.90
  -4  -7  -9   31.72    1.58
  -4  -7 -10   56.83    2.94
  -4  -7 -11    7.59    0.73
  -4  -7 -12  219.17    8.37
  -4  -7 -13  272.36   10.44
  -4  -7 -14  323.61   12.01
  -4  -7 -15  215.21    8.55
  -4  -7 -16  145.55    4.47
  -4  -7 -17    5.03    1.36
  -4  -7 -18   39.42    2.02
  -4  -7 -19   27.33    2.68
   4   8 -20   76.47    3.17
  -4  -8  20   -0.91    3.35
   4   8 -19  176.70    6.47
   4   8 -18  165.85    4.57
  -4  -8  18  173.17    5.21
   4   8 -17   96.31    4.46
   4   8 -16   43.93    2.63
   4   8 -15   13.14    1.57
   4   8 -14   57.30    3.06
   4   8 -13  228.86    6.07
  -4  -8  13  233.94    9.38
   4   8 -12   41.50    2.67
  -4  -8  12   42.08    1.91
   4   8 -11  538.15   12.69
  -4  -8  11  527.26   19.04
   4   8 -10    4.06    1.47
  -4  -8  10    2.12    0.98
   4   8  -9    4.09    1.27
  -4  -8   9    3.52    1.17
   4   8  -8   39.41    1.60
  -4  -8   8   41.59    2.82
   4   8  -7  778.89   24.65
  -4  -8   7  798.94   25.92
   4   8  -6  177.57    4.61
  -4  -8   6  193.03    7.42
   4   8  -5  118.36    3.78
   4   8  -4  107.41    4.44
  -4  -8   4   92.10    3.97
   4   8  -3   12.30    0.87
  -4  -8   3   12.86    1.34
   4   8  -2  336.35    8.95
   4   8  -1   27.83    1.58
  -4  -8   1   25.95    1.71
   4   8   0  380.05   13.21
  -4  -8   0  403.29   15.40
   4   8   1 1056.44   32.81
  -4  -8  -1 1041.72   35.69
   4   8   2  389.36   13.00
  -4  -8  -2  371.12   12.96
   4   8   3  470.23   16.08
  -4  -8  -3  511.68   17.23
   4   9 -19  114.50    3.91
  -4  -9  19  116.88    4.42
   4   9 -18  118.97    3.93
  -4  -9  18  126.41    5.58
   4   9 -17  210.47    5.50
  -4  -9  17  217.72    6.12
   4   9 -16   14.36    2.36
  -4  -9  16   11.22    2.80
   4   9 -15   14.78    1.48
  -4  -9  15   12.63    2.15
   4   9 -14   57.12    3.27
  -4  -9  14   71.94    4.19
   4   9 -13    1.31    1.24
  -4  -9  13   -0.15    1.52
   4   9 -12    2.73    1.18
   4   9 -11  232.21    8.83
  -4  -9  11  238.87    8.26
   4   9 -10   95.65    4.22
   4   9  -9  540.81   18.43
  -4  -9   9  543.73   18.19
   4   9  -8  225.08    6.20
  -4  -9   8  233.31    8.95
   4   9  -7   81.19    2.76
  -4  -9   7   76.29    3.65
   4   9  -6    0.53    0.90
  -4  -9   6    0.81    1.41
   4   9  -5  373.65   10.01
  -4  -9   5  372.71   13.82
   4   9  -4   10.87    1.05
  -4  -9   4    9.54    1.55
   4   9  -3  908.32   30.27
  -4  -9   3  835.14   27.91
   4   9  -2   -0.32    0.74
   4   9  -1 1382.98   44.26
  -4  -9   1 1464.52   47.78
   4   9   0   86.59    4.07
   4   9   1  753.24   24.48
   4   9   2   48.66    2.69
  -4  -9  -2   42.19    2.13
   4   9   3  155.03    6.18
  -4  -9  -3  146.48    6.06
   4   9   4  244.78    9.89
   4  10 -18   38.36    2.48
  -4 -10  18   43.59    4.37
   4  10 -17   11.97    1.73
   4  10 -16    4.69    1.33
  -4 -10  16    4.55    2.36
   4  10 -15    2.15    1.52
   4  10 -14   15.98    1.85
  -4 -10  14   16.29    3.30
   4  10 -13    6.17    1.17
  -4 -10  13    4.28    2.59
   4  10 -12   19.14    1.56
  -4 -10  12   20.39    1.96
   4  10 -11  213.23    6.29
  -4 -10  11  199.17    8.56
   4  10 -10    9.34    1.14
  -4 -10  10   11.10    1.61
   4  10  -9   15.71    1.83
  -4 -10   9   13.26    1.65
   4  10  -8  500.79   17.13
  -4 -10   8  464.18   16.25
   4  10  -7    3.35    1.41
  -4 -10   7    2.59    1.34
   4  10  -6  745.63   18.76
   4  10  -5   25.18    1.80
  -4 -10   5   22.98    2.14
   4  10  -4  186.43    5.45
   4  10  -3    9.98    1.17
   4  10  -2  104.54    4.62
  -4 -10   2  100.04    4.22
   4  10  -1   67.76    3.33
   4  10   0  769.76   26.68
  -4 -10   0  751.26   24.07
   4  10   1  162.39    6.02
  -4 -10  -1  160.41    6.30
   4  10   2 1695.89   55.65
   4  10   3   96.86    4.46
   4  10   4  638.01   21.35
   4  11 -17   25.72    2.56
   4  11 -16  222.70    8.41
  -4 -11  16  227.40   10.06
   4  11 -15  473.86   16.02
  -4 -11  15  441.27   14.60
   4  11 -14   24.23    2.15
  -4 -11  14   19.67    3.70
   4  11 -13   43.91    2.69
   4  11 -12  163.30    4.52
  -4 -11  12  169.85    6.96
   4  11 -11   13.82    1.24
  -4 -11  11   15.43    2.26
   4  11 -10  180.65    5.21
   4  11  -9  112.25    4.61
  -4 -11   9  120.30    4.49
   4  11  -8   20.22    1.71
  -4 -11   8   23.26    2.17
   4  11  -7   23.04    2.20
  -4 -11   7   25.49    2.82
   4  11  -6    0.08    0.93
   4  11  -5   42.16    2.65
  -4 -11   5   41.68    2.49
   4  11  -4  101.72    3.89
  -4 -11   4  108.70    4.81
   4  11  -3 1059.85   25.30
   4  11  -2  352.09   12.14
  -4 -11   2  299.71   10.72
   4  11  -1  218.67    5.72
   4  11   0  312.50   12.36
  -4 -11   0  279.40   11.04
   4  11   1    1.13    0.97
   4  11   2    6.92    1.29
   4  11   3    5.04    0.82
   4  12 -16    7.41    1.77
  -4 -12  16   10.28    4.65
   4  12 -15  221.66    9.36
  -4 -12  15  217.36    9.09
   4  12 -14    4.81    1.72
   4  12 -13  539.02   21.29
  -4 -12  13  441.18   16.47
   4  12 -12   36.76    2.10
   4  12 -11    3.36    2.18
  -4 -12  11    2.59    3.35
   4  12 -10   85.29    3.04
   4  12  -9    4.55    1.59
  -4 -12   9    3.21    3.06
   4  12  -8   51.10    2.37
   4  12  -7   54.89    2.27
   4  12  -6   11.93    1.52
   4  12  -5  748.49   17.80
   4  12  -4    4.68    1.36
  -4 -12   4    8.03    2.51
   4  12  -3  194.70    5.97
   4  12  -2   41.44    2.59
   4  12  -1  373.29   14.27
  -4 -12   1  352.05   12.93
   4  12   0    1.65    1.34
   4  12   1  130.52    5.34
   4  12   2  217.31    9.23
   4  12   3  206.66    6.74
   4  13 -14   21.03    3.26
  -4 -13  14   25.64    4.53
   4  13 -13   72.72    3.00
  -4 -13  13   71.50    5.60
   4  13 -12    1.89    1.73
  -4 -13  12   -1.56    3.25
   4  13 -11  108.13    3.64
  -4 -13  11  117.86    6.60
   4  13 -10   69.08    2.94
   4  13  -9   77.76    3.70
   4  13  -8   96.37    4.44
  -4 -13   8  103.85    5.47
   4  13  -7  305.77   11.26
  -4 -13   7  293.40   10.91
   4  13  -6   14.61    2.31
   4  13  -5    1.29    1.65
  -4 -13   5    2.00    3.12
   4  13  -4  384.46   10.95
   4  13  -3   20.63    1.60
   4  13  -2  341.00   13.08
   4  13  -1   -0.01    1.68
   4  13   0  118.93    5.95
   4  13   1   60.56    3.52
   4  13   2    3.94    1.29
   4  14 -13    4.29    2.31
  -4 -14  13    8.21    5.14
   4  14 -12  200.81    6.56
  -4 -14  12  208.95    9.86
   4  14 -11   34.78    2.41
   4  14 -10   20.40    2.59
   4  14  -9    4.59    1.63
   4  14  -8   34.10    2.44
   4  14  -7   51.64    2.80
  -4 -14   7   49.53    5.21
   4  14  -6  317.11    8.63
   4  14  -5    1.02    1.57
   4  14  -4   98.51    4.88
   4  14  -3   21.04    2.29
   4  14  -2  104.65    4.42
   4  14  -1    7.53    1.72
   4  14   0    3.95    1.73
   4  14   1   86.50    5.12
   4  15 -12    4.70    5.15
   4  15 -11  263.35    7.86
   4  15 -10  132.94    5.19
   4  15  -9  580.38   14.08
  -4 -15   9  552.62   20.00
   4  15  -8   58.37    5.21
   4  15  -7   49.87    3.38
  -4 -15   7   54.55    6.70
   4  15  -6   -0.28    1.85
   4  15  -5   59.04    3.21
   4  15  -4   28.18    2.95
   4  15  -3   13.62    3.25
   4  15  -2   12.54    3.43
   4  15  -1  155.27    5.82
   4  15   1   38.95    2.20
   4  16 -10    0.75    1.83
  -4 -16  10   -1.35    2.78
   4  16  -9    6.81    2.83
   4  16  -8   10.38    3.34
  -4 -16   8   13.42    4.88
   4  16  -7   41.19    4.08
  -4 -16   7   30.30    5.11
  -5  16  -2  277.46    8.63
  -5  16  -3   41.72    2.32
   5 -16   4   30.90    6.55
  -5  16  -4   35.73    6.96
  -5  16  -5   17.10    3.55
  -5  16  -6    2.37    2.07
  -5  15   4    6.37    3.63
  -5  15   3   47.50    4.14
  -5  15   2  313.75    9.68
  -5  15   1    4.69    3.55
  -5  15   0  523.19   17.75
  -5  15  -1   68.98    6.33
  -5  15  -2   68.17    3.83
   5 -15   3    4.07    3.69
  -5  15  -3    5.81    4.95
  -5  15  -4    2.46    2.54
   5 -15   5    4.26    3.71
  -5  15  -5    4.37    3.13
   5 -15   6    7.26    3.38
  -5  15  -6    4.10    2.62
  -5  15  -7    2.31    2.90
  -5  15  -8   40.68    2.97
  -5  14   7  555.30   20.03
  -5  14   6   14.23    3.38
  -5  14   5  540.64   17.67
  -5  14   4    0.40    2.32
  -5  14   3  368.21   14.00
  -5  14   2   18.87    3.82
  -5  14   1   66.34    4.50
  -5  14   0   55.51    3.23
  -5  14  -1   52.24    3.87
  -5  14  -2   49.24    3.26
  -5  14  -3  296.08   11.11
   5 -14   4    8.50    3.28
  -5  14  -4    8.24    3.77
   5 -14   5    6.49    3.33
  -5  14  -5    2.10    3.94
   5 -14   6   39.80    3.93
  -5  14  -6   32.82    3.06
   5 -14   7   70.23    4.15
  -5  14  -7   62.46    2.88
   5 -14   8   -0.43    3.60
  -5  14  -8    2.79    2.84
   5 -14   9    0.75    1.83
  -5  14  -9    5.37    1.72
  -5  13   8   53.98    3.36
  -5  13   7   21.13    2.85
  -5  13   6  173.00    6.15
  -5  13   5   38.03    3.57
  -5  13   4   32.78    3.44
  -5  13   3  151.34    4.77
   5 -13  -2  185.39    7.85
  -5  13   2  166.78    7.23
  -5  13   1  191.51    5.84
  -5  13   0   54.62    3.36
   5 -13   1   10.75    2.88
  -5  13  -1   10.59    3.04
   5 -13   2  140.22    7.25
  -5  13  -2  119.97    6.52
   5 -13   3   36.70    3.38
  -5  13  -3   31.38    2.73
   5 -13   4   88.41    6.00
  -5  13  -4   85.94    5.30
   5 -13   5  205.31    9.42
  -5  13  -5  188.22    8.76
   5 -13   6    6.49    2.49
  -5  13  -6    9.95    3.45
  -5  13  -7  211.23    5.80
   5 -13   8   15.90    4.34
  -5  13  -8   14.70    2.15
  -5  13  -9   64.16    3.35
   5 -13  10    6.42    3.31
  -5  13 -10    5.00    2.48
   5 -13  11    0.24    4.81
  -5  13 -11    0.93    2.01
  -5  12   9    3.01    2.11
  -5  12   7  217.59    9.03
   5 -12  -6  361.62   14.40
  -5  12   6  418.13   10.83
  -5  12   5  208.12    8.13
  -5  12   4  463.44   15.74
   5 -12  -3  127.62    5.66
  -5  12   3  135.85    5.90
   5 -12  -2   27.66    2.54
  -5  12   2   23.07    2.69
   5 -12  -1   92.92    5.05
  -5  12   1   95.98    4.51
   5 -12   0  251.85   11.18
  -5  12   0  248.41    9.72
   5 -12   1  114.45    5.24
  -5  12  -1  111.22    4.72
  -5  12  -2  138.99    5.78
  -5  12  -3  117.06    3.65
   5 -12   4  440.57   16.10
  -5  12  -4  429.29   10.74
   5 -12   5    7.64    2.47
  -5  12  -5    4.53    2.76
  -5  12  -6   38.24    2.78
   5 -12   7    4.57    2.61
  -5  12  -7    9.32    2.12
  -5  12  -8  737.87   24.78
   5 -12   9    0.60    4.22
  -5  12  -9    2.49    2.36
   5 -12  10  213.62    6.75
  -5  12 -10  223.42    6.08
   5 -12  11    3.41    2.29
  -5  12 -11    3.76    1.56
   5 -12  12  132.43    6.17
  -5  12 -12  113.61    4.08
  -5  12 -13   52.53    3.50
  -5  11   9    2.50    1.84
  -5  11   8   64.91    3.73
  -5  11   7    3.35    1.77
  -5  11   6  277.78   10.68
   5 -11  -5    2.17    1.61
  -5  11   5    3.09    1.59
   5 -11  -4  207.49    7.93
  -5  11   4  193.37    7.50
  -5  11   3  154.00    4.94
   5 -11  -2   61.47    3.14
  -5  11   2   65.30    3.38
  -5  11   1  199.81    5.55
   5 -11   0  106.03    4.88
  -5  11   0  112.87    3.51
  -5  11  -1   30.31    1.70
   5 -11   2    2.88    1.82
  -5  11  -2    3.50    1.47
   5 -11   3   52.62    2.72
  -5  11  -3   56.66    2.32
   5 -11   4  101.57    4.55
  -5  11  -4   93.80    3.18
   5 -11   5  228.83    8.84
  -5  11  -5  233.38    6.17
   5 -11   6 1246.12   40.40
  -5  11  -6 1160.56   26.40
   5 -11   7  414.45   13.88
  -5  11  -7  428.11   10.08
   5 -11   8   74.29    4.37
  -5  11  -8   79.66    3.30
  -5  11  -9   78.36    4.24
   5 -11  10   40.36    3.37
  -5  11 -10   41.28    3.84
   5 -11  11    2.35    3.58
  -5  11 -11    2.31    2.06
  -5  11 -12    0.35    1.46
   5 -11  13   20.40    2.68
  -5  11 -13   22.23    2.65
   5 -11  14   84.73    4.26
  -5  11 -14   78.97    2.82
   5 -10 -16   45.63    3.83
  -5  10  13  469.62   15.55
   5 -10 -11  467.76   17.15
  -5  10  10  111.44    4.89
  -5  10   9    0.91    1.48
   5 -10  -8   64.46    3.54
  -5  10   8   60.09    3.25
   5 -10  -7   30.57    2.33
  -5  10   7   29.83    2.32
  -5  10   6    4.70    1.55
  -5  10   5  113.87    4.96
  -5  10   4   -0.10    1.25
   5 -10  -3   68.17    3.48
  -5  10   3   66.33    3.41
   5 -10  -2   12.61    1.88
  -5  10   2   11.29    1.34
   5 -10  -1  198.68    7.56
  -5  10   1  199.63    5.45
  -5  10   0   29.00    1.57
  -5  10  -1  967.36   22.70
  -5  10  -2   69.03    2.57
   5 -10   3  422.42   14.96
  -5  10  -3  453.13   16.07
   5 -10   4   42.55    2.85
  -5  10  -4   40.11    1.85
  -5  10  -5  252.30    6.55
   5 -10   6   88.05    3.72
  -5  10  -6   86.65    2.77
   5 -10   7   12.07    2.69
  -5  10  -7   14.48    2.37
   5 -10   8    9.37    2.14
  -5  10  -8    8.97    1.48
  -5  10  -9  303.19    7.60
   5 -10  10  194.23    7.33
  -5  10 -10  205.26    5.44
   5 -10  11  497.99   16.58
  -5  10 -11  483.99   16.36
   5 -10  12   25.10    2.33
  -5  10 -12   25.45    2.00
  -5  10 -13   31.14    1.90
  -5  10 -14   32.83    1.95
   5 -10  15   20.22    3.56
  -5  10 -15   14.28    1.95
   5  -9 -19   11.31    3.03
   5  -9 -17   83.92    4.87
  -5   9  16  199.07    8.38
   5  -9 -15    3.53    2.34
  -5   9  15    2.49    2.76
  -5   9  14    1.27    1.75
   5  -9 -13    6.91    1.57
   5  -9 -12   34.86    2.36
  -5   9  12   27.71    2.20
   5  -9 -11   94.11    4.55
  -5   9  10  244.57    9.80
  -5   9   9  347.77   12.03
   5  -9  -8  319.81   11.22
  -5   9   8  298.49   10.75
   5  -9  -7   43.10    2.67
  -5   9   7   45.98    2.71
  -5   9   6   22.31    1.93
   5  -9  -5    2.46    1.32
  -5   9   5    1.77    1.32
   5  -9  -4    9.36    1.18
  -5   9   4    9.97    1.50
  -5   9   3    5.37    1.08
   5  -9  -2  419.27   16.59
  -5   9   2  383.22   13.39
   5  -9  -1  337.12   11.90
  -5   9   1  284.01   10.08
  -5   9   0  716.84   17.06
  -5   9  -1    1.41    1.16
   5  -9   2   32.65    2.35
  -5   9  -2   32.34    1.87
   5  -9   3   58.25    2.30
  -5   9  -3   55.39    2.07
   5  -9   4  942.34   35.03
  -5   9  -4  878.32   20.43
   5  -9   5   97.43    4.48
  -5   9  -5  108.49    3.31
   5  -9   6  453.06   16.48
  -5   9  -6  468.14   11.03
   5  -9   7    1.17    1.35
  -5   9  -7   -0.41    1.37
   5  -9   8  732.96   25.42
  -5   9  -8  766.22   18.07
   5  -9   9   11.57    2.16
  -5   9  -9   13.83    1.44
  -5   9 -10  310.74    8.02
  -5   9 -11   79.76    4.13
  -5   9 -12    9.98    1.32
  -5   9 -13  307.86    8.01
  -5   9 -14  101.42    4.63
   5  -9  15   15.80    2.92
  -5   9 -15   13.59    1.72
   5  -9  16   16.50    3.08
  -5   9 -16   13.94    2.07
   5  -8 -20  296.69   11.56
   5  -8 -19   82.34    4.68
   5  -8 -18    7.52    2.96
  -5   8  18    6.60    3.14
   5  -8 -17   42.03    3.41
   5  -8 -16   25.83    2.60
   5  -8 -15  111.41    5.34
  -5   8  15  101.72    5.72
   5  -8 -14   16.65    1.65
   5  -8 -13  320.34   11.78
  -5   8  13  351.75   13.26
   5  -8 -12  614.23   21.64
  -5   8  12  555.78   20.72
   5  -8 -11  168.03    6.83
   5  -8 -10  237.90    9.80
  -5   8  10  241.62    9.53
   5  -8  -9  247.52    9.04
  -5   8   9  249.62    8.59
   5  -8  -8  463.32   15.46
  -5   8   8  465.38   16.53
   5  -8  -7   64.65    3.24
  -5   8   7   57.56    2.74
  -5   8   6  271.58   10.27
  -5   8   5   49.66    2.94
   5  -8  -4   26.88    1.61
  -5   8   4   23.99    1.52
   5  -8  -3   28.17    1.88
  -5   8   3   27.65    2.28
   5  -8  -2  195.62    7.81
  -5   8   2  196.19    6.97
  -5   8   1  355.63    9.06
  -5   8   0   55.25    2.36
   5  -8   1  254.20    9.28
  -5   8  -1  298.58    7.51
   5  -8   2  557.43   18.83
  -5   8  -2  546.84   19.78
  -5   8  -3  216.96    5.68
   5  -8   4  187.51    5.15
  -5   8  -4  172.04    6.17
   5  -8   5   68.74    2.35
  -5   8  -5   68.62    2.38
   5  -8   6  146.75    6.69
  -5   8  -6  156.02    4.35
   5  -8   7    2.32    1.60
  -5   8  -7    2.15    1.08
   5  -8   8   23.72    1.60
  -5   8  -8   26.07    1.77
   5  -8   9  215.11    5.57
  -5   8  -9  216.16    7.89
   5  -8  10  583.84   19.89
  -5   8 -10  631.67   21.52
   5  -8  11   86.92    2.75
  -5   8 -11   87.11    2.85
   5  -8  12  345.14   12.74
  -5   8 -12  359.58    8.97
   5  -8  13   30.48    3.74
  -5   8 -13   28.88    1.86
   5  -8  14  133.39    6.73
  -5   8 -14  142.34    4.10
  -5   8 -15   13.71    1.61
   5  -7 -22   28.11    5.48
   5  -7 -21   45.22    2.83
   5  -7 -20    0.11    3.19
   5  -7 -19   39.29    3.07
   5  -7 -18    3.36    2.39
  -5   7  18    8.36    2.73
   5  -7 -17  166.24    7.91
   5  -7 -16   16.71    1.66
  -5   7  16   20.12    2.36
   5  -7 -15  154.82    6.91
  -5   7  15  153.23    7.14
   5  -7 -14   32.41    2.50
  -5   7  14   24.20    2.36
   5  -7 -13   47.26    3.28
   5  -7 -12    3.08    0.97
  -5   7  12    1.56    1.36
   5  -7 -11  248.87    9.87
  -5   7  11  252.56    9.29
   5  -7 -10  442.28   14.53
  -5   7  10  450.40   17.00
   5  -7  -9  357.97   12.88
  -5   7   9  364.30   12.73
   5  -7  -8   70.21    2.92
  -5   7   8   66.53    2.90
  -5   7   7  378.13   13.53
   5  -7  -6  345.84   12.99
  -5   7   6  318.29   11.40
   5  -7  -5  111.89    4.27
  -5   7   5  100.05    3.91
   5  -7  -4   24.60    1.66
  -5   7   4   20.39    1.60
  -5   7   3  733.42   23.80
   5  -7  -2  429.86   14.84
  -5   7   2  418.68   10.04
   5  -7  -1  866.46   28.82
  -5   7   1  846.98   19.89
   5  -7   0  946.91   33.97
  -5   7   0  905.35   20.66
   5  -7   1  372.95    9.11
  -5   7  -1  379.08    9.08
   5  -7   2   32.58    2.06
  -5   7  -2   35.64    1.55
  -5   7  -3    1.76    0.98
   5  -7   4    4.28    1.81
  -5   7  -4    7.40    1.61
   5  -7   5 1658.11   52.87
  -5   7  -5 1706.96   37.61
   5  -7   6  111.84    4.47
  -5   7  -6  122.46    3.46
   5  -7   7  473.33   11.62
  -5   7  -7  489.26   12.20
  -5   7  -8   29.19    1.83
  -5   7  -9   43.80    2.28
   5  -7  10    0.65    1.66
  -5   7 -10    0.05    1.00
   5  -7  11   30.80    2.58
  -5   7 -11   34.59    1.76
   5  -7  12  138.63    5.76
  -5   7 -12  139.91    3.98
   5  -7  13   84.30    4.28
  -5   7 -13   87.36    2.93
  -5   7 -14    6.34    1.93
  -5   7 -15  590.32   19.22
  -5   7 -16   35.35    3.28
  -5   7 -17   44.18    3.16
   5  -7  18    1.19    2.82
  -5   7 -18    0.05    2.34
   5  -6 -23   37.27    3.69
   5  -6 -22   32.35    2.98
  -5   6  22   32.74    6.06
   5  -6 -21   -0.05    2.20
   5  -6 -20   39.70    3.53
  -5   6  20   36.12    3.72
   5  -6 -19    3.79    1.77
  -5   6  19    6.71    2.90
   5  -6 -18   94.74    4.44
  -5   6  18   97.93    5.55
   5  -6 -17    3.44    1.91
  -5   6  17    5.64    2.21
   5  -6 -16    2.61    1.19
   5  -6 -15  429.61   14.77
  -5   6  15  443.72   16.23
   5  -6 -14  217.76    5.86
  -5   6  14  213.59    7.71
   5  -6 -13  172.09    6.52
  -5   6  13  174.63    6.82
   5  -6 -12  176.56    6.62
  -5   6  12  184.53    7.91
   5  -6 -11    2.90    0.86
   5  -6 -10    2.00    1.14
  -5   6  10    0.61    0.72
   5  -6  -9    9.52    1.25
  -5   6   9    6.34    0.90
   5  -6  -8    7.18    0.89
  -5   6   8    8.16    0.90
  -5   6   7  801.27   26.21
   5  -6  -6 1043.99   33.78
  -5   6   6 1002.08   32.73
   5  -6  -5 1871.76   59.16
  -5   6   5 1941.21   42.92
   5  -6  -4  155.73    5.60
  -5   6   4  154.00    5.99
   5  -6  -3  821.06   27.58
  -5   6   3  788.08   25.65
  -5   6   2   14.24    1.06
   5  -6  -1   38.73    2.05
  -5   6   1   39.36    2.52
  -5   6   0  152.27    4.16
   5  -6   1  503.97   20.07
  -5   6  -1  450.58   10.75
   5  -6   2  432.82   10.82
  -5   6  -2  464.39   15.83
   5  -6   3    3.75    0.78
  -5   6  -3    3.30    1.22
   5  -6   4  662.85   22.21
  -5   6  -4  660.83   15.85
   5  -6   5  148.85    3.87
  -5   6  -5  148.36    5.44
  -5   6  -6   48.39    2.55
   5  -6   7  153.67    4.27
  -5   6  -7  165.85    4.46
   5  -6   8  344.09   12.15
  -5   6  -8  330.97   11.19
   5  -6   9  318.59   11.30
  -5   6  -9  321.86    8.26
  -5   6 -10  153.97    5.42
   5  -6  11    5.32    1.74
  -5   6 -11    8.19    1.63
   5  -6  12    6.46    1.23
  -5   6 -12    4.87    1.20
  -5   6 -13   12.17    1.76
   5  -6  14  115.76    4.85
  -5   6 -14  131.69    6.29
   5  -6  15   71.05    4.71
  -5   6 -15   78.27    4.23
   5  -6  16  132.44    6.37
  -5   6 -16  134.98    4.46
   5  -6  17  735.09   17.11
  -5   6 -17  781.87   17.85
  -5   6 -18  207.85    7.88
   5  -6  19  188.65    7.76
  -5   6 -19  188.16    7.77
   5  -5 -24  223.99    7.54
   5  -5 -23    0.09    3.26
  -5   5  23    4.39    5.17
   5  -5 -22   49.76    5.73
  -5   5  22   46.22    5.27
   5  -5 -21    3.30    3.00
   5  -5 -20    0.14    1.71
  -5   5  20    2.77    3.09
   5  -5 -19   49.37    2.42
   5  -5 -18  116.56    4.73
  -5   5  18  118.12    5.41
   5  -5 -17    9.97    2.00
  -5   5  17   10.45    2.18
   5  -5 -16  470.87   17.53
  -5   5  16  461.88   16.84
   5  -5 -15   33.67    1.96
   5  -5 -14   26.05    2.01
  -5   5  14   28.26    2.26
   5  -5 -13  211.21    5.84
   5  -5 -12  761.61   25.58
   5  -5 -11   45.06    2.04
  -5   5  11   48.77    2.57
   5  -5 -10  557.46   18.53
  -5   5  10  569.57   19.38
   5  -5  -9  182.47    7.19
  -5   5   9  195.73    8.06
   5  -5  -8  405.83   14.18
  -5   5   8  430.94   15.00
   5  -5  -7    2.23    0.92
  -5   5   7    0.80    0.94
   5  -5  -6  939.05   31.69
  -5   5   6  962.78   30.70
   5  -5  -5   59.00    2.49
  -5   5   5   54.22    2.44
   5  -5  -4  856.84   28.22
  -5   5   4  849.99   27.94
   5  -5  -3  881.29   28.37
  -5   5   3  851.26   28.02
   5  -5  -2 2790.86   85.91
  -5   5   2 2721.17   84.49
   5  -5  -1    0.42    0.68
  -5   5   1    0.74    0.66
   5  -5   0 1033.05   33.22
  -5   5   0 1217.86   42.32
   5  -5   1   29.62    1.93
  -5   5  -1   27.70    1.65
   5  -5   2  212.71    7.91
  -5   5  -2  217.94    5.51
   5  -5   3   82.74    3.64
  -5   5  -3   81.54    3.41
   5  -5   4    4.59    0.81
  -5   5  -4    3.75    1.37
   5  -5   5   53.25    2.62
  -5   5  -5   52.78    1.84
   5  -5   6  350.76   12.63
  -5   5  -6  358.95    8.78
   5  -5   7   96.56    4.16
  -5   5  -7   95.76    2.82
  -5   5  -8  137.27    3.92
   5  -5  10  215.95    8.31
   5  -5  11   63.63    2.99
  -5   5 -11   62.86    2.26
   5  -5  12  387.82   14.13
  -5   5 -12  400.93   13.77
  -5   5 -13  150.96    4.50
   5  -5  14  291.68   10.08
  -5   5 -14  302.37    7.44
   5  -5  15   28.92    2.83
  -5   5 -15   27.11    2.02
   5  -5  16   88.32    5.12
  -5   5 -16   85.90    4.46
  -5   5 -17    1.26    1.57
   5  -5  18   23.34    2.98
  -5   5 -18   21.82    2.67
   5  -5  19   27.23    3.31
  -5   5 -19   23.12    2.16
  -5   5 -20  430.70   10.72
   5  -4 -25   52.80    5.70
   5  -4 -24   59.82    3.31
   5  -4 -23   52.88    3.54
   5  -4 -22   38.21    2.46
   5  -4 -21  202.63    5.92
  -5   4  21  187.05    9.48
   5  -4 -20   25.20    2.47
  -5   4  20   27.35    3.35
   5  -4 -19   41.04    2.34
   5  -4 -18   40.82    3.22
  -5   4  18   44.27    3.10
   5  -4 -17  212.86    6.08
   5  -4 -16   15.09    1.92
  -5   4  16   13.30    1.53
   5  -4 -15   84.92    4.05
  -5   4  15   80.69    3.63
   5  -4 -14  314.80    8.12
   5  -4 -13  155.91    6.16
  -5   4  13  153.82    6.53
   5  -4 -12   59.33    2.31
   5  -4 -11   58.24    2.54
  -5   4  11   55.49    2.56
   5  -4 -10    1.51    0.71
   5  -4  -9  515.59   16.84
  -5   4   9  492.38   17.81
   5  -4  -8   27.87    1.70
  -5   4   8   24.38    1.36
   5  -4  -7 1455.99   48.04
  -5   4   7 1476.80   48.21
   5  -4  -6  257.39    9.97
  -5   4   6  246.75    8.63
   5  -4  -5 3528.66  113.21
  -5   4   5 3346.89  102.20
   5  -4  -4  562.69   19.26
  -5   4   4  559.46   18.14
   5  -4  -3 1458.81   46.34
  -5   4   3 1360.76   30.86
   5  -4  -2   38.97    1.95
  -5   4   2   30.84    1.62
   5  -4  -1  617.13   20.64
  -5   4   1  602.78   19.36
   5  -4   0   41.78    1.58
  -5   4   0   44.31    1.74
   5  -4   1  533.00   18.61
  -5   4  -1  542.53   12.57
   5  -4   2    5.13    1.12
  -5   4  -2    6.70    1.14
   5  -4   3  457.08   14.69
  -5   4  -3  461.24   10.76
   5  -4   4  129.13    4.98
  -5   4  -4  125.67    3.19
   5  -4   5   37.15    2.06
  -5   4  -5   36.19    1.83
   5  -4   6  199.40    9.89
  -5   4  -6  249.92    6.48
  -5   4  -7   33.36    1.90
   5  -4   8  523.59   17.38
  -5   4  -8  528.16   12.39
   5  -4   9  144.13    5.66
  -5   4  -9  149.46    4.26
   5  -4  10  153.94    6.43
  -5   4 -10  145.31    4.26
  -5   4 -11  425.01   10.60
   5  -4  12  103.59    4.62
  -5   4 -12   94.52    3.18
   5  -4  13   12.20    1.47
  -5   4 -13   14.09    2.23
   5  -4  14   40.09    1.89
  -5   4 -14   40.73    1.89
   5  -4  15  152.45    6.14
  -5   4 -15  167.66    4.76
  -5   4 -16   20.47    1.50
   5  -4  17   81.87    4.19
  -5   4 -17   77.54    3.87
   5  -4  18  258.38   10.15
  -5   4 -18  258.75    9.39
   5  -4  19  240.57    8.91
  -5   4 -19  235.53    6.40
   5  -4  20    9.72    2.94
  -5   4 -20    8.05    2.63
   5  -4  21   29.32    3.03
  -5   4 -21   27.91    2.90
   5  -3 -26    6.13    4.43
   5  -3 -25  133.08    4.98
  -5   3  25  137.35    9.72
   5  -3 -24    0.44    3.19
   5  -3 -23  327.85    8.89
   5  -3 -22    9.50    2.18
   5  -3 -21   13.87    2.55
   5  -3 -20   24.07    2.07
   5  -3 -19  238.16    6.99
  -5   3  19  219.56    8.61
   5  -3 -18   13.50    1.73
  -5   3  18   12.26    2.24
   5  -3 -17  399.72    9.60
   5  -3 -16    4.09    1.30
  -5   3  16    1.45    1.60
   5  -3 -15  313.75    7.81
  -5   3  15  322.97   11.42
   5  -3 -14    8.23    0.90
  -5   3  14    7.57    1.45
   5  -3 -13  353.93   12.35
  -5   3  13  360.17   12.67
   5  -3 -12  186.34    7.28
  -5   3  12  183.41    7.24
   5  -3 -11  336.01    9.15
  -5   3  11  331.01   11.69
   5  -3 -10  661.32   16.13
   5  -3  -9 1249.65   28.18
  -5   3   9 1230.02   39.54
   5  -3  -8  275.19   10.19
  -5   3   8  259.72    8.69
   5  -3  -7   90.64    3.61
  -5   3   7   92.22    3.45
   5  -3  -6   37.54    1.72
  -5   3   6   38.48    1.71
   5  -3  -5   85.48    3.67
  -5   3   5   86.06    3.54
   5  -3  -4   67.97    2.16
  -5   3   4   71.36    2.15
   5  -3  -3  104.91    3.99
  -5   3   3  107.71    4.29
   5  -3  -2  620.17   20.62
  -5   3   2  582.46   19.77
   5  -3  -1 1214.89   39.93
  -5   3   1 1284.93   29.51
   5  -3   0  927.12   30.92
  -5   3   0  919.38   28.76
   5  -3   1  497.78   12.75
  -5   3  -1  492.09   12.19
   5  -3   2  125.96    3.63
  -5   3  -2  128.52    4.74
   5  -3   3 1266.69   43.43
  -5   3  -3 1332.63   29.87
   5  -3   4  319.90   11.74
   5  -3   5  408.67   14.26
   5  -3   6  341.48    8.62
  -5   3  -6  361.86    9.19
  -5   3  -7  839.55   27.38
   5  -3   8   68.25    3.59
  -5   3  -8   65.16    2.23
   5  -3   9   93.24    3.76
  -5   3  -9  100.98    2.94
  -5   3 -10   51.05    2.36
   5  -3  11  217.68    7.59
  -5   3 -11  221.59    8.88
   5  -3  12  375.12   12.54
  -5   3 -12  344.09   11.71
   5  -3  13  951.89   23.22
  -5   3 -13  929.42   21.61
  -5   3 -14  147.02    3.87
   5  -3  15  162.74    6.03
  -5   3 -15  173.66    5.02
  -5   3 -16    1.92    1.11
  -5   3 -17   34.11    1.87
  -5   3 -18   22.23    2.32
   5  -3  19   29.86    4.48
  -5   3 -19   26.71    3.15
  -5   3 -20   19.96    2.17
   5  -3  21  282.86    8.52
  -5   3 -21  257.39    7.06
  -5   3 -22  119.39    3.74
   5  -2 -26   29.20    4.63
  -5   2  26   33.04    5.93
   5  -2 -25    2.61    2.78
   5  -2 -24    5.84    2.80
   5  -2 -23   15.96    2.81
  -5   2  23   14.87    3.96
   5  -2 -22  255.39   10.38
  -5   2  22  257.77   10.99
   5  -2 -21  130.59    4.31
  -5   2  21  110.88    5.91
   5  -2 -20  444.25   10.85
   5  -2 -19   25.59    1.58
  -5   2  19   25.78    2.74
   5  -2 -18   24.37    1.70
  -5   2  18   21.66    2.43
   5  -2 -17  235.30    9.29
  -5   2  17  234.68    8.73
   5  -2 -16    0.78    1.13
  -5   2  16    1.23    1.11
   5  -2 -15   81.78    3.63
  -5   2  15   78.61    4.13
   5  -2 -14  266.95    7.27
   5  -2 -13  128.68    3.79
  -5   2  13  127.50    6.05
   5  -2 -12  468.82   10.84
   5  -2 -11  625.77   20.67
  -5   2  11  596.58   20.99
   5  -2 -10   32.69    1.85
  -5   2  10   31.61    1.91
   5  -2  -9    5.09    1.07
  -5   2   9    5.82    0.85
   5  -2  -8  150.72    5.71
  -5   2   8  141.74    5.01
   5  -2  -7   21.15    1.28
  -5   2   7   22.51    1.29
   5  -2  -6  389.28    9.11
  -5   2   6  385.99   14.43
   5  -2  -5  568.68   19.86
  -5   2   5  524.37   18.35
   5  -2  -4  349.54   12.54
  -5   2   4  336.62   11.30
   5  -2  -3  203.55    5.51
  -5   2   3  190.09    6.48
   5  -2  -2   11.85    1.08
  -5   2   2    9.43    0.67
   5  -2  -1    8.10    1.03
  -5   2   1    7.68    0.63
   5  -2   0  169.49    4.67
  -5   2   0  169.16    4.73
   5  -2   1   -0.11    0.87
  -5   2  -1 1737.54   38.60
   5  -2   3  880.42   29.73
  -5   2  -3  825.14   26.15
   5  -2   4  614.45   20.98
  -5   2  -4  618.87   20.50
   5  -2   5   10.17    1.21
  -5   2  -5   10.16    0.72
   5  -2   6    1.40    0.81
  -5   2  -6    2.00    0.86
  -5   2  -7  236.01    6.08
   5  -2   8  502.39   12.02
  -5   2  -8  485.54   11.35
   5  -2   9   65.96    2.78
  -5   2  -9   70.00    2.90
   5  -2  10  783.37   18.29
  -5   2 -10  813.10   28.42
   5  -2  11  918.53   21.19
  -5   2 -11  936.97   21.45
   5  -2  12  403.73   15.89
  -5   2 -12  360.45   12.65
  -5   2 -13   16.96    2.03
   5  -2  14   79.46    4.48
   5  -2  15   43.50    2.36
  -5   2 -15   42.51    1.77
  -5   2 -16   56.94    2.37
   5  -2  17  218.92    9.43
  -5   2 -17  206.10    5.80
   5  -2  18  376.58   13.25
  -5   2 -18  403.45    9.55
   5  -2  19    3.28    2.06
  -5   2 -19    1.92    2.13
  -5   2 -20  226.07    5.65
   5  -2  21   42.25    3.09
  -5   2 -21   44.32    4.24
  -5   2 -22   -0.07    2.03
   5  -1 -25  104.30    5.20
  -5   1  25  107.72    7.02
   5  -1 -24   26.79    2.55
  -5   1  24   27.56    3.56
   5  -1 -23   -3.11    3.47
  -5   1  23    2.51    2.63
   5  -1 -22   65.00    3.36
  -5   1  22   57.70    4.35
   5  -1 -21    4.25    1.48
   5  -1 -20   23.30    1.94
   5  -1 -19    0.35    1.14
  -5   1  19    2.72    1.51
   5  -1 -18  752.32   24.96
  -5   1  18  755.37   25.85
   5  -1 -17   49.76    2.58
  -5   1  17   49.22    2.86
   5  -1 -16  324.04    8.12
  -5   1  16  332.77    8.34
   5  -1 -15  550.27   13.09
  -5   1  15  514.14   17.57
   5  -1 -14  204.71    7.38
  -5   1  14  208.44    7.56
   5  -1 -13  129.01    3.51
  -5   1  13  133.05    5.28
   5  -1 -12    7.43    0.91
  -5   1  12    7.72    1.51
   5  -1 -11  373.09    9.01
  -5   1  11  362.67   13.01
   5  -1 -10  397.79    9.70
  -5   1  10  413.76   14.38
   5  -1  -9  174.95    6.62
  -5   1   9  179.78    4.79
   5  -1  -8 1594.36   50.79
  -5   1   8 1617.84   52.90
   5  -1  -7  603.41   14.63
  -5   1   7  634.65   21.33
   5  -1  -6   26.84    1.66
  -5   1   6   24.68    1.43
   5  -1  -5   12.04    0.97
  -5   1   5   10.38    0.87
   5  -1  -4  228.84    6.19
  -5   1   4  209.83    7.40
   5  -1  -3 2144.41   68.06
  -5   1   3 2094.43   66.29
   5  -1  -2  320.95    8.56
  -5   1   2  298.63    9.97
   5  -1  -1    4.13    1.10
  -5   1   1   45.66    2.01
   5  -1   0  355.72   12.17
  -5   1   0  349.49   11.92
   5  -1   1  153.58    5.66
  -5   1  -1  142.79    3.90
   5  -1   2   57.39    1.89
  -5   1  -2   60.12    2.56
   5  -1   3  166.97    4.28
  -5   1  -3  181.58    6.38
   5  -1   4 1493.25   33.93
  -5   1  -4 1451.10   45.56
   5  -1   5  856.86   19.86
  -5   1  -5  868.97   28.25
   5  -1   6 1342.88   32.03
  -5   1  -6 1385.07   44.59
   5  -1   7 1021.47   33.11
  -5   1  -7 1020.47   32.86
   5  -1   8  828.60   27.23
  -5   1  -8  813.51   18.70
   5  -1   9   11.91    1.38
  -5   1  -9   10.83    0.91
   5  -1  10  116.14    3.68
  -5   1 -10  126.64    5.56
   5  -1  11   82.29    4.02
  -5   1 -11   89.83    3.89
   5  -1  12  167.58    4.84
  -5   1 -12  164.48    6.09
   5  -1  13    7.15    1.69
  -5   1 -13    6.14    1.24
  -5   1 -14  384.12    9.18
  -5   1 -15  385.39    9.44
  -5   1 -16   85.93    3.27
   5  -1  17   42.32    2.87
  -5   1 -17   48.91    2.42
   5  -1  18   85.02    4.15
  -5   1 -18   97.07    5.23
  -5   1 -19  129.24    5.56
   5  -1  20    1.51    2.22
  -5   1 -20    4.07    3.05
  -5   1 -21   18.74    2.22
   5  -1  22   48.46    6.35
  -5   1 -22   53.59    3.59
  -5   1 -23    1.63    2.26
   5   0 -25   41.44    2.77
  -5   0  25   40.77    4.10
   5   0 -24   -1.48    2.68
  -5   0  24    1.80    2.65
   5   0 -23  379.88    8.80
  -5   0  23  371.72   11.79
   5   0 -22    0.86    1.88
  -5   0  22    0.21    2.04
   5   0 -21  403.35   15.13
  -5   0  21  423.07   14.50
   5   0 -20    1.02    2.11
  -5   0  20    1.50    2.34
   5   0 -19  547.02   13.89
   5   0 -18   -0.89    1.81
  -5   0  18    0.43    1.33
   5   0 -17   38.05    2.38
  -5   0  17   36.03    2.50
   5   0 -16    0.58    1.07
  -5   0  16   -0.67    1.15
   5   0 -15  682.50   25.23
  -5   0  15  614.01   14.68
   5   0 -14    0.32    0.95
  -5   0  14    0.84    0.99
   5   0 -13 1028.25   23.72
  -5   0  13  988.42   32.25
   5   0 -12    0.31    1.13
  -5   0  12    0.21    0.71
   5   0 -11   59.95    2.83
  -5   0  11   56.76    2.73
   5   0 -10    0.19    1.03
  -5   0  10   -0.45    0.96
   5   0  -9  933.45   30.08
  -5   0   9  900.91   28.05
   5   0  -8   -0.10    0.59
  -5   0   8   -0.40    0.64
   5   0  -7    6.32    0.85
  -5   0   7    5.97    0.96
   5   0  -6    0.01    0.63
  -5   0   6    1.29    0.65
   5   0  -5  270.60    6.99
  -5   0   5  264.43    6.96
   5   0  -4    1.74    0.62
  -5   0   4    0.94    0.59
   5   0  -2    0.65    0.50
  -5   0   2    0.32    0.68
   5   0  -1 1242.07   28.37
  -5   0   1 1265.18   29.21
   5   0   0    1.48    0.57
  -5   0   0    0.17    0.46
   5   0   1 1605.33   51.05
  -5   0  -1 1576.68   48.55
   5   0   2    0.94    0.55
  -5   0  -2   -0.45    0.43
   5   0   3 1946.76   62.01
  -5   0  -3 1725.56   53.60
   5   0   4    0.01    0.51
  -5   0  -4   -0.01    0.56
   5   0   5  717.93   23.72
  -5   0  -5  707.33   23.44
   5   0   6    0.59    0.91
  -5   0  -6    0.25    0.71
   5   0   7   10.94    0.84
  -5   0  -7   10.75    0.95
  -5   0  -8    0.51    0.70
   5   0   9  946.63   30.16
  -5   0  -9  981.57   31.07
   5   0  10    0.97    1.71
  -5   0 -10    0.14    0.82
   5   0  11  361.29   12.09
  -5   0 -11  316.28   11.34
  -5   0 -12   -1.45    1.09
   5   0  13  269.61    8.92
  -5   0 -13  241.00    8.99
   5   0  14    0.49    1.28
  -5   0 -14   -1.16    1.91
  -5   0 -15   44.37    1.95
  -5   0 -16   -0.41    1.40
  -5   0 -17  567.72   15.04
  -5   0 -18    1.45    1.79
   5   0  19   11.33    2.75
  -5   0 -19    6.93    1.67
   5   0  20    0.59    2.51
  -5   0 -20    0.75    2.02
  -5   0 -21   41.07    2.79
  -5   0 -22   -0.61    3.93
   5   0  23  114.43    5.95
  -5   0 -23  115.16    3.78
   5   1 -25  101.15    4.97
   5   1 -24   22.55    2.92
   5   1 -23    0.18    2.24
  -5  -1  23   -0.29    2.34
   5   1 -22   64.01    3.39
  -5  -1  22   59.89    3.57
   5   1 -21    5.80    1.81
   5   1 -20   22.50    1.97
  -5  -1  20   25.17    2.31
   5   1 -19    0.68    1.10
  -5  -1  19   -1.42    2.03
   5   1 -18  735.96   17.30
  -5  -1  18  721.92   24.09
   5   1 -17   47.85    2.49
  -5  -1  17   46.11    2.96
   5   1 -16  322.72    8.88
  -5  -1  16  308.18   11.66
   5   1 -15  523.18   12.54
   5   1 -14  207.07    5.32
   5   1 -13  127.58    3.90
   5   1 -12    9.25    0.85
  -5  -1  12    7.87    1.39
   5   1 -11  365.34    8.95
  -5  -1  11  371.56    9.33
   5   1 -10  380.11    9.52
  -5  -1  10  409.01   14.23
   5   1  -9  163.82    4.33
  -5  -1   9  169.20    6.00
   5   1  -8 1605.14   37.53
   5   1  -7  578.87   13.45
  -5  -1   7  608.77   21.05
   5   1  -6   -0.46    0.62
  -5  -1   6   25.25    1.39
   5   1  -4  217.66    5.86
  -5  -1   4  218.17    5.98
   5   1  -3 2138.78   47.56
  -5  -1   3 2279.09   71.88
   5   1  -2  311.88    7.57
  -5  -1   2  323.77   10.89
   5   1  -1   54.65    2.42
  -5  -1   1   47.32    1.59
   5   1   0  390.15   13.10
  -5  -1   0  352.50   11.73
   5   1   1  156.32    5.39
  -5  -1  -1  154.25    5.59
   5   1   2   59.00    2.44
  -5  -1  -2   59.83    1.76
   5   1   3  178.77    6.42
  -5  -1  -3  171.88    4.51
   5   1   4 1426.00   46.08
  -5  -1  -4 1478.79   33.51
   5   1   5  868.66   30.56
  -5  -1  -5  856.85   27.76
   5   1   6 1343.26   42.92
  -5  -1  -6 1347.96   44.24
   5   1   7 1020.89   32.11
  -5  -1  -7 1039.46   33.98
   5   1   8  743.26   23.47
  -5  -1  -8  856.68   27.55
   5   1   9   12.18    1.03
  -5  -1  -9   11.01    1.20
   5   1  10  130.40    6.06
  -5  -1 -10  120.54    4.35
   5   1  11  113.09    4.58
  -5  -1 -11   90.23    2.67
   5   1  12  166.21    6.09
  -5  -1 -12  157.85    4.57
   5   1  13    9.43    1.54
  -5  -1 -13    4.97    1.16
  -5  -1 -14  346.99   12.21
   5   1  15  403.51   14.52
  -5  -1 -15  385.61   13.88
   5   1  16   82.70    3.17
  -5  -1 -16   84.15    2.90
  -5  -1 -17   53.89    2.38
  -5  -1 -18  102.53    3.64
   5   1  19  135.61    6.83
  -5  -1 -19  117.77    4.16
   5   1  20   -0.23    2.68
  -5  -1 -20   -0.73    2.26
   5   1  21   19.27    3.25
  -5  -1 -21   22.53    3.28
  -5  -1 -22   53.73    2.89
  -5  -1 -23    2.74    4.82
   5   1  24    6.40    5.06
   5   2 -24    7.27    2.38
  -5  -2  24    4.90    2.70
   5   2 -23   13.82    2.02
  -5  -2  23   13.61    2.56
   5   2 -22  236.94    8.98
   5   2 -21  127.54    4.22
  -5  -2  21  111.21    5.40
   5   2 -20  416.19   13.88
  -5  -2  20  417.42   14.58
   5   2 -19   24.21    1.59
   5   2 -18   22.28    1.82
  -5  -2  18   22.15    2.52
   5   2 -17  228.37    7.98
  -5  -2  17  227.05    7.98
   5   2 -16    0.75    1.05
  -5  -2  16   -0.14    1.68
   5   2 -15   76.06    2.59
  -5  -2  15   77.59    3.63
   5   2 -14  249.21   11.36
  -5  -2  14  255.06    8.62
   5   2 -13  128.84    3.90
  -5  -2  13  123.58    3.55
   5   2 -12  456.70   16.00
  -5  -2  12  454.23   14.66
   5   2 -11  590.43   21.20
  -5  -2  11  603.59   15.29
   5   2 -10   31.24    1.32
  -5  -2  10   29.25    1.76
   5   2  -9    5.40    1.14
  -5  -2   9    4.82    0.72
   5   2  -8  128.47    3.96
  -5  -2   8  130.93    5.38
   5   2  -7   19.67    1.13
  -5  -2   7   27.84    1.89
   5   2  -6  362.80   13.16
  -5  -2   6  342.99   11.26
   5   2  -5  534.52   12.37
  -5  -2   5  536.43   13.34
   5   2  -4  346.88   12.29
  -5  -2   4  352.62   12.20
   5   2  -3  208.09    5.84
  -5  -2   3  202.57    7.50
   5   2  -2   12.02    0.91
  -5  -2   2   10.23    0.76
   5   2  -1    9.00    0.76
  -5  -2   1    9.58    0.92
   5   2   0  189.49    6.51
  -5  -2   0  185.81    7.49
   5   2   1 1859.40   57.96
  -5  -2  -1 1916.11   63.60
   5   2   2 2308.67   72.45
  -5  -2  -2 2373.74   52.69
   5   2   3  881.18   28.38
  -5  -2  -3  837.14   27.44
   5   2   4  686.30   21.93
  -5  -2  -4  670.84   22.79
   5   2   5   11.88    0.87
  -5  -2  -5   10.99    0.80
   5   2   6    0.81    0.58
  -5  -2  -6    2.50    0.76
  -5  -2  -7  249.46    6.28
   5   2   8  514.58   16.50
  -5  -2  -8  508.16   16.62
   5   2   9   69.97    3.03
  -5  -2  -9   67.88    2.92
   5   2  10  787.02   26.88
  -5  -2 -10  777.59   24.78
   5   2  11 1060.86   34.27
  -5  -2 -11  989.53   24.34
  -5  -2 -12  412.92   10.77
  -5  -2 -13   16.42    1.10
  -5  -2 -14   78.43    2.58
   5   2  15   40.50    2.51
  -5  -2 -16   65.64    2.73
  -5  -2 -17  225.96    6.76
   5   2  18  391.20   14.71
  -5  -2 -18  401.47   15.25
   5   2  19    2.18    2.53
  -5  -2 -19    3.70    2.89
  -5  -2 -20  200.73    9.95
  -5  -2 -21   51.52    2.60
  -5  -2 -22    0.49    3.24
  -5  -2 -23   80.84    4.03
  -5  -3  24   -0.06    2.59
   5   3 -23  298.93    7.62
  -5  -3  23  288.44   10.61
   5   3 -22    8.77    2.83
  -5  -3  22   10.72    3.30
   5   3 -21   11.81    1.62
  -5  -3  21    9.59    2.79
   5   3 -20   25.99    2.09
  -5  -3  20   24.69    2.10
   5   3 -19  212.33    8.11
  -5  -3  19  215.83    5.82
   5   3 -18   10.66    1.57
  -5  -3  18   11.89    1.80
   5   3 -17  389.14   10.12
  -5  -3  17  381.16   12.99
   5   3 -16   -0.20    1.07
  -5  -3  16    1.90    1.35
   5   3 -15  306.96    8.17
  -5  -3  15  314.42   11.55
   5   3 -14    9.89    1.51
  -5  -3  14    8.80    1.28
   5   3 -13  338.41    8.71
  -5  -3  13  319.92   11.12
   5   3 -12  184.07    8.28
  -5  -3  12  174.03    6.75
  -5  -3  11  307.19   10.86
   5   3  -9 1285.97   40.42
  -5  -3   9 1230.62   38.24
   5   3  -8  266.49    9.03
  -5  -3   8  270.20    9.54
   5   3  -7   92.19    3.76
  -5  -3   7   88.97    3.34
   5   3  -6   36.04    1.73
  -5  -3   6   36.47    1.95
   5   3  -5   88.77    3.36
  -5  -3   5   76.31    3.12
   5   3  -4   72.51    2.77
  -5  -3   4   71.06    3.19
   5   3  -3  101.50    3.79
  -5  -3   3  114.63    4.50
   5   3  -2  643.81   21.11
  -5  -3   2  616.82   21.11
   5   3  -1 1327.49   42.20
  -5  -3   1 1286.64   43.29
   5   3   0  982.36   30.92
  -5  -3   0  946.56   31.31
   5   3   1  511.55   16.84
  -5  -3  -1  550.42   19.06
   5   3   2  130.76    5.38
  -5  -3  -2  131.28    4.79
   5   3   3 1353.64   43.87
  -5  -3  -3 1409.00   44.84
  -5  -3  -4  352.93   12.04
   5   3   5  454.71   16.60
  -5  -3  -5  432.53   15.45
   5   3   6  405.55   15.01
  -5  -3  -6  372.63   12.78
   5   3   7  892.77   29.06
  -5  -3  -7  996.26   32.35
   5   3   8   62.97    3.18
  -5  -3  -8   77.99    3.96
  -5  -3  -9  103.40    3.96
   5   3  10   60.22    3.21
  -5  -3 -10   58.47    2.60
   5   3  11  231.80    8.07
  -5  -3 -11  236.07    8.53
  -5  -3 -12  351.97    9.21
  -5  -3 -13  878.91   27.97
  -5  -3 -14  139.15    5.77
  -5  -3 -15  175.91    4.95
   5   3  16    3.60    1.93
  -5  -3 -16    3.35    1.15
  -5  -3 -17   37.71    2.16
   5   3  18   18.17    2.44
  -5  -3 -18   15.52    2.66
   5   3  19   31.45    3.39
  -5  -3 -19   38.19    2.97
  -5  -3 -20   21.48    2.72
  -5  -3 -21  242.15    6.78
  -5  -3 -22  126.45    5.08
  -5  -3 -23  203.28    8.65
   5   4 -23   42.36    2.38
  -5  -4  23   42.58    3.55
   5   4 -22   30.53    1.91
  -5  -4  22   32.73    2.79
   5   4 -21  180.40    5.24
  -5  -4  21  170.79    7.05
   5   4 -20   21.49    1.95
  -5  -4  20   24.03    1.87
   5   4 -19   37.84    1.91
   5   4 -18   39.16    1.79
  -5  -4  18   41.14    3.13
   5   4 -17  199.68    5.09
  -5  -4  17  186.86    7.19
   5   4 -16   13.50    1.85
  -5  -4  16   12.82    1.65
   5   4 -15   78.28    3.31
  -5  -4  15   78.77    3.56
   5   4 -14  284.29    7.01
  -5  -4  14  273.43    9.70
  -5  -4  13  138.75    5.57
  -5  -4  12   57.12    3.60
   5   4 -11   54.28    2.72
  -5  -4  11   57.81    2.67
   5   4 -10    1.84    0.85
  -5  -4  10    0.72    0.90
   5   4  -9  488.84   16.34
   5   4  -8   27.21    1.57
  -5  -4   8   26.43    1.15
   5   4  -7 1463.79   46.52
  -5  -4   7 1401.95   44.66
   5   4  -6  235.47    6.04
  -5  -4   6  253.10    9.71
   5   4  -5 3410.45   75.16
  -5  -4   5 3355.48  104.55
   5   4  -4  564.51   18.52
  -5  -4   4  565.95   19.00
   5   4  -3 1413.15   44.08
  -5  -4   3 1350.41   42.80
   5   4  -2   29.94    1.57
  -5  -4   2   29.80    1.26
   5   4  -1  663.61   21.40
  -5  -4   1  620.48   20.24
   5   4   0   47.23    2.19
  -5  -4   0   42.90    2.20
   5   4   1  514.04   16.88
  -5  -4  -1  543.29   17.89
   5   4   2    6.27    0.66
  -5  -4  -2    7.50    0.93
   5   4   3  470.61   15.99
  -5  -4  -3  466.85   15.80
   5   4   4  132.56    4.96
  -5  -4  -4  139.30    5.10
   5   4   5   42.24    2.07
  -5  -4  -5   39.86    1.73
  -5  -4  -6  266.29    8.94
  -5  -4  -7   31.97    1.29
   5   4   8  558.47   20.77
  -5  -4  -8  530.59   17.73
   5   4   9  163.23    7.37
  -5  -4  -9  157.90    5.88
  -5  -4 -10  141.34    5.33
   5   4  11  446.04   14.99
  -5  -4 -11  425.22   14.70
   5   4  12   94.15    4.18
  -5  -4 -12  100.43    4.07
  -5  -4 -13   12.95    1.31
   5   4  14   39.61    2.88
  -5  -4 -14   48.04    2.78
  -5  -4 -15  171.89    8.07
  -5  -4 -16   18.96    2.47
  -5  -4 -17   83.78    3.22
  -5  -4 -18  245.47    9.33
  -5  -4 -19  247.53    6.98
  -5  -4 -20    8.20    2.56
  -5  -4 -21   24.99    2.75
  -5  -4 -22    0.58    5.33
   5   5 -22   36.75    3.38
  -5  -5  22   38.22    2.72
   5   5 -21    3.13    1.51
  -5  -5  21    3.61    2.92
   5   5 -20    0.51    1.69
  -5  -5  20   -0.38    1.92
   5   5 -19   41.50    2.04
  -5  -5  19   46.30    3.83
   5   5 -18  108.18    3.32
  -5  -5  18  105.03    5.88
   5   5 -17   10.81    1.48
  -5  -5  17   12.38    2.48
   5   5 -16  421.89   10.68
  -5  -5  16  423.29   10.73
   5   5 -15   33.92    1.99
   5   5 -14   23.40    1.75
  -5  -5  14   25.58    2.01
   5   5 -13  207.77    5.47
  -5  -5  13  206.26    5.77
   5   5 -12  715.13   23.86
   5   5 -11   47.00    1.80
  -5  -5  11   44.86    2.72
   5   5 -10  549.16   13.04
  -5  -5  10  556.08   18.93
   5   5  -9  184.09    4.92
  -5  -5   9  178.04    4.94
   5   5  -8  417.50   14.15
  -5  -5   8  413.23   14.29
   5   5  -7    1.71    0.65
  -5  -5   7    1.05    1.15
   5   5  -6  991.07   22.95
  -5  -5   6  990.88   23.20
   5   5  -5   54.94    2.56
  -5  -5   5   60.71    2.89
   5   5  -4  874.52   28.59
  -5  -5   4  892.35   21.02
   5   5  -3  893.34   21.54
  -5  -5   3  879.63   27.66
   5   5  -2 2807.15   88.37
  -5  -5   2 2641.08   83.89
   5   5  -1    0.75    0.50
  -5  -5   1    0.18    0.76
   5   5   0 1159.25   36.52
  -5  -5   0 1229.08   41.86
   5   5   1   28.13    1.45
  -5  -5  -1   54.52    3.12
   5   5   2  222.63    7.77
  -5  -5  -2  229.20    8.97
   5   5   3   81.73    3.19
  -5  -5  -3   83.78    3.41
   5   5   4    4.16    0.79
  -5  -5  -4    4.73    0.58
   5   5   5   56.73    2.42
  -5  -5  -5   58.91    2.57
   5   5   6  382.24   12.69
  -5  -5  -6  377.49   13.55
   5   5   7  107.42    4.41
  -5  -5  -7  105.97    4.50
  -5  -5  -8  131.87    6.09
   5   5   9   28.70    1.64
  -5  -5  -9   31.92    1.93
  -5  -5 -10  218.03    7.66
  -5  -5 -11   60.97    2.23
  -5  -5 -12  430.64   14.83
  -5  -5 -13  152.54    6.16
  -5  -5 -14  322.01    8.63
  -5  -5 -15   28.37    1.80
  -5  -5 -16   82.70    3.10
  -5  -5 -17    0.28    1.76
  -5  -5 -18   23.98    3.11
  -5  -5 -19   25.51    2.66
  -5  -5 -20  449.51   15.83
  -5  -5 -21    2.09    3.07
   5   6 -21    1.29    1.49
  -5  -6  21    1.71    2.58
   5   6 -20   28.02    2.27
   5   6 -19    3.33    2.08
  -5  -6  19    4.73    1.90
  -5  -6  18   87.10    5.02
   5   6 -16    1.71    1.22
   5   6 -15  391.80   13.22
   5   6 -14  193.33    7.55
  -5  -6  14  211.22    7.49
   5   6 -13  159.39    5.86
  -5  -6  13  174.03    6.44
   5   6 -12  166.07    6.70
  -5  -6  12  165.30    6.65
   5   6 -11    2.57    0.93
  -5  -6  11    3.61    1.20
   5   6 -10    0.52    0.84
  -5  -6  10    0.70    1.44
   5   6  -9    8.30    1.00
  -5  -6   9    7.73    1.48
   5   6  -8    8.78    0.86
   5   6  -7  791.26   19.61
  -5  -6   7  802.06   26.86
   5   6  -6 1003.65   33.42
  -5  -6   6 1012.89   32.02
   5   6  -5 1935.39   60.67
  -5  -6   5 1977.31   62.52
   5   6  -4  151.79    5.78
  -5  -6   4  161.84    6.76
   5   6  -3  791.71   24.97
  -5  -6   3  781.68   25.39
   5   6  -2   13.22    0.97
  -5  -6   2   11.38    0.81
   5   6  -1   37.19    1.91
  -5  -6   1   35.81    1.78
   5   6   0  147.05    6.11
  -5  -6   0  147.70    5.83
   5   6   1  479.50   16.29
  -5  -6  -1  439.81   15.65
   5   6   2  430.72   15.04
  -5  -6  -2  433.85   16.20
   5   6   3    3.19    0.60
  -5  -6  -3    6.55    0.87
   5   6   4  715.70   23.51
  -5  -6  -4  686.15   22.55
   5   6   5  176.03    7.36
  -5  -6  -5  167.67    6.49
  -5  -6  -6   46.00    2.31
   5   6   7  176.77    7.77
  -5  -6  -7  162.59    6.63
   5   6   8  367.51   14.02
  -5  -6  -8  350.21   13.54
  -5  -6  -9  347.66   12.43
  -5  -6 -10  160.67    6.47
  -5  -6 -11    5.38    1.03
  -5  -6 -12    9.52    1.25
  -5  -6 -13   10.65    1.03
  -5  -6 -14  123.73    3.54
  -5  -6 -15   75.24    4.16
  -5  -6 -16  140.58    4.38
  -5  -6 -17  751.80   18.08
  -5  -6 -18  207.01    5.83
  -5  -6 -19  177.36    7.24
  -5  -6 -20   12.90    3.43
   5   7 -21   28.85    2.34
   5   7 -20   -0.18    1.68
  -5  -7  20    1.11    2.08
   5   7 -19   32.33    3.42
   5   7 -18    4.01    1.33
  -5  -7  18    5.28    2.65
   5   7 -17  144.22    5.83
  -5  -7  17  158.61    4.63
   5   7 -16   17.18    2.09
  -5  -7  16   15.44    1.72
   5   7 -15  140.59    3.92
  -5  -7  15  139.79    6.36
   5   7 -14   24.54    1.48
  -5  -7  14   27.96    2.50
   5   7 -13   49.13    2.84
  -5  -7  13   45.85    2.49
   5   7 -12    3.08    1.11
  -5  -7  12    4.43    1.35
   5   7 -11  244.34    9.11
  -5  -7  11  248.10   10.31
   5   7 -10  458.53   11.89
  -5  -7  10  472.01   11.75
   5   7  -9  360.64    8.91
  -5  -7   9  364.23   13.56
   5   7  -8   70.12    3.08
  -5  -7   8   70.29    3.49
   5   7  -7  364.34   13.01
  -5  -7   7  382.70   12.98
   5   7  -6  327.43   11.18
  -5  -7   6  308.66   11.26
   5   7  -5   98.23    3.85
  -5  -7   5  111.73    4.76
   5   7  -4   23.25    1.04
  -5  -7   4   20.31    1.60
   5   7  -3  735.05   18.70
   5   7  -2  448.91   15.08
  -5  -7   2  432.14   14.79
   5   7  -1  838.15   28.36
  -5  -7   1  769.12   25.95
   5   7   0  946.45   31.79
   5   7   1  384.88   15.17
  -5  -7  -1  374.14   13.74
   5   7   2   35.61    1.97
  -5  -7  -2   35.32    1.82
   5   7   3    1.05    0.79
  -5  -7  -3    2.89    0.67
   5   7   4    5.03    0.92
   5   7   5 1790.62   58.87
  -5  -7  -5 1595.07   52.77
   5   7   6  123.68    4.99
  -5  -7  -6  110.80    4.48
  -5  -7  -7  502.05   17.17
  -5  -7  -8   30.91    1.63
  -5  -7  -9   43.92    2.13
  -5  -7 -10    1.49    0.77
  -5  -7 -11   39.22    2.33
  -5  -7 -12  165.08    6.95
  -5  -7 -13   94.35    4.00
  -5  -7 -14    5.72    1.43
  -5  -7 -15  629.69   21.91
  -5  -7 -16   32.18    2.51
  -5  -7 -17   36.34    3.34
  -5  -7 -18   -0.45    1.67
   5   8 -20  227.56    6.21
  -5  -8  20  227.52    9.23
   5   8 -19   68.59    2.79
  -5  -8  19   69.29    4.78
   5   8 -18    7.28    1.36
  -5  -8  18    8.58    2.40
   5   8 -17   32.59    2.63
  -5  -8  17   37.74    3.59
   5   8 -16   20.09    2.25
  -5  -8  16   25.87    3.10
   5   8 -15  100.56    4.31
  -5  -8  15  108.33    3.54
   5   8 -14   18.65    1.37
  -5  -8  14   20.35    2.74
   5   8 -13  310.06    7.93
  -5  -8  13  340.30   12.39
   5   8 -12  546.11   12.61
  -5  -8  12  542.00   17.76
   5   8 -11  160.74    6.01
  -5  -8  11  160.47    6.40
   5   8 -10  267.58   10.66
  -5  -8  10  234.57    6.44
   5   8  -9  230.08    5.93
  -5  -8   9  246.52    7.27
   5   8  -8  443.24   14.39
  -5  -8   8  440.78   15.48
   5   8  -7   59.68    2.05
   5   8  -6  273.85   10.29
  -5  -8   6  275.32   10.08
   5   8  -5   50.43    3.02
  -5  -8   5   40.62    2.13
   5   8  -4   25.15    1.26
  -5  -8   4   24.94    1.83
   5   8  -3   25.40    1.45
  -5  -8   3   25.53    1.69
   5   8  -2  183.66    6.96
  -5  -8   2  190.85    7.20
   5   8  -1  368.65    8.79
   5   8   0   52.40    2.41
  -5  -8   0   62.00    2.70
   5   8   1  300.15   10.99
  -5  -8  -1  299.35   10.56
   5   8   2  524.58   17.85
  -5  -8  -2  543.99   18.09
   5   8   3  219.50    9.32
   5   8   4  200.86    7.04
  -5  -8  -4  195.54    8.18
  -5  -8  -5   67.36    3.26
  -5  -8  -6  155.03    7.15
  -5  -8 -10  625.71   20.54
   5   9 -19   12.64    2.11
   5   9 -18  365.46    9.18
   5   9 -17   74.85    3.55
  -5  -9  17   72.79    4.23
   5   9 -16  174.65    5.28
  -5  -9  16  179.48    7.02
   5   9 -15    2.85    1.16
  -5  -9  15    3.20    1.88
   5   9 -14    1.49    1.15
  -5  -9  14    3.29    2.49
   5   9 -13   12.39    2.02
  -5  -9  13    8.26    1.51
   5   9 -12   28.65    1.93
   5   9 -11   97.17    3.05
  -5  -9  11   88.82    3.16
   5   9 -10  230.12    6.11
  -5  -9  10  255.39    6.81
   5   9  -9  351.76   12.98
  -5  -9   9  355.82   12.09
   5   9  -8  295.34    7.80
   5   9  -7   46.42    2.45
  -5  -9   7   43.93    2.52
   5   9  -6   22.82    1.71
  -5  -9   6   20.36    2.03
   5   9  -5    2.33    0.97
  -5  -9   5    2.46    1.53
   5   9  -4   10.89    1.08
  -5  -9   3    5.29    1.16
   5   9  -2  358.11   12.41
  -5  -9   2  333.15   12.27
   5   9  -1  321.02   12.81
  -5  -9   1  289.76    9.90
   5   9   0  720.30   24.58
  -5  -9   0  763.66   24.97
   5   9   1    1.01    0.90
  -5  -9  -1    1.75    1.06
   5   9   2   28.83    1.71
   5   9   3   63.72    3.37
  -5  -9  -3   55.43    2.73
   5   9   4  860.90   29.06
   5   9   5  101.51    4.57
   5  10 -18    7.40    2.82
  -5 -10  18    9.32    4.10
   5  10 -17    5.55    2.19
  -5 -10  17    5.22    3.88
   5  10 -16   59.23    3.41
   5  10 -15  205.79    5.83
  -5 -10  15  208.47    8.55
   5  10 -14    2.92    2.01
  -5 -10  14    2.00    2.11
   5  10 -13  441.65   11.37
  -5 -10  13  423.42   15.06
   5  10 -12  276.96    9.77
  -5 -10  12  309.11   11.08
   5  10 -11  445.30   15.19
  -5 -10  11  449.49   15.79
   5  10 -10  100.40    4.75
  -5 -10  10  101.11    4.63
   5  10  -9    0.64    1.53
  -5 -10   9    0.76    2.24
   5  10  -8   56.08    3.05
  -5 -10   8   59.62    3.74
   5  10  -7   30.66    2.50
  -5 -10   7   32.67    2.78
   5  10  -6    7.68    1.66
  -5 -10   6    2.75    1.97
   5  10  -5  109.47    4.37
  -5 -10   5  120.39    5.41
   5  10  -4    1.79    1.01
  -5 -10   4    1.34    1.20
   5  10  -3   63.60    2.43
   5  10  -2   10.77    1.48
  -5 -10   2   13.38    1.89
   5  10  -1  204.55    5.77
   5  10   0   27.63    1.89
   5  10   1  967.72   33.33
   5  10   2   73.40    3.56
   5  10   3  413.47   14.70
   5  10   4   39.67    2.15
   5  11 -16  535.16   12.45
  -5 -11  16  518.39   17.42
   5  11 -15  195.66    5.16
  -5 -11  15  184.14    7.06
   5  11 -14   95.45    4.86
   5  11 -13   42.35    2.68
   5  11 -12   12.17    2.28
  -5 -11  12   11.66    3.10
   5  11 -11   14.45    1.70
  -5 -11  11   12.82    3.17
   5  11 -10   25.17    1.98
   5  11  -9    2.56    1.17
  -5 -11   9    2.15    1.79
   5  11  -8   65.98    2.36
   5  11  -7    5.12    1.43
  -5 -11   7    7.40    2.44
   5  11  -6  287.94   11.78
  -5 -11   6  264.39    9.77
   5  11  -5    3.58    1.04
   5  11  -4  197.66    7.28
  -5 -11   4  200.06    7.31
   5  11  -3  149.35    5.99
  -5 -11   3  152.04    6.04
   5  11  -2   63.36    3.40
  -5 -11   2   63.09    3.59
   5  11  -1  189.88    7.89
  -5 -11   1  209.68    8.14
   5  11   0  119.18    5.74
   5  11   1   25.43    2.08
   5  11   2    1.31    1.14
   5  11   3   49.49    3.00
   5  12 -15    1.59    1.58
   5  12 -14  311.16   10.99
  -5 -12  14  327.31   13.16
   5  12 -13    1.28    1.67
   5  12 -12   84.06    3.66
  -5 -12  12   81.28    3.65
   5  12 -11   15.34    2.71
  -5 -12  11   16.28    3.66
   5  12 -10    2.83    2.44
   5  12  -9    3.09    1.70
   5  12  -8    4.68    1.57
  -5 -12   8    3.76    3.06
   5  12  -7  197.44    5.91
   5  12  -6  411.10   14.76
  -5 -12   6  431.68   16.39
   5  12  -5  226.21    8.86
  -5 -12   5  217.38    8.65
   5  12  -4  453.62   16.36
  -5 -12   4  457.20   16.15
   5  12  -3  155.61    7.45
  -5 -12   3  130.84    5.80
   5  12  -2   28.09    1.76
   5  12  -1  107.00    5.06
   5  12   0  256.93    7.14
   5  12   1  102.15    5.06
   5  12   2  126.20    6.35
   5  12   3  100.54    5.54
   5  13 -14    2.45    2.04
  -5 -13  14    1.01    4.82
   5  13 -13    4.75    3.12
  -5 -13  13   10.25    4.90
   5  13 -12  135.39    4.49
   5  13 -11   15.97    1.99
  -5 -13  11   20.87    4.60
   5  13 -10    1.53    1.53
  -5 -13  10    1.18    3.19
   5  13  -9  174.85    4.60
  -5 -13   9  191.74    8.71
   5  13  -8   60.39    3.18
   5  13  -7   18.97    1.92
   5  13  -6  172.53    5.30
   5  13  -5   47.87    2.27
   5  13  -4   39.57    2.51
  -5 -13   4   35.21    3.74
   5  13  -3  154.00    5.09
   5  13  -2  171.59    8.02
   5  13  -1  210.71    8.43
   5  13   0   47.92    3.20
   5  13   1   10.93    1.90
   5  13   2  114.65    5.00
   5  14 -13   76.53    5.18
   5  14 -12    8.73    2.54
  -5 -14  12    6.99    4.03
   5  14 -11   66.51    3.33
  -5 -14  11   60.78    6.09
   5  14 -10   11.15    2.67
   5  14  -9   16.40    2.58
   5  14  -8   10.31    3.51
  -5 -14   8    5.34    4.16
   5  14  -7  602.96   20.52
   5  14  -6   12.29    2.31
   5  14  -5  566.94   18.89
  -5 -14   5  528.26   19.11
   5  14  -4    3.34    2.13
  -5 -14   4    2.62    4.19
   5  14  -3  363.78   12.83
   5  14  -2   13.99    2.14
   5  14  -1   73.56    4.78
   5  14   0   55.51    3.69
   5  14   1   43.15    2.46
   5  15 -11    3.42    3.61
  -5 -15  11   -2.39    7.66
   5  15 -10  610.66   14.29
  -5 -15  10  617.12   22.37
   5  15  -9   82.52    4.73
  -5 -15   9  102.01    8.65
   5  15  -8  317.93   12.48
  -5 -15   8  291.07   12.94
   5  15  -7    0.18    1.94
   5  15  -6   32.88    3.48
   5  15  -5    3.03    2.97
   5  15  -4   -0.31    1.16
   5  15  -3   32.96    3.30
   5  15  -2  318.48   11.95
   5  15   0  455.53   14.14
  -6  15   3  107.36    4.62
   6 -15  -2   11.92    4.83
  -6  15   2    6.23    5.26
  -6  15   1  608.48   21.74
  -6  15   0  174.02    5.68
   6 -15   1  321.55   14.02
  -6  15  -1  308.03    9.07
  -6  15  -2   67.56    4.61
   6 -15   3    0.87    4.71
  -6  15  -3    1.62    3.35
  -6  15  -4    2.73    3.22
  -6  15  -5   68.11    6.04
  -6  15  -6    0.55    2.06
  -6  14   8   89.06    6.57
  -6  14   7   -2.35    3.35
  -6  14   6  184.72    8.87
  -6  14   5    1.90    3.85
  -6  14   4   73.70    4.16
  -6  14   3  203.18    6.93
   6 -14  -2   95.50    5.83
  -6  14   2   93.67    4.22
  -6  14   1   37.70    2.94
   6 -14   0   46.20    4.05
  -6  14   0   40.22    5.41
   6 -14   1   75.40    5.33
  -6  14  -1   70.84    3.86
  -6  14  -2  374.46   10.65
  -6  14  -3   28.67    2.86
  -6  14  -4  148.39    5.58
  -6  14  -5   75.09    5.58
  -6  14  -6   -0.39    2.42
  -6  14  -7    2.25    3.25
   6 -14   8   44.12    5.18
  -6  14  -8   33.00    2.45
  -6  13  10  148.64    6.43
  -6  13   9   -2.51    2.89
  -6  13   8  136.49    7.00
  -6  13   7  167.04    8.14
  -6  13   6   15.67    3.67
   6 -13  -5    8.94    2.88
  -6  13   5    8.26    2.58
  -6  13   4   31.56    3.46
   6 -13  -3  205.83    8.46
  -6  13   3  199.80    8.14
   6 -13  -2   67.84    4.26
  -6  13   2   62.31    3.72
   6 -13  -1   69.41    4.62
  -6  13   1   68.24    3.36
   6 -13   0  214.53    8.81
  -6  13   0  216.29    6.31
   6 -13   1  113.80    5.69
  -6  13  -1  110.66    6.49
   6 -13   2    1.99    2.80
  -6  13  -2    3.40    3.34
   6 -13   3  149.82    6.75
  -6  13  -3  154.84    6.67
   6 -13   4  159.30    6.78
  -6  13  -4  146.53    4.39
  -6  13  -5   99.15    3.87
   6 -13   6  186.27    7.57
  -6  13  -6  159.97    5.27
   6 -13   7   37.45    3.92
  -6  13  -7   36.38    4.45
  -6  13  -8  282.72    7.47
  -6  13  -9    5.02    2.20
  -6  13 -10   45.69    3.73
  -6  12  11    1.50    2.53
  -6  12  10  206.19    8.65
  -6  12   9    5.87    3.11
  -6  12   8   80.47    4.19
   6 -12  -7  171.99    7.75
  -6  12   7  159.33    6.66
   6 -12  -6    2.75    2.43
  -6  12   6    3.12    1.78
   6 -12  -5  857.03   29.05
  -6  12   5  882.02   29.46
   6 -12  -4   11.33    2.53
  -6  12   4    8.40    1.95
   6 -12  -3   79.10    4.87
  -6  12   3   81.80    4.31
  -6  12   2    3.75    2.78
  -6  12   1   21.59    2.12
   6 -12   0   37.54    3.39
  -6  12   0   32.59    2.01
   6 -12   1   48.44    3.49
  -6  12  -1   42.74    2.81
  -6  12  -2   11.84    1.83
   6 -12   3  433.58   15.16
  -6  12  -3  417.39   10.54
   6 -12   4   41.06    2.93
  -6  12  -4   38.10    3.56
  -6  12  -5  230.43    6.36
   6 -12   6   56.75    3.82
  -6  12  -6   58.87    4.71
  -6  12  -7    7.01    1.90
   6 -12   8  187.34    5.62
  -6  12  -8  191.61    7.89
  -6  12  -9  352.14   12.56
   6 -12  10   51.15    4.07
  -6  12 -10   41.69    3.91
   6 -12  11   65.00    5.61
  -6  12 -11   69.01    4.68
  -6  11  14   85.16    6.73
   6 -11 -13   16.31    3.04
  -6  11  13   16.34    3.84
  -6  11  11  120.50    5.37
  -6  11  10  145.22    6.29
  -6  11   9  183.89    8.37
   6 -11  -8  201.35    8.11
  -6  11   8  219.63    9.18
  -6  11   7  328.38   11.62
  -6  11   6  264.67   10.37
   6 -11  -5  169.98    8.30
  -6  11   5  179.54    8.64
  -6  11   4    6.34    1.81
   6 -11  -3   54.93    3.52
  -6  11   3   56.00    3.03
  -6  11   2  238.23    6.65
   6 -11  -1   73.86    4.19
  -6  11   1   74.93    3.60
   6 -11   0   78.44    3.97
  -6  11   0   69.22    2.64
  -6  11  -1    1.98    2.19
   6 -11   2    1.49    1.93
  -6  11  -2    3.84    1.83
  -6  11  -3    1.82    1.65
   6 -11   4   13.69    1.88
  -6  11  -4   14.15    1.45
   6 -11   5   87.71    5.68
  -6  11  -5   85.77    2.99
  -6  11  -6  285.66    7.68
   6 -11   7  252.30    7.28
  -6  11  -7  235.08    8.63
   6 -11   8  391.66   13.55
  -6  11  -8  390.95    9.53
  -6  11  -9   60.64    3.56
  -6  11 -10    2.13    2.09
   6 -11  11   77.46    4.53
  -6  11 -11   78.26    3.32
   6 -11  12   25.04    4.61
  -6  11 -12   31.33    2.17
  -6  11 -13   64.34    3.84
   6 -10 -16   19.41    3.14
  -6  10  16   17.99    5.13
   6 -10 -15   50.59    3.72
  -6  10  15   46.69    4.82
   6 -10 -14  567.92   19.62
  -6  10  14  601.33   19.35
   6 -10 -13   14.97    2.57
  -6  10  13   20.76    2.68
  -6  10  12  658.35   21.51
   6 -10 -11  178.80    8.13
  -6  10  11  159.31    6.73
   6 -10  -9  158.34    7.19
   6 -10  -8    8.35    1.90
  -6  10   8    9.27    1.51
  -6  10   7   33.78    2.70
  -6  10   6   86.40    3.91
   6 -10  -5   55.15    2.99
  -6  10   5   46.60    2.99
   6 -10  -4  349.69   12.60
  -6  10   4  355.28   12.54
   6 -10  -3   47.53    2.88
  -6  10   3   53.07    3.28
   6 -10  -2   27.50    2.37
  -6  10   2   31.11    2.43
   6 -10  -1   29.79    2.65
  -6  10   1   25.13    2.49
   6 -10   0   19.29    2.30
  -6  10   0   20.65    1.44
   6 -10   1   11.97    2.11
  -6  10  -1   10.66    1.29
  -6  10  -2  219.46    6.13
  -6  10  -3   41.91    2.13
  -6  10  -4   45.40    1.95
  -6  10  -5    3.43    1.17
   6 -10   6   33.33    2.64
  -6  10  -6   25.62    2.13
   6 -10   7    4.91    1.80
  -6  10  -7    4.23    1.78
   6 -10   8  471.53   16.16
  -6  10  -8  464.69   11.19
  -6  10  -9    3.22    1.82
   6 -10  10  750.61   24.23
  -6  10 -10  685.41   15.88
  -6  10 -11   58.08    2.54
   6 -10  12  204.39    6.01
  -6  10 -12  204.75    5.53
   6 -10  13   30.93    3.24
  -6  10 -13   34.09    2.33
  -6  10 -14   34.07    3.34
   6  -9 -19  187.79    9.45
   6  -9 -17   86.73    5.05
   6  -9 -16    8.22    2.87
  -6   9  15  127.14    6.51
   6  -9 -14   12.52    2.68
  -6   9  13   51.10    3.57
   6  -9 -12   38.72    3.16
  -6   9  12   42.82    3.07
   6  -9 -11  332.37   12.61
  -6   9  11  315.76   11.35
   6  -9 -10   75.83    4.52
  -6   9  10   66.99    3.19
   6  -9  -9  833.17   29.66
  -6   9   9  785.17   27.46
   6  -9  -8   61.11    3.45
  -6   9   8   61.84    3.29
   6  -9  -7  472.37   15.89
  -6   9   7  449.50   15.93
  -6   9   6   15.08    1.92
   6  -9  -5  286.49   10.72
  -6   9   5  302.98    8.61
   6  -9  -4   18.49    2.17
  -6   9   4   16.28    2.00
   6  -9  -3  113.59    4.62
  -6   9   3  112.68    4.76
  -6   9   2   96.90    3.02
   6  -9  -1  552.93   18.40
  -6   9   1  553.13   13.35
   6  -9   0  204.89    9.41
  -6   9   0  222.03    9.81
   6  -9   1  110.65    4.96
  -6   9  -1  123.24    5.48
   6  -9   2    2.69    1.21
  -6   9  -2    0.58    1.70
   6  -9   3  603.98   20.25
  -6   9  -3  629.72   21.41
  -6   9  -4   25.35    1.75
  -6   9  -5   84.19    3.04
   6  -9   6   15.85    2.74
  -6   9  -6   14.36    1.61
   6  -9   7   48.18    2.98
  -6   9  -7   55.49    2.23
   6  -9   8   11.31    1.76
  -6   9  -8   15.92    1.77
   6  -9   9  244.18    8.67
  -6   9  -9  251.55    6.70
   6  -9  10   -0.44    2.18
  -6   9 -10    0.17    1.75
   6  -9  11   34.45    3.71
  -6   9 -11   32.31    2.32
  -6   9 -12   32.32    2.11
   6  -9  13  826.84   27.11
  -6   9 -13  888.03   28.50
  -6   9 -14   33.21    2.05
   6  -9  15  245.30    8.83
  -6   9 -15  232.67    6.30
   6  -8 -20    3.39    4.12
   6  -8 -19  274.80   11.63
  -6   8  19  286.90   10.86
   6  -8 -18   77.57    5.54
   6  -8 -17   23.64    3.15
  -6   8  17   27.16    3.53
   6  -8 -16  198.59    8.29
  -6   8  16  215.33    9.21
   6  -8 -15   22.32    1.93
  -6   8  15   24.87    3.23
   6  -8 -14  590.41   21.68
  -6   8  14  592.77   22.31
   6  -8 -13  284.99   11.15
  -6   8  12  235.95    9.14
   6  -8 -11  466.53   16.89
  -6   8  11  453.89   16.11
   6  -8 -10  265.41   10.89
  -6   8  10  287.00   11.01
   6  -8  -9    2.54    1.48
  -6   8   9    1.98    1.02
  -6   8   8  185.37    7.63
   6  -8  -7  527.22   17.59
  -6   8   7  488.97   17.07
  -6   8   6    7.64    1.54
   6  -8  -5   70.02    3.15
  -6   8   5   74.12    3.58
   6  -8  -4   45.71    2.51
  -6   8   4   41.93    1.67
   6  -8  -3  250.20    9.18
  -6   8   3  251.32    8.80
   6  -8  -2    0.29    1.31
  -6   8   2    0.56    0.92
  -6   8   1   59.48    2.08
   6  -8   0   25.83    1.97
  -6   8   0   26.77    2.12
  -6   8  -1  749.59   17.96
   6  -8   2   30.90    2.25
  -6   8  -2   29.29    1.89
   6  -8   3  865.22   28.05
  -6   8  -3  842.41   32.03
   6  -8   4   15.32    1.97
  -6   8  -4   16.15    1.25
  -6   8  -5  272.59    9.40
   6  -8   6  115.74    4.59
  -6   8  -6  125.61    4.68
   6  -8   7   12.78    2.36
  -6   8  -7   10.89    1.55
   6  -8   8  300.56   13.05
  -6   8  -8  286.29    7.11
  -6   8  -9   55.93    3.13
   6  -8  10   38.81    2.46
  -6   8 -10   41.83    1.87
   6  -8  11  573.53   18.73
  -6   8 -11  591.59   13.79
   6  -8  12  184.08    5.06
  -6   8 -12  189.91    5.21
  -6   8 -13   21.80    1.78
   6  -8  14   34.47    4.03
  -6   8 -14   36.01    3.77
  -6   8 -15   84.08    4.49
  -6   8 -16   11.50    2.71
   6  -7 -22   12.29    3.24
   6  -7 -21    4.20    2.89
   6  -7 -20   14.75    2.74
   6  -7 -19   91.53    5.26
   6  -7 -18  217.46    5.86
   6  -7 -17   16.65    2.45
  -6   7  17   20.47    2.91
   6  -7 -16   70.04    4.48
   6  -7 -15    4.18    1.45
  -6   7  15    1.99    2.02
   6  -7 -14    8.92    2.09
  -6   7  14    7.20    2.06
   6  -7 -13   14.19    1.91
  -6   7  13   14.49    1.88
   6  -7 -12   50.28    3.05
  -6   7  12   46.02    2.51
   6  -7 -11    6.28    1.58
  -6   7  11    4.25    1.06
   6  -7 -10  138.64    5.12
  -6   7  10  141.16    5.36
   6  -7  -9    8.43    1.71
  -6   7   9    9.74    1.51
   6  -7  -8  949.82   31.90
  -6   7   8  926.86   29.99
   6  -7  -7   74.74    3.27
  -6   7   7   57.87    2.78
   6  -7  -6   73.20    3.53
  -6   7   6   66.32    3.09
   6  -7  -5  607.74   21.11
  -6   7   5  623.65   14.77
  -6   7   4  487.60   17.76
   6  -7  -3   91.89    3.83
  -6   7   3   85.11    3.74
   6  -7  -2  814.68   26.85
  -6   7   2  824.28   29.21
   6  -7  -1  348.26   11.72
  -6   7   1  363.91   14.22
   6  -7   0  554.09   18.28
  -6   7   0  524.23   17.04
   6  -7   1  135.45    5.21
  -6   7  -1  151.86    6.69
  -6   7  -2  367.56    8.81
   6  -7   3   50.88    2.02
  -6   7  -3   50.13    2.74
   6  -7   4   83.16    3.72
  -6   7  -4   86.83    3.53
  -6   7  -5   17.72    1.26
   6  -7   6  972.63   30.88
  -6   7  -6  948.38   30.18
  -6   7  -7    3.75    1.30
  -6   7  -8   94.28    4.00
   6  -7   9  145.47    6.40
  -6   7  -9  152.81    4.42
   6  -7  10   76.44    2.94
  -6   7 -10   74.51    2.74
  -6   7 -11   13.17    2.69
   6  -7  12   -0.63    1.42
  -6   7 -12    8.53    1.46
   6  -7  14  311.15   11.37
   6  -7  15   90.80    4.53
  -6   7 -15   95.22    3.45
  -6   7 -16  305.38    7.77
  -6   7 -17    1.48    2.51
   6  -6 -23   27.56    4.69
   6  -6 -22   76.38    5.41
  -6   6  22   80.28    5.19
   6  -6 -21    6.38    2.61
   6  -6 -20  171.77    7.52
  -6   6  20  192.08    9.13
   6  -6 -19   71.05    4.65
  -6   6  19   87.53    5.46
   6  -6 -18  527.21   18.19
  -6   6  18  575.74   21.16
   6  -6 -17   19.09    2.52
  -6   6  17   21.07    2.55
   6  -6 -16  225.24    9.35
  -6   6  16  210.88    8.02
   6  -6 -15  135.88    4.16
  -6   6  15  133.85    6.00
   6  -6 -14   40.16    2.46
  -6   6  14   38.60    2.34
   6  -6 -13   64.41    2.82
  -6   6  13   69.52    3.83
   6  -6 -12   15.19    1.41
  -6   6  12   14.54    1.81
   6  -6 -11   15.60    1.50
  -6   6  11   19.41    1.86
   6  -6 -10   27.39    2.10
  -6   6  10   27.58    2.04
   6  -6  -9   51.71    2.60
  -6   6   9   49.80    2.49
   6  -6  -8   29.60    1.93
  -6   6   8   26.95    1.70
   6  -6  -7  390.36   14.05
  -6   6   7  402.87   14.47
   6  -6  -6  876.94   29.61
  -6   6   6  928.10   32.71
   6  -6  -5  661.44   22.43
  -6   6   5  646.14   23.90
   6  -6  -4  448.93   10.86
  -6   6   4  477.84   16.58
   6  -6  -3   33.31    2.12
  -6   6   3   33.74    1.48
   6  -6  -2   68.15    3.68
  -6   6   2   70.89    3.00
   6  -6  -1   91.55    3.68
  -6   6   1   97.67    4.14
   6  -6   0   30.25    1.44
  -6   6   0   33.99    2.00
   6  -6   1   32.48    1.83
  -6   6  -1   33.88    1.81
   6  -6   2  551.05   18.76
  -6   6  -2  575.08   19.42
   6  -6   3 1021.25   33.11
  -6   6  -3  987.96   30.67
   6  -6   4 1096.87   25.55
  -6   6  -4 1156.16   37.65
   6  -6   5  630.94   21.04
  -6   6  -5  609.18   19.50
   6  -6   6  326.28   11.95
  -6   6  -6  330.05   11.14
   6  -6   7   12.56    1.39
  -6   6  -7   11.56    1.38
   6  -6   8   19.03    1.68
  -6   6  -8   17.74    1.18
   6  -6   9  118.26    5.35
  -6   6  -9  117.06    3.46
   6  -6  10   39.65    3.16
  -6   6 -10   36.81    1.75
  -6   6 -11   74.06    4.04
   6  -6  12   11.89    1.66
  -6   6 -12   11.25    1.31
   6  -6  13   98.60    3.34
  -6   6 -13  102.05    3.43
  -6   6 -14   39.12    2.57
   6  -6  15   53.87    2.98
  -6   6 -15   49.84    2.16
  -6   6 -16  273.62    9.57
   6  -6  17   89.24    5.17
  -6   6 -17   95.18    3.55
  -6   6 -18  234.57    6.34
   6  -5 -24   19.49    4.29
  -6   5  24   27.50    4.93
   6  -5 -23   88.09    5.76
  -6   5  23   88.20    7.58
   6  -5 -22   48.93    3.60
   6  -5 -21    8.43    3.86
  -6   5  21    8.20    3.56
   6  -5 -20    1.97    1.68
   6  -5 -19   10.88    2.52
  -6   5  19   13.18    3.14
   6  -5 -18    2.39    1.55
  -6   5  18    1.37    2.61
   6  -5 -17  797.56   19.22
   6  -5 -16   15.66    1.37
   6  -5 -15  505.11   17.29
  -6   5  15  482.17   16.38
   6  -5 -14   46.41    2.74
  -6   5  14   45.96    2.88
   6  -5 -13    1.92    1.14
   6  -5 -12  110.02    4.88
  -6   5  12  106.02    4.83
   6  -5 -11   24.18    2.24
  -6   5  11   19.23    1.70
   6  -5 -10   74.14    3.30
  -6   5  10   79.13    4.37
   6  -5  -9  111.80    5.66
  -6   5   9  122.03    5.95
   6  -5  -8   32.96    2.06
  -6   5   8   31.66    1.91
   6  -5  -7  289.98   10.09
  -6   5   7  281.22    9.77
   6  -5  -6  165.64    8.12
  -6   5   6  165.90    5.83
   6  -5  -5   34.75    1.78
  -6   5   5   33.30    1.76
   6  -5  -4   66.96    2.81
  -6   5   4   69.45    2.86
   6  -5  -3 1861.75   41.27
  -6   5   3 1842.02   58.18
   6  -5  -2    0.40    0.77
  -6   5   2    0.55    0.78
   6  -5  -1  927.29   28.95
  -6   5   1  932.83   29.85
   6  -5   0  144.18    5.06
  -6   5   0  151.69    5.59
   6  -5   1  193.67    8.85
  -6   5  -1  185.08    4.55
   6  -5   2   93.88    4.04
  -6   5  -2   90.25    3.31
   6  -5   3  163.76    5.97
  -6   5  -3  147.01    5.42
   6  -5   4    3.81    1.03
  -6   5  -4    5.29    1.06
   6  -5   5  310.78   10.97
  -6   5  -5  310.53    7.61
   6  -5   6   38.84    2.56
  -6   5  -6   39.40    1.55
   6  -5   7  740.40   25.61
  -6   5  -7  700.42   16.83
   6  -5   8   36.97    2.14
  -6   5  -8   35.58    2.37
  -6   5  -9    9.90    1.32
   6  -5  10   20.50    1.68
  -6   5 -10   20.23    1.39
   6  -5  11    3.90    1.62
  -6   5 -11    4.14    1.26
   6  -5  12  177.30    7.79
  -6   5 -12  171.88    7.13
  -6   5 -13   15.40    1.99
   6  -5  14    2.87    3.11
  -6   5 -14    1.31    2.54
  -6   5 -15  274.41    7.09
   6  -5  16   39.08    2.68
  -6   5 -16   39.64    2.16
   6  -5  17   16.02    2.70
  -6   5 -17   15.53    1.97
  -6   5 -18    4.81    2.00
   6  -5  19  221.22    6.44
  -6   5 -19  223.27    8.54
   6  -4 -25    4.39    4.70
  -6   4  25   -2.44    5.66
   6  -4 -24   14.14    3.55
   6  -4 -23    3.27    3.11
   6  -4 -22  255.27    7.96
   6  -4 -21    5.83    3.13
  -6   4  21    4.49    3.31
   6  -4 -20  348.77   11.95
  -6   4  20  346.80   12.65
   6  -4 -19   10.66    1.66
   6  -4 -18  129.19    5.97
  -6   4  18  128.38    6.60
   6  -4 -17  212.97    6.06
  -6   4  17  216.02    8.07
   6  -4 -16   70.63    2.61
   6  -4 -15   69.19    2.62
   6  -4 -14   12.33    1.09
   6  -4 -13  113.03    3.51
  -6   4  13  107.66    4.35
   6  -4 -12  226.93    8.22
  -6   4  12  234.36    8.70
   6  -4 -11    4.68    1.07
  -6   4  11    4.58    1.27
   6  -4 -10    1.11    1.16
  -6   4  10    1.98    0.83
   6  -4  -9    2.95    0.89
  -6   4   9    3.27    0.88
   6  -4  -8 1183.20   37.98
  -6   4   8 1175.44   38.79
   6  -4  -7   65.55    2.80
  -6   4   7   67.53    2.86
   6  -4  -6   76.13    3.25
  -6   4   6   77.52    2.50
   6  -4  -5  792.27   26.11
  -6   4   5  811.27   26.12
   6  -4  -4 1549.80   50.44
  -6   4   4 1562.19   35.35
   6  -4  -3   80.11    2.50
  -6   4   3   80.77    3.21
   6  -4  -2  726.33   24.84
  -6   4   2  708.44   23.10
   6  -4  -1    8.95    1.33
  -6   4   1    7.16    0.81
   6  -4   0  696.86   22.94
  -6   4   0  672.18   15.83
   6  -4   1   81.07    3.54
  -6   4  -1   81.94    3.31
   6  -4   2 1820.65   41.90
  -6   4  -2 1886.45   59.67
   6  -4   3  527.30   13.51
  -6   4  -3  541.71   12.50
   6  -4   4  346.51   13.59
  -6   4  -4  342.84   11.64
  -6   4  -5  441.90   14.47
   6  -4   7    6.15    1.02
  -6   4  -7    3.46    1.10
   6  -4   8  111.29    3.26
  -6   4  -8  114.62    3.47
   6  -4   9  497.21   17.57
  -6   4  -9  492.54   11.74
   6  -4  10  272.46    9.24
  -6   4 -10  276.14    7.19
  -6   4 -11   70.85    3.47
   6  -4  12  301.17   10.32
  -6   4 -12  343.83    8.59
   6  -4  13   50.04    2.22
  -6   4 -13   52.07    3.47
   6  -4  14  107.99    4.94
  -6   4 -14  118.29    3.48
   6  -4  15    1.69    2.01
  -6   4 -15    4.67    1.51
   6  -4  16  136.98    5.53
  -6   4 -16  128.54    3.85
   6  -4  17   85.19    4.55
  -6   4 -17   89.62    3.43
  -6   4 -18  155.32    4.53
   6  -4  19   52.83    3.80
  -6   4 -19   55.39    3.69
   6  -4  20  324.62   12.95
  -6   4 -20  350.30    9.13
   6  -3 -25   14.61    3.90
  -6   3  25    7.75    3.90
   6  -3 -24  238.23    9.72
  -6   3  24  254.07   10.26
   6  -3 -23   58.21    4.96
  -6   3  23   47.60    5.07
   6  -3 -22  166.33    6.76
  -6   3  22  178.27    7.86
   6  -3 -21   35.46    2.91
  -6   3  21   34.09    3.17
   6  -3 -20  252.36    6.91
  -6   3  20  236.79    8.68
   6  -3 -19   24.78    2.05
   6  -3 -18  159.19    6.32
  -6   3  18  154.07    7.21
   6  -3 -17   26.93    1.86
   6  -3 -16  261.79    9.46
  -6   3  16  275.60   10.58
   6  -3 -15   95.46    3.16
  -6   3  15   99.21    4.46
   6  -3 -14  154.81    4.58
   6  -3 -13   22.69    1.25
   6  -3 -12    2.90    0.82
  -6   3  12    1.11    1.24
   6  -3 -11    3.56    0.86
  -6   3  11    2.23    1.20
   6  -3 -10 1385.49   44.40
  -6   3  10 1335.99   43.02
   6  -3  -9    1.27    1.13
  -6   3   9    2.08    0.83
   6  -3  -8  522.85   18.71
  -6   3   8  544.62   20.32
   6  -3  -7  171.06    5.01
  -6   3   7  159.58    6.53
   6  -3  -6   32.98    1.95
  -6   3   6   31.26    1.54
   6  -3  -5  158.01    6.09
  -6   3   5  143.66    5.19
   6  -3  -4    4.00    0.82
  -6   3   4    2.01    0.75
   6  -3  -3  508.16   16.71
  -6   3   3  495.12   16.24
   6  -3  -2  525.64   12.82
  -6   3   2  529.50   12.56
   6  -3  -1  902.40   28.57
  -6   3   1  885.36   20.82
   6  -3   0  889.75   28.36
  -6   3   0  852.24   19.64
   6  -3   1  461.22   17.03
  -6   3  -1  446.27   15.30
   6  -3   2    1.73    1.10
  -6   3  -2    0.51    0.70
  -6   3  -3   21.18    1.28
   6  -3   4  281.68   10.47
  -6   3  -4  296.03    8.31
   6  -3   5    7.72    0.95
  -6   3  -5    7.44    1.03
   6  -3   6  102.60    4.05
  -6   3  -6   96.49    3.94
   6  -3   7  315.80   11.42
  -6   3  -7  299.11   10.25
  -6   3  -8  881.16   21.18
   6  -3   9  249.14    6.76
  -6   3  -9  242.41    8.73
   6  -3  10   43.57    2.36
  -6   3 -10   42.33    2.29
  -6   3 -11   51.12    2.66
   6  -3  12  315.01   11.31
  -6   3 -12  338.61   11.81
   6  -3  13    0.92    1.04
  -6   3 -13    2.04    1.17
  -6   3 -14  118.40    4.69
   6  -3  15  114.82    5.46
  -6   3 -15  117.19    4.19
   6  -3  16   27.26    3.58
  -6   3 -16   26.24    3.17
   6  -3  17    5.50    3.72
  -6   3 -17    1.09    1.55
   6  -3  18  182.64    8.32
  -6   3 -18  167.99    8.41
  -6   3 -19   93.19    3.52
   6  -3  20  106.52    6.27
  -6   3 -20   95.87    3.74
   6  -3  21   89.83    6.47
  -6   3 -21   93.30    3.54
   6  -2 -25   80.47    6.05
  -6   2  25   83.15    5.81
   6  -2 -24   66.04    3.57
   6  -2 -23   44.66    3.33
   6  -2 -22   31.12    3.93
  -6   2  22   25.15    2.76
   6  -2 -21  233.17    8.74
  -6   2  21  210.56    7.43
   6  -2 -20   14.70    1.95
  -6   2  20   17.49    2.27
   6  -2 -19   96.27    4.74
  -6   2  19  100.44    4.48
   6  -2 -18   96.47    3.32
   6  -2 -17    1.13    1.01
  -6   2  17    0.29    1.88
   6  -2 -16  150.11    6.07
  -6   2  16  155.19    5.91
   6  -2 -15   56.55    2.13
   6  -2 -14   25.53    1.80
  -6   2  14   27.20    1.78
   6  -2 -13  278.33   11.51
  -6   2  13  282.01   10.72
   6  -2 -12  557.84   17.89
  -6   2  12  571.35   19.91
   6  -2 -11 1021.12   32.00
  -6   2  11  971.19   31.68
   6  -2 -10  420.06   14.06
  -6   2  10  400.33   13.56
   6  -2  -9   20.09    1.08
  -6   2   9   19.55    1.48
   6  -2  -8   73.55    3.12
  -6   2   8   74.06    3.07
   6  -2  -7  364.05    9.36
  -6   2   7  367.44   13.43
   6  -2  -6   32.28    1.88
  -6   2   6   28.57    1.76
   6  -2  -5  992.83   32.70
  -6   2   5  971.62   32.36
   6  -2  -4   12.40    1.25
  -6   2   4   12.55    0.88
   6  -2  -3 1000.80   23.50
  -6   2   3 1033.31   24.40
   6  -2  -2  119.73    4.83
  -6   2   2  120.07    3.24
   6  -2  -1    1.08    0.57
  -6   2   1    2.99    1.05
   6  -2   0   23.65    1.45
  -6   2   0   19.61    1.18
   6  -2   1  566.91   19.83
   6  -2   2  211.12    5.89
   6  -2   3  930.06   29.86
  -6   2  -3  908.39   30.02
   6  -2   4    8.53    1.04
  -6   2  -4    7.60    0.90
   6  -2   5  455.87   10.91
  -6   2  -5  482.96   16.83
   6  -2   6   80.34    3.09
  -6   2  -6   82.42    3.19
   6  -2   7   39.39    1.93
  -6   2  -7   36.42    2.24
   6  -2   8   34.47    2.07
  -6   2  -8   30.10    1.39
   6  -2   9  455.66   15.90
  -6   2  -9  438.38   10.74
   6  -2  10  674.19   25.90
  -6   2 -10  667.56   16.21
  -6   2 -11  855.56   20.05
   6  -2  12  271.79   10.12
  -6   2 -12  265.97    6.75
   6  -2  13  158.15    5.85
  -6   2 -13  147.92    4.36
   6  -2  14   31.99    1.77
  -6   2 -14   30.25    1.76
  -6   2 -15   30.71    2.22
  -6   2 -16    2.07    1.41
   6  -2  17  123.43    6.84
  -6   2 -17  112.31    3.68
  -6   2 -18   53.13    2.38
  -6   2 -19  512.63   12.26
   6  -2  20   61.02    3.48
  -6   2 -20   61.08    4.07
  -6   2 -21   28.48    2.68
   6  -1 -25   76.62    4.51
   6  -1 -24   74.33    3.80
  -6   1  24   67.16    5.70
   6  -1 -23   65.37    3.70
   6  -1 -22    3.07    1.97
  -6   1  22    3.95    2.20
   6  -1 -21   13.95    2.21
  -6   1  21   14.60    3.00
   6  -1 -20  110.81    4.88
  -6   1  20  104.46    5.66
   6  -1 -19  125.94    3.70
  -6   1  19  119.71    5.39
   6  -1 -18   21.19    1.53
  -6   1  18   24.23    2.63
   6  -1 -17  372.13    9.62
  -6   1  17  378.10   13.64
   6  -1 -16  218.73    8.52
  -6   1  16  203.80    7.87
   6  -1 -15  162.51    6.31
  -6   1  15  147.30    5.69
   6  -1 -14    0.78    0.84
  -6   1  14    1.52    1.46
   6  -1 -13    2.80    1.06
  -6   1  13    2.62    1.02
   6  -1 -12  121.84    5.30
  -6   1  12  119.39    5.52
   6  -1 -11  509.78   12.03
  -6   1  11  505.66   16.63
   6  -1 -10   94.38    3.68
  -6   1  10   98.76    4.22
   6  -1  -9 1380.65   48.25
  -6   1   9 1280.18   30.12
   6  -1  -8  158.36    5.98
  -6   1   8  150.80    5.76
   6  -1  -7  552.14   13.27
  -6   1   7  537.81   18.78
   6  -1  -6   10.23    0.94
  -6   1   6    8.76    0.98
   6  -1  -5   87.74    2.68
  -6   1   5   84.79    3.22
   6  -1  -4  822.49   27.22
  -6   1   4  833.75   19.22
   6  -1  -3   66.68    3.17
  -6   1   3   67.70    2.03
   6  -1  -2    2.58    1.93
  -6   1   2  935.36   29.43
   6  -1   0   55.37    2.95
   6  -1   1   66.38    2.63
  -6   1  -1   69.55    2.69
   6  -1   2  377.95   13.00
  -6   1  -2  375.49   13.31
   6  -1   3  106.03    3.44
  -6   1  -3  102.47    3.85
   6  -1   4   25.43    1.52
  -6   1  -4   23.82    1.38
   6  -1   5  605.91   20.66
  -6   1  -5  616.45   20.57
   6  -1   6 2307.29   77.44
  -6   1  -6 2154.98   48.61
   6  -1   7   31.43    1.55
  -6   1  -7   29.34    1.33
   6  -1   8  217.72    7.86
  -6   1  -8  194.49    4.91
   6  -1   9  135.43    4.19
  -6   1  -9  134.86    4.99
   6  -1  10   24.48    1.66
  -6   1 -10   23.47    1.19
   6  -1  11   59.09    3.05
  -6   1 -11   60.99    2.36
   6  -1  12   39.87    2.15
  -6   1 -12   34.72    2.36
  -6   1 -13  832.61   26.85
   6  -1  14   56.48    2.80
   6  -1  15  454.12   17.91
  -6   1 -15  503.56   11.92
   6  -1  16  104.13    5.54
  -6   1 -16   90.10    5.07
   6  -1  17   66.91    2.83
  -6   1 -17   69.18    4.12
   6  -1  18    6.49    3.70
  -6   1 -18    3.76    1.68
  -6   1 -19   49.10    2.56
  -6   1 -20   17.38    2.30
   6  -1  21    1.34    3.05
  -6   1 -21    7.59    2.83
   6   0 -24   98.17    3.85
   6   0 -23    0.49    3.30
  -6   0  23   -1.28    2.33
   6   0 -22   15.92    1.92
  -6   0  22   14.99    3.49
   6   0 -21   -0.26    1.73
   6   0 -20   95.30    4.52
  -6   0  20   92.99    4.52
   6   0 -19    0.27    1.40
  -6   0  19    2.88    2.27
   6   0 -18  262.56    7.01
  -6   0  18  251.82    9.03
   6   0 -17    0.89    1.26
  -6   0  17    1.30    2.05
   6   0 -16  485.03   11.73
   6   0 -15    1.59    1.17
  -6   0  15    0.56    1.62
   6   0 -14 1900.83   60.46
  -6   0  14 1994.04   45.60
   6   0 -13    0.58    1.40
  -6   0  13   -0.15    0.79
   6   0 -12 1027.56   24.08
  -6   0  12 1021.28   34.78
   6   0 -11    0.12    1.17
  -6   0  11    0.85    0.76
   6   0 -10 1799.82   55.95
  -6   0  10 1693.65   52.95
   6   0  -9   -0.47    1.08
  -6   0   9    2.39    0.85
   6   0  -8 1594.37   51.36
  -6   0   8 1636.55   51.29
   6   0  -7    0.55    1.01
  -6   0   7    0.58    0.64
   6   0  -6  865.67   30.12
  -6   0   6  810.04   26.02
   6   0  -5    1.05    0.60
  -6   0   5    5.24    1.05
   6   0  -4  165.35   11.56
  -6   0   4  859.50   26.84
   6   0  -3    3.02    1.34
  -6   0   3    0.06    0.92
   6   0  -2  269.27    9.32
  -6   0   2  257.36    8.91
   6   0  -1    0.51    0.57
  -6   0   1    0.72    0.72
   6   0   0    1.03    0.92
  -6   0   0    3.71    0.70
   6   0   1    1.41    0.67
  -6   0  -1    0.75    0.62
   6   0   2   17.15    1.20
  -6   0  -2   16.38    1.08
   6   0   3    0.52    0.59
  -6   0  -3   -0.70    0.98
   6   0   4  713.98   24.39
  -6   0  -4  710.45   16.65
   6   0   5    0.01    1.00
  -6   0  -5    0.85    0.63
   6   0   6  491.63   15.79
  -6   0  -6  505.07   17.48
   6   0   7    0.22    1.09
  -6   0  -7    3.93    1.02
   6   0   8 1292.26   41.74
  -6   0  -8 1311.99   30.73
   6   0   9    0.49    1.86
  -6   0  -9    2.55    1.07
  -6   0 -10  737.27   17.11
   6   0  11    0.10    1.14
  -6   0 -11    0.07    1.08
   6   0  12  849.72   28.65
  -6   0 -12  859.45   28.48
   6   0  13    1.52    2.33
  -6   0 -13   -0.51    1.29
   6   0  14  286.21   11.00
  -6   0 -14  269.92    7.25
   6   0  15    0.65    1.98
  -6   0 -15    0.72    1.41
   6   0  16  443.58   15.43
  -6   0 -16  419.17   10.42
   6   0  17    0.61    2.14
  -6   0 -17    2.60    1.85
   6   0  18  954.96   31.42
  -6   0 -18 1124.92   26.86
   6   0  19    1.71    2.66
  -6   0 -19   -1.08    2.99
   6   0  20    9.05    3.12
  -6   0 -20   13.82    2.63
  -6   0 -21    1.07    1.77
  -6   0 -22   -1.02    2.87
   6   1 -24   69.10    3.12
  -6  -1  24   69.24    4.33
   6   1 -23   68.29    2.93
   6   1 -22    2.76    2.22
  -6  -1  22    2.18    2.16
   6   1 -21   12.23    2.08
  -6  -1  21   11.58    3.03
   6   1 -20  114.53    5.11
  -6  -1  20  107.03    3.98
   6   1 -19  115.14    3.48
  -6  -1  19  128.26    4.31
   6   1 -18   22.41    2.57
  -6  -1  18   26.80    1.73
   6   1 -17  381.28   13.16
  -6  -1  17  373.92   13.35
   6   1 -16  200.03    7.31
  -6  -1  16  200.66    7.78
   6   1 -15  150.28    5.69
  -6  -1  15  153.47    6.15
   6   1 -14    2.67    1.46
  -6  -1  14    1.24    1.09
   6   1 -13    7.21    1.57
  -6  -1  13    5.52    1.80
   6   1 -12  113.76    4.50
  -6  -1  12  125.83    5.27
   6   1 -11  488.67   11.51
   6   1 -10  100.63    3.74
  -6  -1  10   98.52    3.72
   6   1  -9 1226.54   28.05
  -6  -1   9 1281.43   40.73
   6   1  -8  159.00    6.12
  -6  -1   8  144.96    5.28
   6   1  -7  545.24   19.20
  -6  -1   7  555.11   13.28
   6   1  -6   11.79    1.29
   6   1  -5   88.85    3.62
  -6  -1   5   82.34    3.38
   6   1  -4  843.66   20.15
  -6  -1   4  846.83   20.01
   6   1  -3   75.35    3.40
  -6  -1   3   70.88    2.15
   6   1  -2 1025.84   32.66
  -6  -1   2  987.94   30.86
   6   1  -1  360.54    8.59
  -6  -1   1  371.12    9.86
   6   1   0   59.81    2.90
  -6  -1   0   54.15    1.76
   6   1   1   81.21    3.82
  -6  -1  -1   72.85    2.12
   6   1   2  363.45   12.09
  -6  -1  -2  374.03    9.24
   6   1   3  112.27    4.31
  -6  -1  -3  105.91    2.93
   6   1   4   24.32    1.66
  -6  -1  -4   22.75    1.45
   6   1   5  650.13   20.89
  -6  -1  -5  633.38   20.97
   6   1   6 2186.43   49.97
  -6  -1  -6 2189.69   68.46
  -6  -1  -7   31.01    1.46
   6   1   8  196.42    7.59
  -6  -1  -8  195.07    6.87
  -6  -1  -9  142.20    4.28
   6   1  10   23.15    2.39
  -6  -1 -10   24.01    1.40
   6   1  11   63.23    2.85
  -6  -1 -11   58.18    2.57
  -6  -1 -12   35.00    1.77
   6   1  13  814.68   26.72
  -6  -1 -13  828.88   19.34
  -6  -1 -14   53.69    3.08
   6   1  15  550.46   18.44
  -6  -1 -15  504.84   12.34
  -6  -1 -16   88.14    3.32
  -6  -1 -17   60.09    3.58
   6   1  18    2.54    2.53
  -6  -1 -18    4.07    2.29
   6   1  19   41.56    3.70
   6   1  20   11.80    3.25
  -6  -1 -20   15.98    3.90
  -6  -1 -21    3.86    2.13
  -6  -1 -22    1.29    3.56
  -6  -1 -23   93.51    4.97
   6   2 -23   43.65    2.58
  -6  -2  23   46.89    3.08
   6   2 -22   24.63    2.45
  -6  -2  22   23.41    2.50
   6   2 -21  235.14    6.81
  -6  -2  21  229.16    9.91
   6   2 -20   15.15    1.89
  -6  -2  20   17.53    2.04
   6   2 -19   88.60    4.56
  -6  -2  19   89.91    3.06
   6   2 -18   93.98    4.13
  -6  -2  18   97.11    3.34
   6   2 -17   -0.97    1.32
  -6  -2  17    0.45    2.26
   6   2 -16  140.78    6.70
  -6  -2  16  151.69    6.14
   6   2 -15   56.55    2.72
  -6  -2  15   57.48    2.32
   6   2 -14   24.66    1.36
  -6  -2  14   23.06    2.04
   6   2 -13  271.20    6.75
   6   2 -12  562.50   13.25
   6   2 -11  980.54   23.45
  -6  -2  11  988.30   32.75
   6   2 -10  406.43    9.99
  -6  -2  10  402.12   13.30
  -6  -2   9   18.10    1.29
   6   2  -7  353.64   11.84
  -6  -2   7  350.70   12.00
   6   2  -6   30.05    1.48
  -6  -2   6   30.28    1.45
   6   2  -5  941.68   21.66
  -6  -2   5  997.40   32.61
   6   2  -4   12.97    0.78
  -6  -2   4   11.72    0.95
   6   2  -3 1031.24   23.68
  -6  -2   3 1010.92   33.12
   6   2  -2  118.59    4.69
  -6  -2   2  123.05    4.68
   6   2  -1    0.56    0.64
  -6  -2   1    2.11    0.70
   6   2   0   21.35    1.32
  -6  -2   0   20.96    1.42
   6   2   1  590.08   20.59
  -6  -2  -1  610.53   21.81
   6   2   2  232.09    8.15
  -6  -2  -2  229.15    9.28
   6   2   3  985.53   31.91
  -6  -2  -3  916.60   29.26
   6   2   4   10.87    1.12
  -6  -2  -4    9.91    0.88
   6   2   5  470.47   15.38
  -6  -2  -5  526.68   13.30
   6   2   6   86.71    3.85
  -6  -2  -6   87.52    3.80
   6   2   7   37.49    1.78
  -6  -2  -7   41.36    2.37
   6   2   8   33.28    2.11
  -6  -2  -8   30.67    1.81
  -6  -2  -9  438.08   11.08
   6   2  10  742.99   26.95
  -6  -2 -10  708.74   24.12
  -6  -2 -11  821.31   20.16
  -6  -2 -12  308.25    8.18
  -6  -2 -13  156.81    4.80
   6   2  14   33.80    2.37
  -6  -2 -14   29.83    1.87
   6   2  15   29.37    2.60
  -6  -2 -15   25.67    2.66
  -6  -2 -16    1.17    1.47
  -6  -2 -17  107.95    5.25
   6   2  18   50.19    3.63
  -6  -2 -18   59.48    4.64
  -6  -2 -19  523.11   13.43
  -6  -2 -20   58.29    3.75
  -6  -2 -21   35.91    3.15
  -6  -2 -22    6.93    3.93
  -6  -2 -23   40.67    4.35
   6   3 -23   49.24    2.93
  -6  -3  23   44.38    4.36
   6   3 -22  155.54    6.37
  -6  -3  22  167.68    7.65
   6   3 -21   36.56    2.55
  -6  -3  21   31.73    3.00
   6   3 -20  227.79    6.06
   6   3 -19   18.57    2.43
  -6  -3  19   20.13    1.93
   6   3 -18  154.35    4.48
  -6  -3  18  147.03    4.18
   6   3 -17   25.16    1.69
  -6  -3  17   29.03    2.47
   6   3 -16  260.71    9.18
  -6  -3  16  266.83    9.22
   6   3 -15   93.88    3.12
  -6  -3  15   95.80    3.10
   6   3 -14  150.81    5.85
  -6  -3  14  144.51    5.67
   6   3 -13   21.10    1.67
   6   3 -12    1.49    0.78
  -6  -3  12    3.69    1.58
   6   3 -11    2.95    0.86
  -6  -3  11    4.21    1.48
  -6  -3  10 1333.07   47.36
   6   3  -9    1.78    0.71
  -6  -3   9    0.04    1.20
   6   3  -8  499.71   12.12
  -6  -3   8  515.08   17.05
   6   3  -7  163.35    6.44
  -6  -3   7  162.13    4.84
   6   3  -6   33.86    1.64
  -6  -3   6   34.61    1.74
   6   3  -5  148.29    5.65
  -6  -3   5  144.42    5.46
   6   3  -4    1.22    0.62
  -6  -3   4    1.30    0.90
   6   3  -3  527.50   17.10
  -6  -3   3  522.34   12.27
   6   3  -2  533.40   17.64
  -6  -3   2  540.30   18.38
   6   3  -1  988.78   31.87
  -6  -3   1  936.09   21.55
   6   3   0  908.94   28.81
  -6  -3   0  908.85   21.03
   6   3   1  466.06   15.33
  -6  -3  -1  493.23   16.26
   6   3   2    1.59    0.89
  -6  -3  -2    1.38    0.64
   6   3   3   21.15    1.31
  -6  -3  -3   20.57    1.19
   6   3   4  286.38    9.86
  -6  -3  -4  282.20   10.12
  -6  -3  -5    7.27    1.14
   6   3   6  104.11    4.21
  -6  -3  -6  102.55    4.07
   6   3   7  308.40   10.81
  -6  -3  -7  334.74   11.09
   6   3   8  959.47   32.13
  -6  -3  -8  889.36   29.03
   6   3   9  254.99   10.37
  -6  -3  -9  248.23    9.01
   6   3  10   42.06    2.41
  -6  -3 -10   39.12    2.05
  -6  -3 -11   50.17    1.93
   6   3  12  358.72   14.57
  -6  -3 -12  300.32   11.26
   6   3  13    1.30    1.54
  -6  -3 -13    0.84    0.95
  -6  -3 -14  112.86    3.63
   6   3  15  115.55    5.03
  -6  -3 -15  115.47    3.57
   6   3  16   23.50    2.63
  -6  -3 -16   30.10    2.78
  -6  -3 -17    2.49    1.61
   6   3  18  147.80    6.65
  -6  -3 -18  150.01    6.72
  -6  -3 -19   99.16    4.28
  -6  -3 -20  104.37    4.31
  -6  -3 -21   92.87    4.14
  -6  -3 -22  228.12    9.77
   6   4 -22  226.41    5.94
  -6  -4  22  221.37    9.22
   6   4 -21    3.60    2.75
  -6  -4  21    4.53    2.06
   6   4 -20  308.59   10.66
  -6  -4  20  321.59    8.27
   6   4 -19    8.22    1.25
  -6  -4  19    6.60    1.79
   6   4 -18  123.69    5.41
   6   4 -17  211.38    5.60
  -6  -4  17  207.56    7.89
   6   4 -16   65.65    3.58
  -6  -4  16   67.26    2.65
   6   4 -15   59.39    2.96
  -6  -4  15   65.03    3.26
   6   4 -14    6.12    1.27
  -6  -4  14    9.87    1.38
   6   4 -13  115.31    5.09
  -6  -4  13  110.62    4.78
   6   4 -12  226.98    5.72
  -6  -4  12  221.10    9.28
   6   4 -11    4.43    0.96
  -6  -4  11    5.52    1.09
   6   4 -10    0.75    1.13
  -6  -4  10    1.12    0.82
   6   4  -9    3.75    0.79
  -6  -4   9    3.19    1.26
   6   4  -8 1190.34   28.62
  -6  -4   8 1118.76   37.07
   6   4  -7   72.35    2.49
  -6  -4   7   67.81    2.97
   6   4  -6   76.73    2.60
  -6  -4   6   82.67    3.46
   6   4  -5  832.63   26.47
  -6  -4   5  886.26   28.61
   6   4  -4 1525.95   49.23
  -6  -4   4 1535.08   49.99
   6   4  -3   77.01    2.32
  -6  -4   3   78.46    3.09
   6   4  -2  711.97   24.07
  -6  -4   2  712.14   23.59
   6   4  -1    6.20    0.80
  -6  -4   1    6.83    0.83
   6   4   0  713.99   22.38
  -6  -4   0  718.36   23.97
   6   4   1   80.97    3.13
  -6  -4  -1   83.93    3.88
   6   4   2 1935.10   62.70
  -6  -4  -2 2035.24   64.49
   6   4   3  557.07   18.92
  -6  -4  -3  542.67   18.67
   6   4   4  382.19   12.85
  -6  -4  -4  384.64   13.32
   6   4   5  507.46   16.92
  -6  -4  -5  469.41   16.33
   6   4   6  315.24   10.85
  -6  -4  -6  306.29   10.71
   6   4   7    3.68    0.82
  -6  -4  -7    4.02    0.91
  -6  -4  -8  114.29    4.77
   6   4   9  538.00   21.42
  -6  -4  -9  506.53   16.77
  -6  -4 -10  288.59    7.38
  -6  -4 -11   68.07    2.47
   6   4  12  358.31   12.58
  -6  -4 -12  332.70   12.46
  -6  -4 -13   45.54    2.05
   6   4  14  111.24    6.50
  -6  -4 -14  125.13    6.06
   6   4  15    2.90    1.98
  -6  -4 -15    0.71    1.87
   6   4  16  144.72    7.08
  -6  -4 -16  110.96    5.04
  -6  -4 -17   86.78    4.24
  -6  -4 -18  167.62    5.31
  -6  -4 -19   62.01    4.92
  -6  -4 -20  368.49   10.15
  -6  -4 -21    4.03    4.58
   6   5 -22   38.66    3.24
  -6  -5  22   32.10    3.20
   6   5 -21    7.44    2.86
  -6  -5  21    9.71    2.08
   6   5 -20    1.52    1.70
  -6  -5  20    2.48    1.70
   6   5 -19   17.48    2.10
  -6  -5  19   11.19    2.36
   6   5 -18    1.08    1.63
   6   5 -17  746.80   17.92
  -6  -5  17  728.55   24.18
   6   5 -16    9.55    1.58
  -6  -5  16   14.12    1.80
   6   5 -14   44.81    2.51
  -6  -5  14   45.51    2.44
   6   5 -13    2.35    0.98
  -6  -5  13    0.34    1.17
   6   5 -12  113.05    3.16
  -6  -5  12  111.45    3.43
   6   5 -11   21.26    1.55
  -6  -5  11   19.86    1.30
   6   5 -10   77.53    3.47
  -6  -5  10   80.78    3.85
   6   5  -9  123.16    4.99
  -6  -5   9  119.47    3.58
   6   5  -8   30.64    1.39
  -6  -5   8   32.60    1.99
   6   5  -7  289.89   10.06
  -6  -5   7  265.85    6.94
   6   5  -6  164.10    6.31
  -6  -5   6  163.87    6.29
   6   5  -5   39.36    1.62
  -6  -5   5   35.56    1.85
   6   5  -4   70.04    2.24
  -6  -5   4   72.51    3.06
   6   5  -3 1733.61   54.50
  -6  -5   3 1843.44   59.42
   6   5  -2    0.68    0.63
  -6  -5   2    0.38    0.58
   6   5  -1  950.51   30.69
  -6  -5   1  873.76   28.16
   6   5   0  152.15    5.54
  -6  -5   0  143.86    5.48
   6   5   1  179.71    6.23
  -6  -5  -1  181.06    6.42
   6   5   2   99.32    3.94
  -6  -5  -2   93.16    3.41
   6   5   3  155.84    5.58
  -6  -5  -3  151.62    5.74
   6   5   4    4.09    0.95
  -6  -5  -4    4.58    1.00
  -6  -5  -5  313.39   10.64
   6   5   6   47.84    2.89
  -6  -5  -6   45.47    2.46
  -6  -5  -7  752.56   24.20
  -6  -5  -8   41.73    2.39
  -6  -5  -9   11.65    1.31
  -6  -5 -10   22.54    1.27
  -6  -5 -11    6.62    1.38
   6   5  12  189.90    7.84
  -6  -5 -12  176.95    7.04
  -6  -5 -13   13.08    1.40
  -6  -5 -14    1.15    1.41
  -6  -5 -15  286.41   10.64
   6   5  16   42.35    3.67
  -6  -5 -16   38.67    3.16
   6   5  17   15.80    2.95
  -6  -5 -17   21.81    3.35
  -6  -5 -18    6.91    2.43
  -6  -5 -19  235.80    8.24
  -6  -5 -20   -0.61    3.10
   6   6 -21    5.02    1.85
   6   6 -20  147.52    6.28
  -6  -6  20  152.47    7.22
   6   6 -19   66.43    3.86
  -6  -6  19   65.99    2.87
   6   6 -18  456.46   15.48
  -6  -6  18  470.34   11.79
   6   6 -17   15.38    1.57
  -6  -6  17   16.29    1.68
   6   6 -16  198.30    5.21
  -6  -6  16  207.03    5.65
   6   6 -15  135.69    5.33
  -6  -6  15  132.20    5.30
   6   6 -14   37.74    2.65
  -6  -6  14   35.65    2.39
   6   6 -13   63.65    2.89
  -6  -6  13   60.66    3.06
   6   6 -12   15.55    1.41
  -6  -6  12   17.50    2.23
   6   6 -11   18.73    1.14
  -6  -6  11   17.08    1.51
   6   6 -10   27.05    1.46
  -6  -6  10   25.74    2.11
   6   6  -9   54.05    2.80
  -6  -6   9   54.15    2.00
   6   6  -8   32.72    1.92
  -6  -6   8   28.10    1.94
   6   6  -7  403.66    9.86
  -6  -6   7  421.14   15.36
   6   6  -6  868.30   28.23
  -6  -6   6  930.04   21.36
   6   6  -5  622.56   14.71
  -6  -6   5  624.15   22.00
   6   6  -4  476.88   16.29
  -6  -6   4  460.75   10.99
   6   6  -3   33.71    1.28
  -6  -6   3   33.96    1.77
   6   6  -2   71.08    2.25
  -6  -6   2   66.67    2.75
   6   6  -1   98.12    3.89
  -6  -6   1   95.06    4.06
   6   6   0   34.42    1.68
  -6  -6   0   29.15    1.78
   6   6   1   32.33    1.74
  -6  -6  -1   33.42    1.90
   6   6   2  565.44   20.22
  -6  -6  -2  551.83   18.29
   6   6   3 1027.46   33.97
  -6  -6  -3 1026.66   33.52
   6   6   4 1137.31   37.31
  -6  -6  -4 1198.08   39.72
   6   6   5  616.00   22.06
  -6  -6  -5  624.50   20.24
   6   6   6  344.72   11.29
  -6  -6  -6  339.27   12.20
   6   6   7   11.62    1.34
  -6  -6  -7   12.85    1.45
  -6  -6  -8   18.35    1.55
   6   6   9  130.31    6.00
  -6  -6  -9  128.70    5.27
  -6  -6 -10   39.33    2.25
  -6  -6 -11   78.02    2.78
  -6  -6 -12   10.64    1.64
  -6  -6 -13  102.60    3.64
  -6  -6 -14   33.44    1.93
  -6  -6 -15   52.78    3.23
  -6  -6 -16  285.05   10.69
  -6  -6 -17   89.28    5.08
  -6  -6 -18  248.21    6.26
  -6  -6 -19   18.67    2.69
   6   7 -20    8.05    2.39
   6   7 -19   74.74    2.82
  -6  -7  19   72.56    4.06
   6   7 -18  185.80    8.03
  -6  -7  18  200.98    7.90
   6   7 -17   20.20    2.05
   6   7 -16   65.17    2.53
  -6  -7  16   57.92    3.91
   6   7 -15    1.61    1.48
  -6  -7  15    2.56    1.71
   6   7 -14    6.95    1.49
  -6  -7  14    8.79    1.68
   6   7 -13   12.00    1.88
  -6  -7  13   13.84    1.44
   6   7 -12   44.09    1.67
  -6  -7  12   46.64    2.99
   6   7 -11    3.34    1.05
  -6  -7  11    5.52    1.27
   6   7 -10  149.29    5.81
  -6  -7  10  142.70    5.81
   6   7  -9    7.58    1.11
  -6  -7   9    8.47    1.03
   6   7  -8  998.17   32.77
  -6  -7   8  975.83   32.27
   6   7  -7   61.32    3.19
  -6  -7   7   60.63    2.77
   6   7  -6   65.12    2.94
  -6  -7   6   62.26    3.40
   6   7  -5  634.50   20.85
  -6  -7   5  593.48   20.17
   6   7  -4  460.62   12.45
  -6  -7   4  466.79   15.75
   6   7  -3   89.87    2.89
   6   7  -2  815.61   27.22
  -6  -7   2  761.19   24.97
   6   7  -1  366.93   14.42
  -6  -7   1  341.81   12.39
   6   7   0  567.27   21.34
  -6  -7   0  533.83   17.95
   6   7   1  143.40    5.74
  -6  -7  -1  154.76    5.99
   6   7   2  345.30   12.71
  -6  -7  -2  349.19   12.72
   6   7   3   55.60    2.74
  -6  -7  -3   52.43    2.44
   6   7   4   79.68    4.11
  -6  -7  -4   76.50    3.31
   6   7   5   17.87    1.66
  -6  -7  -5   14.79    1.28
   6   7   6  929.27   31.34
  -6  -7  -6  930.84   31.88
   6   7   7    3.08    1.08
  -6  -7  -7    5.53    1.07
   6   7   8  102.18    4.86
  -6  -7  -8   99.77    4.38
  -6  -7  -9  158.21    6.41
  -6  -7 -10   74.75    3.81
  -6  -7 -11    5.18    1.32
  -6  -7 -12    7.73    1.43
  -6  -7 -13   32.62    2.40
  -6  -7 -14  342.12    8.70
  -6  -7 -15   84.04    4.83
  -6  -7 -16  320.07   11.76
  -6  -7 -17    0.71    2.37
  -6  -7 -18    2.60    2.06
   6   8 -19  212.66    8.09
   6   8 -18   64.58    2.74
  -6  -8  18   67.83    5.02
   6   8 -17   22.16    2.13
  -6  -8  17   20.65    2.73
   6   8 -16  189.36    7.16
  -6  -8  16  199.19    7.60
   6   8 -15   21.91    1.61
  -6  -8  15   21.84    3.07
   6   8 -14  525.44   17.30
  -6  -8  14  550.01   19.01
   6   8 -13  264.46    6.63
  -6  -8  13  258.64    9.45
   6   8 -12  226.33    5.76
  -6  -8  12  225.11    9.18
   6   8 -11  448.25   15.17
  -6  -8  11  470.65   15.75
   6   8 -10  266.75   10.05
  -6  -8  10  241.70    8.73
   6   8  -9    3.49    1.50
   6   8  -8  164.84    4.71
  -6  -8   8  189.42    6.71
   6   8  -7  475.15   16.59
  -6  -8   7  498.07   17.22
   6   8  -6    6.75    1.14
  -6  -8   6    7.14    1.23
   6   8  -5   74.39    3.01
  -6  -8   5   68.39    2.93
   6   8  -4   39.78    1.61
   6   8  -3  250.98    6.61
  -6  -8   3  244.71    8.59
   6   8  -2    0.35    1.12
  -6  -8   2    2.34    1.24
   6   8  -1   56.73    2.59
  -6  -8   1   59.46    2.86
   6   8   0   28.95    1.68
  -6  -8   0   27.94    2.01
   6   8   1  753.83   27.04
  -6  -8  -1  686.87   25.13
   6   8   2   32.13    2.09
  -6  -8  -2   33.67    2.18
   6   8   3  839.37   30.20
  -6  -8  -3  826.70   28.85
  -6  -8  -4   14.94    1.32
   6   8   5  284.41   11.10
  -6  -8  -5  300.54   12.07
  -6  -8  -6  122.63    5.15
   6   8   7   10.42    1.24
  -6  -8  -7   10.09    1.37
  -6  -8  -8  308.97   11.82
  -6  -8  -9   66.80    3.03
  -6  -8 -10   40.67    2.61
  -6  -8 -11  581.87   18.34
  -6  -8 -12  182.51    7.09
  -6  -8 -13   17.88    2.03
  -6  -8 -14   30.15    2.53
  -6  -8 -15   82.53    3.93
  -6  -8 -16    7.54    1.88
   6   9 -18   72.00    2.73
  -6  -9  18   69.18    4.20
   6   9 -17   74.58    2.99
  -6  -9  17   75.53    5.21
   6   9 -16    9.55    1.79
  -6  -9  16    8.89    2.35
   6   9 -15  114.04    3.68
  -6  -9  15  112.95    5.60
   6   9 -14    9.94    1.67
  -6  -9  14   11.01    1.78
   6   9 -13   51.25    2.25
  -6  -9  13   45.01    3.32
   6   9 -12   40.77    2.21
  -6  -9  12   44.38    2.97
   6   9 -11  292.72    7.41
   6   9 -10   68.13    3.59
  -6  -9  10   70.73    3.78
   6   9  -9  751.53   19.46
   6   9  -8   56.93    2.84
  -6  -9   8   47.84    2.64
   6   9  -7  420.10   10.81
  -6  -9   7  473.76   16.77
   6   9  -6   13.88    1.45
  -6  -9   6   13.05    1.51
   6   9  -5  286.90    7.48
  -6  -9   5  277.41    9.99
   6   9  -4   15.77    1.38
  -6  -9   4   15.47    1.55
   6   9  -3  109.40    4.56
  -6  -9   3  115.92    4.76
   6   9  -2  102.51    4.53
   6   9  -1  576.01   20.78
  -6  -9   1  513.76   18.21
   6   9   0  218.54    6.04
  -6  -9   0  222.56    8.52
   6   9   1  111.91    4.36
   6   9   2    0.50    1.17
  -6  -9  -2    2.29    1.24
  -6  -9  -3  651.01   21.93
   6   9   4   24.60    2.10
  -6  -9  -4   25.61    1.76
   6   9   5   72.02    4.24
  -6  -9  -5   86.79    4.16
   6   9   6   13.76    1.52
  -6  -9  -6   14.40    1.47
   6  10 -17    7.47    2.74
   6  10 -16   24.10    2.76
  -6 -10  16   19.14    4.00
   6  10 -15   43.42    2.25
  -6 -10  15   44.80    2.87
   6  10 -14  554.12   18.31
  -6 -10  14  529.24   18.13
   6  10 -13   12.85    1.77
  -6 -10  13   13.61    2.17
   6  10 -12  677.35   18.41
  -6 -10  12  632.24   20.99
   6  10 -11  148.14    6.87
  -6 -10  11  147.38    5.90
   6  10 -10  203.09    8.91
   6  10  -9  144.06    4.15
  -6 -10   9  147.54    6.88
   6  10  -8   10.99    1.43
   6  10  -7   33.27    1.81
  -6 -10   7   32.65    2.40
   6  10  -6   98.06    4.73
  -6 -10   6   81.53    3.82
   6  10  -5   51.84    2.56
  -6 -10   5   46.32    3.05
   6  10  -4  355.27   13.44
  -6 -10   4  362.26   13.70
   6  10  -3   56.02    3.53
  -6 -10   3   51.66    2.88
   6  10  -2   34.94    2.50
  -6 -10   2   29.56    2.31
   6  10  -1   26.37    1.83
  -6 -10   1   25.82    2.20
   6  10   0   18.77    1.45
   6  10   1   12.95    1.45
  -6 -10  -1   12.48    1.72
   6  10   2  219.05    9.30
   6  10   3   37.23    2.80
   6  10   4   44.05    2.93
   6  10   5    2.50    1.29
  -6 -10  -5    3.77    1.60
   6  11 -16  100.19    4.47
   6  11 -15  182.23    5.42
  -6 -11  15  182.37    8.35
   6  11 -14   74.35    3.14
  -6 -11  14   68.34    5.04
   6  11 -13   14.38    2.52
   6  11 -12    0.87    1.60
  -6 -11  12    1.79    2.14
   6  11 -11  110.61    5.41
  -6 -11  11   92.24    4.61
   6  11 -10  142.98    6.53
  -6 -11  10  141.29    6.25
   6  11  -9  181.18    7.89
  -6 -11   9  213.60    8.51
   6  11  -8  223.50    8.16
   6  11  -7  318.98   11.07
  -6 -11   7  316.29   11.26
   6  11  -6  283.30    7.29
   6  11  -5  170.61    5.59
   6  11  -4    6.95    1.41
  -6 -11   4   10.78    2.52
   6  11  -3   59.68    3.45
   6  11  -2  232.32    8.69
  -6 -11   2  222.50    8.90
   6  11  -1   75.84    2.95
   6  11   0   70.01    3.46
   6  11   1    0.93    1.59
   6  11   2    0.55    1.49
   6  11   3    0.49    1.51
   6  11   5   79.92    4.51
   6  12 -14   32.00    2.57
  -6 -12  14   23.07    4.61
   6  12 -13  154.47    6.32
  -6 -12  13  143.91    7.45
   6  12 -12   69.89    3.68
  -6 -12  12   72.44    5.32
   6  12 -11    1.97    1.76
   6  12 -10  194.54    5.72
  -6 -12  10  200.62    7.99
   6  12  -9    2.46    1.85
   6  12  -8   81.84    3.19
  -6 -12   8   68.57    4.86
   6  12  -7  145.67    5.81
  -6 -12   7  148.72    6.77
   6  12  -6    1.88    1.72
   6  12  -5  873.04   30.02
  -6 -12   5  793.68   26.95
   6  12  -4    9.30    1.39
  -6 -12   4    4.78    2.92
   6  12  -3   80.64    3.26
   6  12  -2    3.05    1.55
  -6 -12   2    2.86    2.54
   6  12  -1   19.34    2.36
  -6 -12   1   19.15    2.87
   6  12   0   32.53    2.72
   6  12   1   36.81    2.96
   6  12   2   10.42    2.10
   6  13 -13    1.80    2.44
  -6 -13  13    0.64    3.51
   6  13 -12   41.51    4.09
  -6 -13  12   40.16    5.47
   6  13 -11   26.67    3.02
   6  13 -10  123.92    4.45
   6  13  -9    2.38    2.09
  -6 -13   9    7.00    4.53
   6  13  -8  119.99    4.19
   6  13  -7  183.78    7.81
  -6 -13   7  175.59    8.56
   6  13  -6   15.58    2.09
  -6 -13   6   12.21    3.98
   6  13  -5    5.83    1.97
  -6 -13   5    4.55    3.68
   6  13  -4   33.60    3.30
  -6 -13   4   32.56    4.12
   6  13  -3  203.83    8.89
  -6 -13   3  187.28    8.18
   6  13  -2   66.93    3.04
   6  13  -1   71.04    3.29
   6  13   0  206.01    7.96
   6  13   1   95.66    4.71
   6  13   2    5.46    2.44
   6  13   3  118.23    6.93
   6  14 -12   81.18    4.85
  -6 -14  12  100.50    7.96
   6  14 -11   54.51    4.19
   6  14 -10   14.81    3.67
  -6 -14  10   18.35    5.94
   6  14  -9    2.21    2.58
   6  14  -8   86.56    5.70
   6  14  -7    2.68    3.45
  -6 -14   7    0.99    5.15
   6  14  -6  189.43    8.89
   6  14  -5    1.83    2.55
   6  14  -4   63.64    4.80
  -6 -14   4   67.73    6.30
   6  14  -3  223.50    7.31
   6  14  -2   85.50    4.49
  -6 -14   2   79.38    5.57
   6  14  -1   40.52    3.87
   6  14   0   37.58    4.01
   6  15 -10   16.74    4.12
   6  15  -9   67.32    7.52
   6  15  -8   20.75    2.57
   6  15  -7    5.16    3.28
   6  15  -6    2.27    3.05
  -6 -15   6   -1.54    7.31
   6  15  -5  185.85    5.95
   6  15  -4   17.72    4.44
   6  15  -3  101.55    5.20
  -7  15   2   99.76    5.27
   7 -15  -1   44.60    5.96
  -7  15   1   35.52    4.78
  -7  15   0  119.73    6.14
  -7  15  -1   37.29    4.94
   7 -15   2    1.95    5.13
  -7  15  -2    2.88    4.10
   7 -15   3    0.34    5.23
  -7  15  -3   -0.90    4.40
  -7  15  -4  205.75    7.58
  -7  14   7   24.68    5.26
  -7  14   6   -2.95    3.13
  -7  14   5    1.26    3.95
  -7  14   4   87.10    3.98
   7 -14  -3   16.80    4.27
  -7  14   3   18.31    4.10
   7 -14  -2  123.14    5.92
  -7  14   2  112.43    4.31
  -7  14   1    8.64    2.74
  -7  14   0   27.74    3.83
  -7  14  -1  190.81    8.72
  -7  14  -2   25.48    2.71
  -7  14  -3  368.66   10.16
  -7  14  -4   16.08    3.33
  -7  14  -5  200.01    5.79
   7 -14   6   13.94    4.88
  -7  14  -6   17.80    3.04
  -7  13  10   14.49    4.49
  -7  13   9  304.85   12.98
  -7  13   8  157.65    7.43
   7 -13  -7   96.30    6.67
  -7  13   7   93.99    5.85
  -7  13   6    2.93    3.11
  -7  13   5  101.00    6.59
  -7  13   4   18.73    3.80
  -7  13   3    3.32    2.77
  -7  13   2   12.24    3.89
  -7  13   1  128.36    5.97
  -7  13   0    4.44    2.38
  -7  13  -1  130.86    4.60
   7 -13   2   28.47    3.63
  -7  13  -2   23.38    2.85
   7 -13   3    4.68    3.15
  -7  13  -3    2.93    2.90
   7 -13   4  108.99    5.24
  -7  13  -4  109.83    5.48
  -7  13  -5  138.54    4.92
   7 -13   6  345.99   13.19
  -7  13  -6  336.39   12.12
  -7  13  -7   51.30    2.90
   7 -13   8    5.72    3.81
  -7  13  -8    6.49    1.72
  -7  12  11   18.04    3.58
  -7  12  10   31.34    4.03
   7 -12  -9   41.70    3.27
  -7  12   9   38.58    3.43
   7 -12  -8    1.83    2.71
  -7  12   8    3.69    3.15
   7 -12  -7  215.19    8.24
  -7  12   7  242.00   10.12
   7 -12  -6  389.46   14.23
  -7  12   6  391.28   15.20
   7 -12  -5  205.14    9.87
  -7  12   5  200.58    7.86
   7 -12  -4  480.77   16.97
  -7  12   4  541.48   19.22
  -7  12   3   99.50    3.80
   7 -12  -2   34.22    3.39
  -7  12   2   33.70    2.32
   7 -12  -1   35.89    3.30
  -7  12   1   47.29    3.77
  -7  12   0    1.46    2.15
   7 -12   1    6.09    2.85
  -7  12  -1    0.86    3.13
  -7  12  -2   50.99    3.42
   7 -12   3   53.91    3.36
  -7  12  -3   52.06    4.21
  -7  12  -4  726.16   24.46
   7 -12   5   48.24    3.21
  -7  12  -5   49.74    3.02
  -7  12  -6   58.25    3.89
   7 -12   7    0.08    2.94
  -7  12  -7   -0.42    3.30
  -7  12  -8   10.72    2.51
   7 -12   9    6.67    3.24
  -7  12  -9    4.21    2.93
   7 -11 -15   56.85    4.50
  -7  11  15   66.68    6.68
  -7  11  14   28.56    4.06
   7 -11 -13    1.68    3.02
  -7  11  13   -0.10    2.01
   7 -11 -12   38.23    3.54
   7 -11 -11   91.19    4.60
  -7  11  11  101.70    5.27
   7 -11 -10   44.91    3.62
  -7  11  10   34.29    3.24
   7 -11  -9  360.82   13.63
  -7  11   9  351.29   12.51
  -7  11   8  344.88   12.54
   7 -11  -7  395.33   13.78
  -7  11   7  388.99   13.31
  -7  11   6  256.79    9.87
   7 -11  -5  113.37    5.35
  -7  11   5  118.74    3.73
  -7  11   4    5.31    2.64
   7 -11  -3  128.18    6.13
  -7  11   3  116.41    5.44
  -7  11   2  126.10    3.96
   7 -11  -1  285.32   10.49
  -7  11   1  286.17   10.59
   7 -11   0   32.82    2.65
  -7  11   0   33.49    2.43
  -7  11  -1   30.97    2.22
  -7  11  -2  240.46    9.01
   7 -11   3   19.09    2.11
  -7  11  -3   19.69    2.18
  -7  11  -4  156.45    5.00
   7 -11   5    9.82    3.69
  -7  11  -5   12.48    1.96
   7 -11   6  125.51    6.80
  -7  11  -6  118.37    3.88
  -7  11  -7  148.42    4.73
   7 -11   8    3.46    1.90
  -7  11  -8    2.32    1.68
   7 -11   9   75.24    4.42
  -7  11  -9   68.04    3.92
   7 -11  10   59.52    4.19
  -7  11 -10   68.26    3.04
  -7  11 -11   15.60    2.78
   7 -10 -16   -1.21    4.18
  -7  10  16    0.60    5.36
   7 -10 -15   30.35    4.24
   7 -10 -14    6.05    2.94
  -7  10  14    0.54    3.49
   7 -10 -13  245.94   10.31
  -7  10  13  264.27   11.43
   7 -10 -11  214.81    8.57
  -7  10  11  222.38    9.41
   7 -10 -10   15.18    2.41
  -7  10  10   14.44    2.44
   7 -10  -9   42.09    3.47
  -7  10   9   42.79    2.78
  -7  10   8    8.77    1.78
   7 -10  -7  146.52    6.52
  -7  10   7  136.13    6.58
   7 -10  -6   98.31    5.12
  -7  10   6   92.47    4.96
   7 -10  -5  446.78   16.50
  -7  10   5  440.06   10.63
  -7  10   4   40.59    2.12
  -7  10   3  730.85   24.99
   7 -10  -2  291.66   10.56
  -7  10   2  297.48   10.32
  -7  10   1  121.01    5.22
   7 -10   0   17.23    2.20
  -7  10   0   13.24    1.78
   7 -10   1   31.86    2.59
  -7  10  -1   38.40    2.71
   7 -10   2    4.76    1.93
  -7  10  -2    3.74    1.65
   7 -10   3  125.36    5.48
  -7  10  -3  136.27    4.08
   7 -10   4  173.82    5.15
  -7  10  -4  168.89    5.07
   7 -10   5   44.84    3.92
  -7  10  -5   49.22    2.36
  -7  10  -6  218.59    7.90
  -7  10  -7   17.85    1.78
   7 -10   8    9.21    1.99
  -7  10  -8   10.73    1.57
  -7  10  -9  275.11    9.95
   7 -10  10   66.85    3.83
  -7  10 -10   68.62    3.81
   7 -10  11  394.27   15.82
  -7  10 -11  374.65    9.42
   7 -10  12    6.80    2.93
  -7  10 -12    5.69    2.26
   7  -9 -18   16.90    4.16
  -7   9  18   13.51    3.96
  -7   9  17   60.62    5.38
   7  -9 -16    2.66    3.13
   7  -9 -15   50.11    3.50
   7  -9 -14   72.49    4.14
   7  -9 -13   33.03    3.37
  -7   9  12   17.29    2.66
   7  -9 -11    0.69    2.04
  -7   9  11    0.61    1.87
   7  -9 -10  715.29   26.35
  -7   9  10  719.48   25.53
   7  -9  -9   18.23    2.42
  -7   9   9   21.39    2.59
  -7   9   8  124.68    5.47
  -7   9   7    6.52    1.42
   7  -9  -6  130.89    5.70
  -7   9   6  131.63    4.11
   7  -9  -5    3.01    1.75
  -7   9   5    3.54    1.15
   7  -9  -4   30.64    2.74
  -7   9   4   26.76    2.33
   7  -9  -3    0.46    1.78
  -7   9   3    0.10    1.35
   7  -9  -2  605.97   20.15
  -7   9   2  596.53   20.04
   7  -9  -1  182.70    6.86
  -7   9   1  200.31    7.75
  -7   9   0  972.11   22.53
  -7   9  -1   39.49    2.12
   7  -9   2  114.77    5.19
  -7   9  -2  110.06    3.38
   7  -9   3   61.76    3.46
  -7   9  -3   65.02    3.38
   7  -9   4    1.82    1.85
  -7   9  -4   -0.21    1.39
  -7   9  -5   45.03    2.72
   7  -9   6    3.78    1.44
  -7   9  -6    4.79    2.19
   7  -9   7   14.28    1.80
  -7   9  -7   16.04    1.45
   7  -9   8  225.26    6.41
  -7   9  -8  225.93    6.05
   7  -9   9   64.91    3.71
  -7   9  -9   62.67    2.58
   7  -9  10   21.49    2.18
  -7   9 -10   17.56    1.80
   7  -9  11    0.80    1.52
  -7   9 -11    0.52    1.67
   7  -9  12  189.13    7.36
  -7   9 -12  178.90    4.81
   7  -9  13    7.49    2.25
  -7   9 -13    8.30    1.80
   7  -9  14  187.55    8.21
  -7   9 -14  187.64    5.52
   7  -8 -20  220.68    7.56
   7  -8 -19   -0.17    4.63
  -7   8  19    5.48    4.43
   7  -8 -17    5.65    2.36
  -7   8  17    6.50    3.47
   7  -8 -16   47.57    3.72
   7  -8 -15   55.71    4.27
  -7   8  15   65.50    4.24
   7  -8 -14  155.04    7.65
  -7   8  14  142.88    6.82
   7  -8 -13   71.28    3.75
  -7   8  13   74.93    3.73
   7  -8 -12  747.64   26.24
  -7   8  12  762.96   24.86
   7  -8 -11   44.65    2.92
  -7   8  11   41.70    2.95
   7  -8 -10  420.06   17.73
  -7   8  10  397.50   13.64
   7  -8  -9    4.52    1.82
  -7   8   9    6.63    1.95
   7  -8  -8   49.20    3.19
  -7   8   8   52.63    2.94
   7  -8  -7   41.42    2.40
  -7   8   7   43.64    2.33
  -7   8   6   64.99    3.36
   7  -8  -5  269.61   11.00
  -7   8   5  249.27    9.17
   7  -8  -4  164.86    6.25
  -7   8   4  159.94    6.68
   7  -8  -3  168.82    6.39
  -7   8   3  175.69    4.88
   7  -8  -2  502.07   16.73
  -7   8   2  527.47   17.26
  -7   8   1  779.80   18.39
   7  -8   0   25.48    2.17
  -7   8   0   29.36    2.24
   7  -8   1  124.09    5.14
  -7   8  -1  118.83    5.06
   7  -8   2  373.07   10.19
  -7   8  -2  376.21    9.50
  -7   8  -3   50.94    2.74
   7  -8   4  119.11    5.26
  -7   8  -4  119.85    4.70
   7  -8   5   16.60    2.21
  -7   8  -5   15.37    1.48
   7  -8   6    7.88    2.00
  -7   8  -6    6.99    1.58
   7  -8   7   75.21    2.76
  -7   8  -7   73.62    2.71
  -7   8  -8   24.28    2.11
   7  -8   9   20.12    2.55
  -7   8  -9   15.68    1.55
   7  -8  10  372.52   15.23
  -7   8 -10  363.91    9.09
   7  -8  11   17.04    2.59
  -7   8 -11   18.67    2.26
   7  -8  12  130.05    6.52
  -7   8 -12  125.90    5.67
   7  -8  13  160.81    6.39
  -7   8 -13  156.23    4.40
   7  -8  14    0.91    1.81
  -7   8 -14    1.43    1.86
  -7   8 -15    8.92    2.80
   7  -7 -21   64.97    6.40
  -7   7  21   67.09    7.14
   7  -7 -20   70.19    4.51
  -7   7  20   66.73    5.59
   7  -7 -19    6.94    3.99
  -7   7  19    3.28    3.63
   7  -7 -18    8.25    2.34
  -7   7  18   12.29    3.84
   7  -7 -17  290.94   11.33
  -7   7  17  306.82   12.79
   7  -7 -16   31.60    2.58
   7  -7 -15   65.10    3.46
  -7   7  15   62.04    3.67
   7  -7 -14   81.08    4.36
  -7   7  14   78.66    4.37
   7  -7 -13   12.75    2.03
  -7   7  13   12.26    2.17
   7  -7 -12  176.61    6.89
  -7   7  12  178.11    7.14
   7  -7 -11    8.92    1.41
  -7   7  11    6.21    1.59
   7  -7 -10   20.20    1.74
  -7   7  10   25.04    2.37
   7  -7  -9  329.21   11.51
  -7   7   9  331.72   11.12
   7  -7  -8  119.38    5.89
  -7   7   8  115.53    4.55
   7  -7  -7  754.47   25.89
  -7   7   7  809.80   29.72
   7  -7  -6   65.51    3.40
  -7   7   6   55.58    1.97
   7  -7  -5   53.33    2.57
  -7   7   5   52.46    2.67
   7  -7  -4    4.33    1.61
  -7   7   4    3.75    1.52
   7  -7  -3  536.57   17.55
  -7   7   3  579.19   20.59
   7  -7  -2   30.15    1.65
  -7   7   2   28.25    2.20
   7  -7  -1  505.08   17.07
  -7   7   1  498.00   11.88
   7  -7   0   16.68    1.50
  -7   7   0   16.56    1.47
   7  -7   1  589.40   13.91
  -7   7  -1  584.43   19.87
   7  -7   2   87.33    3.75
  -7   7  -2   92.35    2.87
   7  -7   3  194.26    6.93
  -7   7  -3  191.28    7.19
   7  -7   4  266.37   11.47
  -7   7  -4  243.13    6.38
   7  -7   5  228.15    8.45
  -7   7  -5  224.18    8.57
   7  -7   6   25.67    2.43
  -7   7  -6   26.37    1.66
   7  -7   7  364.19    9.98
  -7   7  -7  385.30    9.48
   7  -7   8  416.47   14.11
  -7   7  -8  393.79    9.58
  -7   7  -9  243.25    8.59
  -7   7 -10  536.07   12.82
   7  -7  11   66.06    3.59
  -7   7 -11   67.07    2.69
  -7   7 -12    1.67    2.04
   7  -7  13   43.56    2.87
  -7   7 -13   42.25    2.10
  -7   7 -14    0.13    1.52
   7  -7  15  362.18   12.71
  -7   7 -15  382.94    9.66
   7  -7  16   34.61    3.12
  -7   7 -16   32.27    2.38
   7  -6 -22    5.71    3.38
  -7   6  22    9.60    5.38
   7  -6 -21  200.22    6.39
   7  -6 -20  165.81    8.95
  -7   6  20  147.03    7.52
   7  -6 -19  488.56   17.41
  -7   6  19  537.02   21.25
   7  -6 -18   41.97    3.44
  -7   6  18   41.02    3.87
   7  -6 -17  300.62   13.20
  -7   6  17  293.81   11.95
   7  -6 -16    7.04    2.34
  -7   6  16    8.43    2.31
   7  -6 -15  161.82    6.02
  -7   6  15  173.49    7.30
   7  -6 -14  154.48    5.82
  -7   6  14  152.12    6.18
   7  -6 -13  260.63    7.02
   7  -6 -12   22.82    2.31
  -7   6  12   23.33    2.23
   7  -6 -11  246.26    9.52
   7  -6 -10  101.76    4.15
  -7   6  10   97.13    4.02
   7  -6  -9  193.00    7.55
  -7   6   9  199.69    7.32
   7  -6  -8  216.98    8.41
  -7   6   8  199.24    7.01
   7  -6  -7   48.62    2.57
  -7   6   7   53.53    3.18
   7  -6  -6  776.04   26.01
  -7   6   6  782.52   25.82
   7  -6  -5  152.73    4.32
  -7   6   5  154.13    4.22
   7  -6  -4  232.18    8.41
  -7   6   4  239.00    8.64
   7  -6  -3   16.45    1.60
  -7   6   3   17.42    1.80
   7  -6  -2    0.79    0.86
  -7   6   2    1.86    1.33
   7  -6  -1  208.94    7.34
  -7   6   1  208.75    7.31
   7  -6   0    0.74    1.07
  -7   6   0    1.80    1.45
   7  -6   1  230.95    5.77
  -7   6  -1  232.31    6.61
   7  -6   2   57.24    2.15
  -7   6  -2   59.94    2.22
  -7   6  -3 1032.13   23.86
   7  -6   4  870.91   20.20
  -7   6  -4  908.13   29.54
   7  -6   5  415.77   15.29
  -7   6  -5  409.53   14.21
   7  -6   6   25.26    1.78
  -7   6  -6   23.59    1.64
   7  -6   7   63.21    3.04
  -7   6  -7   61.16    3.06
   7  -6   8   16.69    2.64
  -7   6  -8   14.99    2.14
   7  -6   9    5.38    2.49
  -7   6  -9  201.01    7.29
   7  -6  10  123.09    5.07
  -7   6 -11   69.02    3.40
   7  -6  12  129.53    6.62
  -7   6 -12  135.23    5.77
   7  -6  13  100.53    4.38
  -7   6 -13   95.44    3.01
   7  -6  14  154.98    5.10
  -7   6 -14  156.91    4.83
  -7   6 -15    2.00    2.40
   7  -6  16   34.97    2.62
  -7   6 -16   36.56    2.14
   7  -6  17   24.44    3.26
  -7   6 -17   21.81    2.96
   7  -5 -23   17.63    3.41
  -7   5  23    8.94    5.12
   7  -5 -22   33.20    4.70
  -7   5  22   27.52    5.73
   7  -5 -21   16.82    2.88
   7  -5 -20    0.63    2.20
  -7   5  20    0.03    3.51
   7  -5 -19  176.29    5.12
   7  -5 -18   79.43    4.40
  -7   5  18   86.13    4.63
   7  -5 -17    5.28    1.80
  -7   5  17    5.97    2.40
   7  -5 -16  646.40   21.80
  -7   5  16  642.41   23.50
   7  -5 -15   80.21    3.67
  -7   5  15   80.92    4.60
   7  -5 -14  433.62   15.66
  -7   5  14  430.92   17.73
   7  -5 -13   70.86    3.24
  -7   5  13   73.76    3.47
   7  -5 -12   58.05    2.83
  -7   5  12   53.08    2.69
  -7   5  11   21.40    1.87
   7  -5 -10    7.48    1.22
  -7   5  10    5.78    1.10
   7  -5  -9    2.43    0.90
  -7   5   9    1.80    0.97
   7  -5  -8  349.02   11.74
  -7   5   8  354.11   13.16
   7  -5  -7   28.31    1.96
  -7   5   7   24.21    1.53
   7  -5  -6  125.45    5.11
  -7   5   6  118.73    4.54
   7  -5  -5    0.55    0.95
  -7   5   5    0.50    0.92
   7  -5  -4   16.06    1.31
  -7   5   4   14.27    1.29
   7  -5  -3  128.44    5.13
  -7   5   3  117.87    4.47
   7  -5  -2  219.17    7.90
  -7   5   2  218.96    8.14
   7  -5  -1   65.51    3.13
  -7   5   1   65.77    2.18
   7  -5   0  337.21   13.21
  -7   5   0  333.48    8.67
   7  -5   1    1.23    1.04
  -7   5  -1    1.13    1.03
   7  -5   2   19.85    1.40
  -7   5  -2   26.98    1.39
   7  -5   3    3.84    1.40
  -7   5  -3    1.81    0.94
   7  -5   4  234.08    6.08
  -7   5  -4  244.62    6.60
   7  -5   5    1.02    1.19
  -7   5  -5    1.09    1.14
   7  -5   6 1319.01   31.15
  -7   5  -6 1342.83   30.21
  -7   5  -7   21.20    1.58
   7  -5   9   41.96    2.51
  -7   5 -10  329.02    8.14
   7  -5  11  116.40    5.09
  -7   5 -11  126.39    4.79
   7  -5  12   59.71    2.93
  -7   5 -12   65.11    2.32
   7  -5  13    4.47    1.79
  -7   5 -13    2.84    1.53
   7  -5  14  228.39    8.21
  -7   5 -14  240.54    6.20
   7  -5  15   21.20    2.17
  -7   5 -15   22.89    2.29
   7  -5  16  383.18   14.05
  -7   5 -16  410.50   13.95
  -7   5 -17    3.94    2.44
   7  -5  18   -2.71    3.33
  -7   5 -18    0.41    2.01
   7  -4 -24    0.52    3.84
   7  -4 -23   42.16    3.67
   7  -4 -22   18.25    4.26
  -7   4  22   13.79    4.41
   7  -4 -21  395.75   13.91
  -7   4  21  361.71   13.44
   7  -4 -20   87.89    3.33
   7  -4 -19  198.87    9.16
  -7   4  19  180.14    7.66
   7  -4 -18  125.54    5.23
  -7   4  18  122.47    5.05
   7  -4 -17  256.94    9.09
  -7   4  17  275.48   12.07
   7  -4 -16    0.62    1.12
   7  -4 -15  127.19    4.86
  -7   4  15  122.56    5.04
   7  -4 -14  325.10   11.08
  -7   4  14  318.26   11.33
   7  -4 -13  315.85   11.20
  -7   4  13  303.13   10.39
   7  -4 -12  133.88    5.20
  -7   4  12  130.46    5.49
   7  -4 -11  276.18    9.90
  -7   4  11  269.54   10.03
   7  -4 -10   17.78    1.27
  -7   4  10   21.00    1.36
   7  -4  -9    1.53    0.93
  -7   4   9   -0.74    1.38
   7  -4  -8    1.22    0.97
  -7   4   8   -0.11    0.87
   7  -4  -7    6.00    0.87
  -7   4   7    6.94    1.34
   7  -4  -6  154.78    5.79
  -7   4   6  144.27    5.64
   7  -4  -5    2.07    0.89
  -7   4   5    4.28    0.96
   7  -4  -4  449.29   16.11
  -7   4   4  419.50   14.26
   7  -4  -3  166.65    4.85
  -7   4   3  170.99    6.34
   7  -4  -2    2.24    1.24
  -7   4   2    0.56    0.76
   7  -4  -1  204.81    7.64
  -7   4   1  196.26    7.10
   7  -4   0    4.91    0.84
  -7   4   0    6.52    1.37
   7  -4   1 2396.05   76.21
  -7   4  -1 2542.39   56.95
   7  -4   2  143.52    5.31
  -7   4  -2  137.82    4.96
   7  -4   3  811.36   19.18
  -7   4  -3  830.89   26.81
   7  -4   4  332.64   13.06
  -7   4  -4  327.54    8.26
   7  -4   5  638.19   15.34
  -7   4  -5  644.12   21.20
   7  -4   6    8.84    2.11
  -7   4  -6    8.80    1.71
  -7   4  -7  296.71   10.69
   7  -4   8  184.61    7.11
  -7   4  -8  179.30    6.43
  -7   4  -9  347.01   12.29
   7  -4  10   54.46    3.49
  -7   4 -10   54.43    2.20
   7  -4  11  506.63   12.42
  -7   4 -11  505.27   13.00
  -7   4 -12   37.37    2.28
   7  -4  13  107.16    4.69
  -7   4 -13  100.53    3.33
   7  -4  14    1.53    1.82
  -7   4 -14    2.88    1.81
  -7   4 -15   98.60    4.52
  -7   4 -16    1.53    1.68
   7  -4  17   20.02    2.93
  -7   4 -17   20.79    2.70
  -7   4 -18  104.99    3.71
  -7   4 -19  190.02    7.63
  -7   3  25   19.73    3.24
   7  -3 -24    5.13    3.51
   7  -3 -23  197.90    8.92
  -7   3  23  197.94    8.46
   7  -3 -22   75.70    5.62
  -7   3  22   66.83    4.31
   7  -3 -21    6.03    3.33
  -7   3  21    4.48    2.51
   7  -3 -20   69.77    3.14
   7  -3 -19  305.12    7.50
  -7   3  19  297.22   11.50
   7  -3 -18   41.25    3.03
  -7   3  18   39.41    3.06
   7  -3 -17   22.64    1.61
  -7   3  17   22.03    2.07
   7  -3 -16  179.79    7.00
  -7   3  16  171.02    8.12
   7  -3 -15  312.44    7.93
   7  -3 -14  498.77   16.66
  -7   3  14  489.93   11.63
   7  -3 -13  178.48    6.78
  -7   3  13  175.11    7.31
   7  -3 -12   65.56    3.39
  -7   3  12   65.24    3.76
   7  -3 -11  329.55   12.12
  -7   3  11  335.86   13.35
   7  -3 -10   50.89    2.67
  -7   3  10   50.50    1.94
   7  -3  -9  679.19   23.01
  -7   3   9  670.77   22.54
   7  -3  -8  104.07    4.63
  -7   3   8  105.30    4.28
   7  -3  -7  526.13   12.69
  -7   3   7  528.40   18.35
   7  -3  -6    1.79    0.65
  -7   3   6    0.99    1.18
   7  -3  -5  444.21   15.68
  -7   3   5  404.12   13.79
   7  -3  -4   46.89    2.17
  -7   3   4   43.37    2.03
   7  -3  -3   15.13    1.51
  -7   3   3   16.81    1.06
   7  -3  -2   14.27    1.28
  -7   3   2   13.64    1.23
   7  -3  -1 1041.72   34.27
  -7   3   1 1038.67   23.74
   7  -3   0  151.39    6.31
  -7   3   0  146.51    5.18
   7  -3   1  488.59   12.23
  -7   3  -1  484.12   11.51
   7  -3   2   30.69    3.58
  -7   3  -2  122.57    4.70
   7  -3   4  717.29   25.62
  -7   3  -4  696.75   22.35
   7  -3   5    9.78    1.17
  -7   3  -5    9.66    1.25
   7  -3   6  353.89   12.50
  -7   3  -6  349.72   13.50
   7  -3   7  295.06    7.33
  -7   3  -7  300.98   11.08
   7  -3   8  693.73   16.38
  -7   3  -8  707.48   17.22
  -7   3  -9  695.61   22.74
   7  -3  10  208.95    7.60
  -7   3 -10  198.49    6.85
   7  -3  11   32.86    2.12
  -7   3 -11   33.03    2.05
  -7   3 -12    8.02    1.31
  -7   3 -13  390.21    9.61
   7  -3  14   11.49    2.27
  -7   3 -14    9.08    1.75
   7  -3  15   23.20    3.52
  -7   3 -15   23.11    2.29
  -7   3 -16    1.36    1.43
   7  -3  17  180.69    6.91
  -7   3 -17  161.12    4.72
  -7   3 -18   89.06    3.11
  -7   3 -19    1.68    2.15
   7  -2 -24   29.29    3.23
   7  -2 -23   68.24    4.38
  -7   2  23   65.45    4.50
   7  -2 -22  149.48    6.35
  -7   2  22  157.40    6.50
   7  -2 -21    0.40    2.22
  -7   2  21    0.61    2.28
   7  -2 -20  279.35   10.94
  -7   2  20  282.30   10.25
   7  -2 -19   -0.20    1.72
  -7   2  19    1.97    1.84
   7  -2 -18   41.83    2.93
  -7   2  18   46.39    2.87
   7  -2 -17  129.03    3.90
   7  -2 -16    0.45    1.09
  -7   2  16    1.79    1.82
   7  -2 -15    7.33    1.30
  -7   2  15   10.44    1.55
   7  -2 -14  157.99    6.58
  -7   2  14  166.53    7.81
   7  -2 -13   85.84    3.32
  -7   2  13   82.98    3.48
   7  -2 -12  651.55   21.32
  -7   2  12  642.24   22.23
   7  -2 -11   74.91    3.15
  -7   2  11   73.48    3.60
   7  -2 -10  371.78   12.42
  -7   2  10  373.08   13.87
   7  -2  -9  105.03    4.04
  -7   2   9   98.55    4.35
   7  -2  -8   48.37    2.76
  -7   2   8   46.52    1.75
   7  -2  -7  693.76   23.45
  -7   2   7  701.92   23.43
   7  -2  -6 1033.85   34.68
  -7   2   6 1001.22   35.86
   7  -2  -5    1.18    0.85
  -7   2   5    0.68    0.81
   7  -2  -4 1550.68   50.77
  -7   2   4 1445.24   33.30
   7  -2  -3  783.51   27.39
  -7   2   3  746.51   24.19
   7  -2  -2  413.11   16.34
  -7   2   2  385.66    9.33
   7  -2  -1  340.97   12.68
  -7   2   1  334.32   11.24
  -7   2   0   55.79    2.44
   7  -2   2  636.97   21.47
  -7   2  -2  633.65   14.96
   7  -2   3    6.86    1.19
  -7   2  -3    6.44    0.86
   7  -2   4  179.02    6.78
  -7   2  -4  187.44    6.53
   7  -2   5   88.50    2.79
  -7   2  -5   93.88    4.15
   7  -2   6  573.39   14.17
  -7   2  -6  556.77   13.28
   7  -2   7   35.54    1.68
  -7   2  -7   36.53    2.28
   7  -2   8    2.80    1.19
  -7   2  -8    3.58    1.18
   7  -2   9   59.44    2.77
  -7   2  -9   54.58    2.65
  -7   2 -10  350.77   13.17
   7  -2  11  305.79    7.83
  -7   2 -11  320.87   11.03
   7  -2  12  148.09    4.23
  -7   2 -12  148.19    4.79
   7  -2  13   -2.32    1.78
  -7   2 -13   -0.45    1.56
   7  -2  14    1.06    1.91
  -7   2 -14    1.95    1.33
   7  -2  15    0.85    2.18
  -7   2 -15    0.00    2.52
   7  -2  16  100.62    3.62
  -7   2 -16  108.99    5.28
   7  -2  17    7.83    2.06
  -7   2 -17    6.00    1.63
  -7   2 -18  114.31    3.74
   7  -2  19    3.02    2.71
  -7   2 -19   -0.80    2.20
   7  -2  20   95.44    7.48
  -7   2 -20  100.76    4.05
   7  -1 -24   47.19    2.35
  -7   1  24   44.55    3.56
   7  -1 -23    7.50    2.90
  -7   1  23    8.39    2.81
   7  -1 -22   67.94    4.61
  -7   1  22   66.74    5.32
   7  -1 -21   15.04    2.25
  -7   1  21   15.04    3.30
   7  -1 -20   66.91    3.03
   7  -1 -19   11.54    1.50
   7  -1 -18   33.70    1.76
   7  -1 -17  355.22    8.92
   7  -1 -16   59.19    2.30
  -7   1  16   62.75    2.57
   7  -1 -15   79.64    3.35
  -7   1  15   83.76    3.17
   7  -1 -14   40.64    2.70
  -7   1  14   41.84    1.77
   7  -1 -13   52.88    2.14
  -7   1  13   53.85    2.99
   7  -1 -12  146.72    5.40
  -7   1  12  147.82    5.98
   7  -1 -11    2.46    0.81
  -7   1  11    3.26    1.40
   7  -1 -10  207.49    6.23
  -7   1  10  199.23    7.47
   7  -1  -9   82.28    3.26
  -7   1   9   77.43    3.22
   7  -1  -8  643.38   21.19
  -7   1   8  648.59   16.53
   7  -1  -7  573.58   20.79
  -7   1   7  562.04   19.28
   7  -1  -6  247.39    8.52
  -7   1   6  226.36    7.98
   7  -1  -5    3.82    0.91
  -7   1   5    4.53    0.86
   7  -1  -4    1.93    0.81
  -7   1   4    1.34    0.81
   7  -1  -3  292.82   10.55
  -7   1   3  275.26    9.46
   7  -1  -2  246.20   10.06
  -7   1   2  223.60    7.96
   7  -1  -1   29.19    1.72
  -7   1   1   30.37    1.75
   7  -1   0  990.16   35.42
  -7   1   0  972.78   31.12
   7  -1   1  372.65   13.09
  -7   1  -1  381.69   12.98
   7  -1   2  761.83   25.76
  -7   1  -2  795.13   25.69
   7  -1   3   55.10    2.46
  -7   1  -3   53.20    2.20
   7  -1   4    7.08    1.01
  -7   1  -4    7.62    1.02
   7  -1   5  158.25    4.59
  -7   1  -5  159.93    6.26
   7  -1   6  100.02    4.06
  -7   1  -6   88.64    3.66
   7  -1   7 1067.02   36.04
  -7   1  -7  990.10   32.02
   7  -1   8   68.57    2.97
  -7   1  -8   62.73    2.44
   7  -1   9    4.83    2.07
  -7   1  -9    6.22    1.22
  -7   1 -10   11.78    1.16
   7  -1  11   11.57    1.33
  -7   1 -11   10.07    1.92
   7  -1  12  167.28    8.12
  -7   1 -12  163.95    4.88
  -7   1 -13    1.74    1.51
  -7   1 -14  410.28   10.17
  -7   1 -15  431.80   17.87
  -7   1 -16  585.57   20.19
  -7   1 -17   27.91    2.02
  -7   1 -18   40.73    2.55
   7  -1  19    2.87    3.02
  -7   1 -19    2.01    2.05
   7  -1  20   10.03    3.56
  -7   1 -20   10.61    2.63
  -7   1 -21    0.64    1.70
   7   0 -23    3.93    2.32
  -7   0  23    7.54    3.62
   7   0 -22    0.02    1.69
  -7   0  22    1.55    2.45
   7   0 -21    6.12    2.14
  -7   0  21    5.56    2.99
   7   0 -20    0.78    1.46
  -7   0  20    2.96    2.66
   7   0 -19  209.43    5.78
   7   0 -18   -0.11    1.35
  -7   0  18   -1.00    1.46
   7   0 -17   23.39    1.45
  -7   0  17   25.23    1.90
   7   0 -16    0.69    1.94
  -7   0  16    1.39    1.17
   7   0 -15  199.61    7.38
  -7   0  15  209.90    8.16
   7   0 -14    0.49    1.01
  -7   0  14    0.13    1.12
   7   0 -13  605.91   14.85
  -7   0  13  607.21   19.86
   7   0 -12    0.54    1.40
  -7   0  12    1.88    1.50
   7   0 -11  237.10    8.24
  -7   0  11  256.83    9.19
   7   0 -10    0.16    0.88
  -7   0  10    0.78    1.31
   7   0  -9  181.22    5.14
  -7   0   9  183.09    6.81
   7   0  -8    0.52    1.22
  -7   0   8    0.05    0.75
   7   0  -7  895.36   28.96
  -7   0   7  845.72   27.02
   7   0  -6    0.52    0.74
  -7   0   6    0.85    1.15
  -7   0   5 3769.53  120.60
   7   0  -3  584.15   19.37
  -7   0   3  555.08   18.20
   7   0  -2    0.75    0.98
  -7   0   2    1.20    0.61
   7   0  -1  689.31   23.20
  -7   0   1  627.44   15.17
   7   0   0   -0.13    0.84
  -7   0   0    0.81    0.76
   7   0   1   93.55    3.63
  -7   0  -1   90.80    2.87
   7   0   2    0.10    0.66
  -7   0  -2    2.50    1.10
   7   0   3  910.38   21.62
  -7   0  -3  965.68   30.54
   7   0   4    1.16    0.92
  -7   0  -4    0.42    0.95
  -7   0  -5   42.12    1.81
   7   0   6   -0.20    0.84
  -7   0  -6    0.32    0.89
   7   0   7  269.42    9.64
  -7   0  -7  277.27    9.73
   7   0   8    0.60    1.00
  -7   0  -8    0.56    1.00
  -7   0  -9   98.36    3.16
   7   0  10    0.66    1.52
  -7   0 -10    0.05    1.19
   7   0  11  131.49    5.32
  -7   0 -11  141.33    5.34
   7   0  12    0.90    1.75
  -7   0 -12   -0.07    1.13
   7   0  13  576.61   20.69
  -7   0 -13  604.83   19.68
   7   0  14    1.14    1.94
  -7   0 -14    0.05    2.31
  -7   0 -15   60.97    2.60
  -7   0 -16    1.14    1.93
  -7   0 -17  766.98   17.60
  -7   0 -18    1.39    1.87
  -7   0 -19   55.01    2.84
  -7   0 -20    1.35    4.53
   7   0  21   33.15    4.00
  -7   0 -21   34.86    3.04
   7   1 -23    8.33    2.59
  -7  -1  23    4.71    3.86
   7   1 -22   67.66    2.84
   7   1 -21   20.05    2.92
  -7  -1  21   21.06    3.54
   7   1 -20   64.57    2.86
  -7  -1  20   66.66    3.12
   7   1 -19   15.11    1.63
  -7  -1  19   15.76    1.70
   7   1 -18   35.62    2.32
  -7  -1  18   31.43    2.65
   7   1 -17  366.43    9.57
  -7  -1  17  372.07   13.21
   7   1 -16   60.63    2.28
   7   1 -15   78.16    3.98
  -7  -1  15   81.62    2.86
   7   1 -14   39.93    2.41
  -7  -1  14   44.51    2.41
   7   1 -13   58.19    3.15
  -7  -1  13   54.92    2.12
   7   1 -12  154.67    4.28
  -7  -1  12  156.67    6.50
   7   1 -11    3.76    0.90
  -7  -1  11    3.72    1.47
   7   1 -10  196.09    6.92
  -7  -1  10  191.66    6.79
   7   1  -9   79.42    3.26
  -7  -1   9   79.82    3.58
   7   1  -8  635.32   21.88
  -7  -1   8  610.65   19.51
   7   1  -7  185.35   11.63
  -7  -1   7  567.14   14.47
   7   1  -5    3.63    1.05
  -7  -1   5    4.55    0.85
   7   1  -4    2.12    0.85
  -7  -1   4    1.33    0.91
   7   1  -3  303.11   11.44
  -7  -1   3  280.23    9.64
   7   1  -2  237.14    8.42
  -7  -1   2  231.55    8.45
   7   1  -1   31.41    1.28
  -7  -1   1   31.10    1.67
   7   1   0 1059.07   35.13
  -7  -1   0 1026.86   33.19
   7   1   1  384.62   12.74
  -7  -1  -1  383.71    9.23
   7   1   2  799.95   26.36
  -7  -1  -2  764.76   25.02
   7   1   3   55.94    2.17
  -7  -1  -3   51.45    1.99
   7   1   4    8.16    0.90
  -7  -1  -4    6.99    1.20
   7   1   5  167.34    8.22
  -7  -1  -5  161.84    5.98
   7   1   6   91.54    3.82
  -7  -1  -6   91.62    3.93
   7   1   7  991.83   31.29
  -7  -1  -7  972.64   31.77
   7   1   8   66.19    3.78
  -7  -1  -8   67.94    4.06
   7   1   9    7.70    1.54
  -7  -1  -9    4.98    1.17
   7   1  10    8.53    1.73
  -7  -1 -10   10.36    1.15
   7   1  11    8.79    1.74
  -7  -1 -11   11.42    1.88
  -7  -1 -12  159.06    6.34
  -7  -1 -13    1.42    1.29
   7   1  14  415.48   15.37
  -7  -1 -14  438.09   15.07
  -7  -1 -15  466.98   12.77
   7   1  16  586.49   20.22
  -7  -1 -16  573.92   19.91
   7   1  17   30.73    3.27
  -7  -1 -17   34.92    2.87
   7   1  18   36.49    3.58
  -7  -1 -18   35.71    3.08
   7   1  19    4.41    3.22
  -7  -1 -19    0.05    2.16
   7   1  20    8.19    3.49
  -7  -1 -20    9.08    2.56
   7   1  21    1.65    3.72
  -7  -1 -21    1.52    2.92
   7   1  22  165.78    8.88
  -7  -1 -22  185.78    5.70
   7   2 -22  144.39    6.09
  -7  -2  22  146.93    7.51
   7   2 -21    1.28    2.80
  -7  -2  21    0.63    2.22
   7   2 -20  264.93    9.54
  -7  -2  20  267.27    6.89
   7   2 -19   -0.48    2.27
  -7  -2  19    0.64    1.85
   7   2 -18   41.39    2.75
  -7  -2  18   43.71    2.09
   7   2 -17  133.77    5.80
   7   2 -16    1.74    1.36
  -7  -2  16    0.19    1.47
   7   2 -15    6.92    1.32
  -7  -2  15    9.60    1.62
   7   2 -14  149.16    6.54
  -7  -2  14  167.86    5.93
   7   2 -13   88.19    3.95
  -7  -2  13   83.51    3.38
   7   2 -12  630.64   21.62
  -7  -2  12  624.72   20.09
   7   2 -11   75.24    3.94
  -7  -2  11   82.07    4.10
   7   2 -10  356.11   13.20
  -7  -2  10  348.41   11.34
   7   2  -9   96.50    4.00
  -7  -2   9   97.61    4.16
   7   2  -8   45.48    2.33
  -7  -2   8   41.46    2.17
   7   2  -7  699.38   16.61
  -7  -2   7  710.15   18.08
   7   2  -6 1028.45   35.71
  -7  -2   6  996.88   32.29
   7   2  -5    3.19    0.77
  -7  -2   5    0.92    1.02
   7   2  -4 1618.13   51.61
  -7  -2   4 1444.02   32.62
   7   2  -3  858.77   28.85
  -7  -2   3  772.60   24.74
   7   2  -2  402.53   14.07
  -7  -2   2  374.41   12.84
   7   2  -1  366.76   12.34
  -7  -2   1  350.34   11.99
   7   2   0   64.66    2.16
  -7  -2   0   58.13    2.87
   7   2   1   62.61    2.64
  -7  -2  -1   65.84    2.28
   7   2   2  710.32   23.12
  -7  -2  -2  721.61   25.58
   7   2   3    6.88    0.98
  -7  -2  -3    8.06    0.92
  -7  -2  -4  197.67    5.57
   7   2   5   96.17    5.17
  -7  -2  -5   91.03    3.63
   7   2   6  575.81   18.40
  -7  -2  -6  597.12   19.67
  -7  -2  -7   41.63    1.73
   7   2   8    5.76    1.38
  -7  -2  -8    2.93    1.04
   7   2   9   55.06    2.82
  -7  -2  -9   53.71    2.06
  -7  -2 -10  381.41    9.49
   7   2  11  324.46   12.51
  -7  -2 -11  328.36   11.81
   7   2  12  168.10    6.93
  -7  -2 -12  152.65    6.16
  -7  -2 -13    0.01    1.16
   7   2  14    2.22    1.98
  -7  -2 -14    2.25    1.43
   7   2  15    3.34    2.27
  -7  -2 -15    3.18    2.38
  -7  -2 -16  114.99    4.18
   7   2  17    9.38    2.81
  -7  -2 -17    7.43    3.14
   7   2  18  114.35    5.93
  -7  -2 -18  120.84    5.45
  -7  -2 -19   -0.29    2.33
  -7  -2 -20   98.03    4.04
  -7  -2 -21  122.65    7.69
  -7  -2 -22    5.14    3.20
   7   3 -22   58.54    2.60
  -7  -3  22   62.92    4.13
   7   3 -21    3.17    1.71
   7   3 -20   51.32    3.40
  -7  -3  20   62.93    4.04
   7   3 -19  284.93    7.20
  -7  -3  19  294.22   10.25
   7   3 -18   37.90    1.94
  -7  -3  18   37.08    3.17
   7   3 -17   21.73    1.84
  -7  -3  17   20.10    2.10
   7   3 -16  159.63    4.96
  -7  -3  16  165.16    7.48
   7   3 -15  294.15   10.67
  -7  -3  15  307.91   10.39
   7   3 -14  458.49   11.62
  -7  -3  14  495.43   17.86
   7   3 -13  177.48    6.56
  -7  -3  13  170.54    6.22
  -7  -3  12   64.42    3.07
   7   3 -10   43.21    1.68
  -7  -3  10   51.67    2.49
   7   3  -9  671.01   15.47
  -7  -3   9  673.99   17.37
   7   3  -8   99.33    3.15
  -7  -3   8  103.97    3.12
   7   3  -7  537.97   17.68
  -7  -3   7  518.46   17.32
   7   3  -6   -0.82    1.15
  -7  -3   6    0.95    0.70
   7   3  -5  459.35   16.40
  -7  -3   5  429.18   10.89
   7   3  -4   45.73    1.61
  -7  -3   4   43.64    1.70
   7   3  -3   19.55    1.32
  -7  -3   3   16.19    1.21
   7   3  -2   17.77    1.27
  -7  -3   2   11.61    1.27
   7   3  -1 1027.53   33.08
  -7  -3   1 1037.53   34.13
   7   3   0  159.16    5.83
  -7  -3   0  154.12    4.36
   7   3   1  577.25   18.93
  -7  -3  -1  508.34   16.71
   7   3   2  145.20    5.34
  -7  -3  -2  141.19    5.02
   7   3   3    7.88    0.94
  -7  -3  -3    7.69    1.13
  -7  -3  -4  776.15   25.61
  -7  -3  -5    8.24    1.31
  -7  -3  -6  373.88    9.32
   7   3   7  340.65   11.16
  -7  -3  -7  299.06   11.08
   7   3   8  747.82   26.45
  -7  -3  -8  682.66   22.84
   7   3   9  740.26   24.91
  -7  -3  -9  742.58   24.97
   7   3  10  213.77    8.29
  -7  -3 -10  213.12    5.40
   7   3  11   31.75    2.38
  -7  -3 -11   33.06    2.27
   7   3  12    6.95    1.83
  -7  -3 -12    8.45    1.79
   7   3  13  396.87   16.22
  -7  -3 -13  358.60   13.12
   7   3  14    8.48    2.13
  -7  -3 -14    9.59    2.11
   7   3  15   23.18    2.74
  -7  -3 -15   24.07    2.83
  -7  -3 -16    2.47    1.63
   7   3  17  170.56    8.15
  -7  -3 -17  184.07    8.86
  -7  -3 -18   80.95    3.51
   7   3  19   -0.10    3.47
  -7  -3 -19   -0.18    3.07
  -7  -3 -20    4.34    2.74
  -7  -3 -21  275.30    7.90
   7   4 -21  339.48   12.29
  -7  -4  21  356.30   13.90
   7   4 -20   75.49    2.69
  -7  -4  20   79.28    3.13
   7   4 -19  176.72    6.64
   7   4 -18  113.95    3.53
  -7  -4  18  118.02    3.96
   7   4 -17  239.16    8.57
  -7  -4  17  257.78    6.86
   7   4 -16    0.67    1.36
  -7  -4  16   -0.57    1.51
   7   4 -15  109.74    3.69
  -7  -4  15  115.46    3.89
   7   4 -14  294.72    7.73
  -7  -4  14  304.86   11.29
   7   4 -13  301.36   10.51
  -7  -4  13  331.14   13.25
   7   4 -12  114.35    3.42
  -7  -4  12  126.25    5.85
   7   4 -11  263.87    6.93
  -7  -4  11  265.29    7.10
   7   4 -10   17.97    1.53
   7   4  -9    1.00    0.88
  -7  -4   9    0.79    0.88
   7   4  -8    0.87    1.19
  -7  -4   8    0.96    0.82
   7   4  -7    7.47    0.90
  -7  -4   7   10.54    1.22
   7   4  -6  144.82    4.14
  -7  -4   6  152.58    6.04
   7   4  -5    2.12    0.75
  -7  -4   5    2.22    0.87
   7   4  -4  421.26   10.48
  -7  -4   4  437.36   15.07
   7   4  -3  167.69    6.21
  -7  -4   3  168.42    6.12
   7   4  -2    0.87    0.69
  -7  -4   2    0.74    0.74
   7   4  -1  192.72    6.62
  -7  -4   1  206.15    7.48
   7   4   0    8.32    0.99
  -7  -4   0    4.06    1.15
   7   4   1 2767.49   86.12
  -7  -4  -1 2548.80   80.72
   7   4   2  146.27    5.70
  -7  -4  -2  150.94    5.80
   7   4   3  936.64   29.98
  -7  -4  -3  857.28   28.31
   7   4   4  345.28   11.18
  -7  -4  -4  351.82   12.16
   7   4   5  691.08   23.18
  -7  -4  -5  676.50   22.41
   7   4   6   12.48    1.48
  -7  -4  -6   10.25    1.09
  -7  -4  -7  331.18   11.83
  -7  -4  -8  186.06    7.19
  -7  -4  -9  393.69   13.72
  -7  -4 -10   55.07    2.31
   7   4  11  580.16   19.28
  -7  -4 -11  528.36   17.98
  -7  -4 -12   35.78    2.31
   7   4  13  102.32    5.48
  -7  -4 -13  106.54    4.51
   7   4  14    0.01    2.25
  -7  -4 -14    0.23    1.55
  -7  -4 -15   92.33    3.43
  -7  -4 -16    1.22    1.75
   7   4  17   23.35    3.46
  -7  -4 -17   31.46    4.17
  -7  -4 -18  119.02    5.38
  -7  -4 -19  205.58    5.97
  -7  -4 -20   18.11    4.06
   7   5 -21   12.95    3.06
  -7  -5  21   16.11    2.37
   7   5 -20    1.38    1.99
   7   5 -19  156.53    4.69
   7   5 -18   75.01    2.74
  -7  -5  18   80.82    4.23
   7   5 -17    7.00    1.77
  -7  -5  17    5.90    1.97
   7   5 -16  595.27   19.99
  -7  -5  16  577.06   20.50
   7   5 -15   77.48    2.64
  -7  -5  15   78.30    3.57
   7   5 -14  388.09   13.50
   7   5 -13   69.19    2.47
  -7  -5  13   73.59    3.57
   7   5 -12   55.98    2.90
  -7  -5  12   54.13    2.68
   7   5 -11   22.57    1.72
  -7  -5  11   22.67    2.17
   7   5 -10    5.01    1.46
  -7  -5  10    6.06    2.06
   7   5  -9    6.37    1.23
   7   5  -8  341.10   11.68
  -7  -5   8  353.31   13.44
   7   5  -7   26.47    1.32
  -7  -5   7   30.75    2.08
   7   5  -6  123.96    4.62
  -7  -5   6  125.38    4.02
   7   5  -5    1.69    1.13
  -7  -5   5    0.86    0.87
   7   5  -4   13.66    1.45
  -7  -5   4   14.02    1.13
   7   5  -3  124.09    3.54
  -7  -5   3  114.00    5.26
   7   5  -2  220.51    5.84
  -7  -5   2  219.89    8.29
   7   5  -1   67.71    3.06
  -7  -5   1   65.25    2.79
   7   5   0  340.74    8.60
  -7  -5   0  341.19   11.82
   7   5   1    0.84    0.69
  -7  -5  -1    1.43    1.05
   7   5   2   38.35    1.83
  -7  -5  -2   21.89    1.70
   7   5   3    2.15    1.14
  -7  -5  -3    3.00    1.06
  -7  -5  -4  241.87    8.70
   7   5   5    1.14    1.22
  -7  -5  -5   -0.12    1.06
  -7  -5  -6 1342.79   43.31
   7   5   7   28.62    2.29
  -7  -5  -7   24.91    1.66
  -7  -5  -8  948.05   30.47
   7   5   9   44.80    2.85
  -7  -5  -9   42.27    2.65
   7   5  10  359.25   12.84
  -7  -5 -10  348.90   12.26
   7   5  11  141.58    5.94
  -7  -5 -11  131.77    5.61
   7   5  12   59.57    3.81
  -7  -5 -12   64.73    3.58
  -7  -5 -13    4.83    1.99
  -7  -5 -14  233.82    6.47
  -7  -5 -15   23.74    2.20
  -7  -5 -16  405.44   14.34
  -7  -5 -17    2.17    3.28
  -7  -5 -18   -0.49    3.94
  -7  -5 -19   13.24    3.75
   7   6 -20   97.59    5.58
  -7  -6  20  110.96    7.42
  -7  -6  19  431.44   15.27
   7   6 -17  261.66    9.19
  -7  -6  17    5.97    4.13
   7   6 -16    6.92    1.61
   7   6 -15  159.19    4.73
  -7  -6  15  159.05    4.58
   7   6 -14  153.36    4.16
  -7  -6  14  163.70    6.61
   7   6 -13  263.42    6.68
  -7  -6  13  272.26    9.92
   7   6 -12   23.61    1.84
   7   6 -11  223.10    8.15
  -7  -6  11  228.62    8.83
   7   6 -10  101.33    4.13
  -7  -6  10   99.76    5.08
   7   6  -9  191.18    5.07
  -7  -6   9  212.25    9.22
   7   6  -8  187.03    4.90
   7   6  -7   50.23    2.49
  -7  -6   7   46.86    2.78
   7   6  -6  752.20   17.56
  -7  -6   6  787.26   27.38
   7   6  -5  153.74    5.85
  -7  -6   5  150.02    5.76
   7   6  -4  231.05    6.13
  -7  -6   4  216.93    8.62
   7   6  -3   18.24    1.81
  -7  -6   3   15.97    1.31
   7   6  -2    1.10    0.80
  -7  -6   2    0.57    0.86
   7   6  -1  205.77    7.32
  -7  -6   1  224.48    9.49
   7   6   0    2.59    0.87
  -7  -6   0    1.90    0.86
   7   6   1  226.09    7.64
  -7  -6  -1  221.11    7.88
   7   6   2   62.86    2.73
  -7  -6  -2   52.85    3.04
   7   6   3 1006.78   33.69
  -7  -6  -3 1011.43   34.15
   7   6   4  926.62   29.25
  -7  -6  -4  955.95   30.89
  -7  -6  -5  412.07   13.87
   7   6   6   28.44    1.96
  -7  -6  -6   27.12    1.96
   7   6   7   63.75    3.45
  -7  -6  -7   64.08    2.83
   7   6   8   16.61    1.82
  -7  -6  -8   15.84    1.71
   7   6   9  213.21    8.81
  -7  -6  -9  190.09    8.16
  -7  -6 -10  137.64    5.68
   7   6  11   69.71    3.74
  -7  -6 -11   69.86    3.57
  -7  -6 -12  140.90    4.62
  -7  -6 -13  104.64    3.27
  -7  -6 -14  161.48    4.80
   7   6  15    3.18    2.27
  -7  -6 -15    0.77    2.28
  -7  -6 -16   36.67    3.19
  -7  -6 -17   27.89    3.45
  -7  -6 -18   35.03    2.61
   7   7 -19    5.51    1.82
  -7  -7  19    1.17    2.44
   7   7 -18    6.02    1.51
  -7  -7  18    8.35    2.67
   7   7 -17  260.70    9.63
  -7  -7  17  257.59    9.50
   7   7 -16   33.07    3.26
  -7  -7  16   33.20    4.00
   7   7 -15   66.23    2.46
  -7  -7  15   66.14    4.11
   7   7 -14   76.34    3.02
  -7  -7  14   68.77    2.84
   7   7 -13   14.35    1.33
  -7  -7  13   16.65    2.69
   7   7 -12  177.69    4.74
  -7  -7  12  182.75    7.16
   7   7 -11    7.30    1.32
  -7  -7  11    8.82    2.06
   7   7 -10   21.51    1.45
  -7  -7  10   19.67    1.73
   7   7  -9  332.72    8.36
  -7  -7   9  340.49   13.09
   7   7  -8  120.03    3.43
  -7  -7   8  118.38    4.97
   7   7  -7  814.10   19.74
   7   7  -6   57.06    2.13
  -7  -7   6   60.31    2.99
   7   7  -5   51.17    2.60
  -7  -7   5   54.44    2.99
   7   7  -4    4.32    0.95
  -7  -7   4    5.22    1.09
   7   7  -3  619.06   21.31
  -7  -7   3  558.47   20.58
   7   7  -2   24.50    1.30
   7   7  -1  484.18   16.74
  -7  -7   1  489.74   17.69
   7   7   0   18.50    1.37
  -7  -7   0   17.82    1.64
   7   7   1  577.36   19.51
  -7  -7  -1  596.49   20.35
   7   7   2   86.69    3.49
  -7  -7  -2   79.82    3.60
   7   7   3  197.54    7.66
  -7  -7  -3  190.15    6.95
   7   7   4  218.44    8.71
  -7  -7  -4  228.27    8.32
   7   7   5  236.53    9.20
  -7  -7  -5  228.03    8.98
   7   7   6   24.65    1.69
  -7  -7  -6   22.81    1.54
   7   7   7  407.11   16.57
  -7  -7  -7  383.38   15.19
  -7  -7  -8  426.19   15.44
  -7  -7  -9  272.31   10.98
  -7  -7 -10  606.67   20.89
  -7  -7 -11   68.33    3.99
  -7  -7 -12    1.18    1.95
  -7  -7 -13   36.10    3.15
  -7  -7 -14    3.18    2.32
  -7  -7 -15  449.98   18.14
  -7  -7 -16   31.04    2.53
  -7  -7 -17    0.86    2.29
   7   8 -18   85.15    3.50
  -7  -8  18   77.87    5.50
   7   8 -17    4.51    1.96
   7   8 -16   53.34    2.29
  -7  -8  16   54.56    3.60
   7   8 -15   56.97    3.41
  -7  -8  15   61.41    4.58
   7   8 -14  142.85    4.12
  -7  -8  14  138.76    6.77
   7   8 -13   74.42    3.31
   7   8 -12  750.03   17.53
  -7  -8  12  735.11   25.58
   7   8 -11   41.38    2.36
  -7  -8  11   43.92    2.68
   7   8 -10  409.07   10.68
  -7  -8  10  396.65   14.08
   7   8  -9    5.84    1.01
  -7  -8   9    3.74    1.81
   7   8  -8   52.24    2.78
  -7  -8   8   49.70    3.09
   7   8  -7   44.37    2.44
  -7  -8   7   37.17    2.23
   7   8  -6   62.66    2.91
  -7  -8   6   62.78    2.82
   7   8  -5  252.76    7.25
  -7  -8   5  235.15    8.23
   7   8  -4  165.39    5.31
   7   8  -3  164.09    4.73
  -7  -8   3  160.60    6.26
   7   8  -2  496.73   11.86
  -7  -8   2  524.36   17.92
   7   8  -1  791.98   27.05
  -7  -8   1  730.25   25.41
   7   8   0   30.61    2.15
  -7  -8   0   29.74    2.01
   7   8   1  124.04    5.01
  -7  -8  -1  118.85    5.09
   7   8   2  392.82   13.52
  -7  -8  -2  375.11   13.37
   7   8   3   48.92    2.81
  -7  -8  -3   48.46    2.85
   7   8   4  118.89    5.46
  -7  -8  -4  124.04    5.66
   7   8   5   14.06    1.66
  -7  -8  -5   17.92    1.79
   7   8   6    4.92    1.59
  -7  -8  -6    6.01    1.41
  -7  -8  -7   70.48    3.55
  -7  -8  -8   21.72    1.94
  -7  -8  -9   18.63    2.27
  -7  -8 -10  338.71   11.67
  -7  -8 -11   20.91    2.20
  -7  -8 -12  126.28    5.38
  -7  -8 -13  164.05    6.11
  -7  -8 -14   -0.47    1.87
   7   9 -17   61.14    3.03
  -7  -9  17   55.47    4.37
   7   9 -16    2.19    1.74
  -7  -9  16    3.48    2.41
   7   9 -15   45.97    2.15
  -7  -9  15   43.27    4.31
   7   9 -14   69.52    3.48
  -7  -9  14   65.27    4.42
   7   9 -13   31.00    1.61
  -7  -9  13   31.28    2.55
   7   9 -12   15.97    1.40
  -7  -9  12   15.63    2.65
   7   9 -11    1.07    1.34
  -7  -9  11    1.52    1.62
   7   9 -10  649.92   15.53
   7   9  -9   17.32    1.66
  -7  -9   9   15.39    2.47
   7   9  -8  138.19    6.02
  -7  -9   8  121.82    5.74
   7   9  -7    7.39    1.34
  -7  -9   7    7.75    2.11
   7   9  -6  124.26    5.19
  -7  -9   6  118.21    5.39
   7   9  -5    4.35    1.27
  -7  -9   5    1.44    1.84
   7   9  -4   25.65    2.20
  -7  -9   4   27.42    2.34
   7   9  -3    0.46    1.15
   7   9  -2  627.85   21.39
  -7  -9   2  590.84   20.01
   7   9  -1  200.70    8.18
  -7  -9   0  991.08   33.01
   7   9   1   40.62    2.48
   7   9   2  121.29    5.00
  -7  -9  -2  115.28    4.85
   7   9   3   56.79    3.08
  -7  -9  -3   67.50    3.75
   7   9   4    1.34    1.62
  -7  -9  -4    0.48    1.28
   7   9   5   46.03    2.99
  -7  -9  -5   44.97    3.05
  -7  -9  -6    2.61    1.28
  -7  -9  -7   12.86    1.75
  -7  -9  -8  213.53    7.35
  -7  -9 -10   16.14    2.22
  -7  -9 -11    2.15    1.61
   7  10 -16   -2.10    2.48
  -7 -10  16    1.46    2.16
   7  10 -15   30.15    1.96
  -7 -10  15   27.58    3.73
   7  10 -14    1.13    2.27
  -7 -10  14    2.40    1.92
   7  10 -13  221.47    6.24
  -7 -10  13  213.11    8.31
   7  10 -12   75.45    3.61
  -7 -10  12   82.26    4.17
   7  10 -11  237.37    9.54
  -7 -10  11  224.86    8.42
   7  10 -10   14.69    1.76
   7  10  -9   42.93    2.64
  -7 -10   9   37.28    2.77
   7  10  -8   11.85    1.57
  -7 -10   8    6.13    2.44
   7  10  -7  149.69    4.60
   7  10  -6   79.12    3.85
  -7 -10   6   81.66    4.40
   7  10  -5  449.88   15.81
  -7 -10   5  461.23   16.30
   7  10  -4   41.09    2.03
  -7 -10   4   42.82    3.06
   7  10  -3  783.89   19.37
   7  10  -2  301.44   11.33
   7  10  -1  118.87    5.00
   7  10   0   15.20    1.97
   7  10   1   29.69    2.15
   7  10   2    4.45    1.88
   7  10   3  107.37    5.43
  -7 -10  -3  123.10    4.94
   7  10   4  162.13    8.03
  -7 -10  -5   47.13    2.97
   7  10   6  233.21   10.13
   7  11 -15   53.04    2.75
  -7 -11  15   59.23    3.45
   7  11 -14   30.16    2.22
   7  11 -13   -0.01    1.64
  -7 -11  13    1.88    2.41
   7  11 -12   39.31    2.65
   7  11 -11  102.57    3.70
  -7 -11  11  100.06    5.56
   7  11 -10   38.98    2.11
  -7 -11  10   43.37    3.96
   7  11  -9  343.49    8.68
  -7 -11   9  337.57   12.32
   7  11  -8  342.29    8.90
   7  11  -7  376.92    9.39
  -7 -11   7  390.98   13.62
   7  11  -6  260.93    7.03
  -7 -11   6  259.65    9.75
   7  11  -5  118.15    3.69
   7  11  -4    7.32    1.65
   7  11  -3  127.92    4.32
  -7 -11   3  127.90    6.15
   7  11  -2  140.38    7.21
  -7 -11   2  130.78    5.91
   7  11  -1  280.27   10.24
   7  11   0   25.72    2.51
  -7 -11   0   30.01    2.86
   7  11   1   31.00    2.75
  -7 -11  -1   31.56    2.96
   7  11   2  248.47   10.36
   7  11   3   19.48    2.61
  -7 -11  -3   16.83    2.32
   7  12 -13    4.03    2.03
  -7 -12  13    4.24    4.05
   7  12 -12   43.17    2.79
  -7 -12  12   45.48    3.56
   7  12 -11   18.70    1.81
  -7 -12  11   25.23    4.15
   7  12 -10   35.02    2.64
  -7 -12  10   28.16    4.02
   7  12  -9   40.95    3.52
  -7 -12   9   42.65    4.20
   7  12  -8    3.16    2.46
  -7 -12   8    1.31    3.38
   7  12  -7  230.47    9.38
  -7 -12   7  214.84    8.72
   7  12  -6  404.74   11.20
   7  12  -5  182.06    7.55
  -7 -12   5  198.60    9.18
   7  12  -4  526.67   13.38
   7  12  -3  101.67    5.53
  -7 -12   3  104.27    6.06
   7  12  -2   30.04    2.29
  -7 -12   2   28.13    3.62
   7  12  -1   43.37    2.55
   7  12   0    1.16    2.67
  -7 -12   0    2.15    2.82
   7  12   1    4.08    2.38
   7  12   2   45.88    4.05
   7  12   3   51.27    3.98
   7  12   4  559.76   18.10
   7  13 -12   24.93    2.26
  -7 -13  12   33.68    5.75
   7  13 -11  123.76    5.31
  -7 -13  11  124.26    7.71
   7  13 -10   14.90    2.57
   7  13  -9  285.56    7.23
   7  13  -8  156.42    6.90
  -7 -13   8  172.79    8.65
   7  13  -7   97.87    5.27
   7  13  -6    2.71    2.00
  -7 -13   6   -2.18    4.25
   7  13  -5   98.86    3.99
   7  13  -4   14.13    2.21
   7  13  -3    1.40    2.97
   7  13  -2    7.94    2.06
   7  13  -1  119.99    5.89
   7  13   0    3.52    2.88
   7  13   1  126.54    6.98
   7  13   2   17.67    2.63
   7  13   3    0.71    2.89
   7  14 -10    2.31    2.49
   7  14  -9   81.27    5.13
  -7 -14   9   84.99    6.85
   7  14  -8  102.24    4.52
  -7 -14   8   99.41    6.89
   7  14  -7   18.72    3.43
   7  14  -6    2.93    2.32
   7  14  -5    1.08    2.88
   7  14  -4   90.46    3.57
   7  14  -3   15.34    2.45
   7  14  -2  119.31    5.06
  -7 -14   2  124.58    6.11
   7  14  -1    5.16    2.91
   7  14   0   15.28    3.41
  -8  15  -1    7.42    5.19
  -8  14   5    6.25    1.74
  -8  14   4   13.18    1.65
   8 -14  -3   24.36    4.61
  -8  14   3   26.09    4.43
   8 -14  -2  122.72    8.38
  -8  14   2  111.25    4.93
  -8  14   1   -1.76    3.87
  -8  14   0    0.75    1.45
  -8  14  -1   35.07    3.44
   8 -14   2  194.63    8.54
  -8  14  -2  166.85    6.32
   8 -14   3    6.84    4.30
  -8  14  -3    2.46    5.21
  -8  13   9   75.12    7.26
   8 -13  -8  122.62    7.15
  -8  13   8  100.21    5.85
  -8  13   7  404.53   10.13
  -8  13   6   41.05    1.96
  -8  13   5    5.62    3.20
  -8  13   4    7.14    3.42
  -8  13   3   38.82    4.91
  -8  13   2   89.87    4.01
  -8  13   1   91.25    3.83
   8 -13   0  457.37   16.29
  -8  13   0  392.08   10.24
   8 -13   1    4.61    4.03
  -8  13  -1   11.96    4.97
  -8  13  -2   66.46    4.42
   8 -13   3   24.78    4.07
  -8  13  -3   23.14    2.80
   8 -13   4    6.26    3.83
  -8  13  -4    7.07    3.81
  -8  13  -5   60.96    4.73
  -8  12  11  106.88    6.98
  -8  12  10   45.63    5.46
   8 -12  -9  107.29    6.57
   8 -12  -8   62.42    5.21
  -8  12   8   65.55    5.63
   8 -12  -7    6.56    3.43
  -8  12   7   -0.52    3.87
   8 -12  -6   32.60    3.65
  -8  12   6   26.66    4.05
  -8  12   5  310.31   11.70
  -8  12   4   11.14    2.69
   8 -12  -3   41.20    3.96
  -8  12   3   41.62    3.46
  -8  12   2    1.29    2.42
   8 -12  -1   15.89    3.08
  -8  12   1   13.41    2.53
   8 -12   0    4.00    2.20
  -8  12   0    2.50    2.39
  -8  12  -1   55.52    2.98
  -8  12  -2   13.84    2.80
  -8  12  -3  400.52   10.70
   8 -12   4   49.40    5.65
  -8  12  -4   44.78    2.90
   8 -12   5  329.80    9.09
  -8  12  -5  333.47    8.60
   8 -12   6   60.81    3.83
  -8  12  -6   59.45    2.85
   8 -12   7   -1.77    2.78
  -8  12  -7    0.34    2.92
   8 -11 -14   82.94    4.98
   8 -11 -13    2.00    4.37
   8 -11 -12   -0.08    3.81
  -8  11  12   -0.01    4.17
   8 -11 -11    5.84    3.04
   8 -11 -10   64.76    4.56
  -8  11  10   51.96    3.64
   8 -11  -9   38.37    3.93
  -8  11   9   32.31    4.00
  -8  11   8   63.58    3.93
   8 -11  -7  271.34   11.45
  -8  11   7  279.67   12.86
   8 -11  -6  191.54    7.56
  -8  11   6  184.48    8.38
  -8  11   5   39.35    2.73
  -8  11   4    9.66    3.11
   8 -11  -3  249.09   10.52
  -8  11   3  227.33    6.61
  -8  11   2   72.32    2.99
   8 -11  -1  251.35    9.13
  -8  11   1  231.52    9.89
   8 -11   0   70.89    4.33
  -8  11   0   73.94    3.03
   8 -11   1  874.62   28.41
  -8  11  -1  870.77   28.04
   8 -11   2    7.62    2.68
  -8  11  -2    8.08    2.24
   8 -11   3   84.14    3.77
  -8  11  -3   80.63    3.39
   8 -11   4   43.91    4.50
  -8  11  -4   57.94    4.32
  -8  11  -5    0.96    1.73
   8 -11   6    5.38    2.84
  -8  11  -6    3.29    2.27
   8 -11   7   61.13    5.61
  -8  11  -7   66.55    3.29
   8 -11   8  170.52    6.88
  -8  11  -8  168.26    5.24
  -8  11  -9    0.15    2.52
   8 -10 -16   74.93    5.15
  -8  10  16   78.49    5.61
  -8  10  15    2.56    5.10
   8 -10 -14    2.22    3.85
   8 -10 -13   23.81    2.72
  -8  10  13   18.36    3.05
  -8  10  12   28.63    4.55
   8 -10 -11   51.87    4.14
  -8  10  11   50.06    4.34
   8 -10 -10   20.74    2.94
  -8  10  10   17.06    2.47
  -8  10   9    1.02    2.89
   8 -10  -8   77.69    4.30
  -8  10   8   79.18    3.89
   8 -10  -7   20.74    3.06
  -8  10   7   17.51    2.24
  -8  10   6  277.54   10.48
   8 -10  -5    0.72    2.24
  -8  10   5    0.27    2.66
   8 -10  -4  869.81   32.83
  -8  10   4  877.22   29.45
   8 -10  -3  474.45   17.95
  -8  10   3  487.73   12.98
  -8  10   2  265.28    6.98
  -8  10   1   39.11    2.71
   8 -10   0   16.73    1.98
  -8  10   0   15.90    1.98
  -8  10  -1  122.28    5.39
   8 -10   2  269.93    9.83
  -8  10  -2  261.95    9.63
   8 -10   3    2.48    2.33
  -8  10  -3   -0.61    1.96
   8 -10   4  382.54   13.75
  -8  10  -4  362.38    9.03
   8 -10   5    0.06    2.53
  -8  10  -5    0.25    1.61
  -8  10  -6  627.68   15.02
  -8  10  -7  214.06    7.78
   8 -10   8    3.91    3.98
  -8  10  -8    0.25    1.82
   8 -10   9    0.93    1.85
  -8  10  -9    2.33    1.87
   8 -10  10   43.09    2.63
  -8  10 -10   44.22    4.12
   8 -10  11   20.80    4.73
  -8  10 -11   15.78    3.51
  -8   9  18   24.89    5.54
   8  -9 -17   10.04    4.07
   8  -9 -16   68.77    5.49
  -8   9  16   75.25    5.43
   8  -9 -15  120.63    7.41
   8  -9 -14  183.83    8.71
  -8   9  14  187.61    9.60
   8  -9 -13  315.96   12.85
  -8   9  12   -0.85    2.73
   8  -9 -11   15.70    2.58
   8  -9 -10    3.43    2.36
  -8   9  10    6.26    2.60
   8  -9  -9  186.66    8.78
  -8   9   9  210.23    8.69
   8  -9  -8  133.67    6.44
  -8   9   8  134.46    5.96
   8  -9  -7   58.81    4.30
  -8   9   7   48.48    3.27
   8  -9  -6   95.54    4.44
  -8   9   6   96.45    4.35
   8  -9  -5   12.20    2.01
  -8   9   5    9.12    1.75
   8  -9  -4    0.85    1.93
  -8   9   4    0.68    1.34
   8  -9  -3  228.87    8.45
  -8   9   3  241.50    6.52
   8  -9  -2   17.86    2.21
  -8   9   2   17.91    1.62
   8  -9  -1  846.04   32.44
  -8   9   1  865.27   19.97
   8  -9   0   67.67    3.55
  -8   9   0   70.04    3.34
   8  -9   1  483.50   15.76
  -8   9  -1  490.58   16.63
  -8   9  -2   14.87    1.78
   8  -9   3  106.76    4.06
  -8   9  -3  109.52    5.11
   8  -9   4    2.91    1.47
  -8   9  -4    0.60    1.43
   8  -9   5    6.65    1.51
  -8   9  -5    8.02    1.77
   8  -9   6  146.78    5.95
  -8   9  -6  144.31    5.63
   8  -9   7  247.81    9.61
  -8   9  -7  268.51   10.33
  -8   9  -8  108.57    4.71
  -8   9  -9  427.83   14.72
  -8   9 -10    1.49    2.19
  -8   9 -11   49.63    3.45
   8  -9  12    2.34    4.58
  -8   9 -12    3.26    3.64
   8  -8 -19   72.74    4.32
   8  -8 -18   95.54    3.01
  -8   8  18   93.08    6.48
   8  -8 -17    7.80    3.80
  -8   8  17    5.53    4.53
   8  -8 -16   47.90    4.21
  -8   8  16   46.82    4.40
   8  -8 -15   13.82    2.86
   8  -8 -14   14.57    2.32
  -8   8  14   13.65    3.23
   8  -8 -13  373.00   13.50
  -8   8  13  367.80   12.69
   8  -8 -12    9.00    1.78
  -8   8  12    9.42    1.89
   8  -8 -11  142.98    6.40
  -8   8  11  147.04    7.37
   8  -8 -10   -0.05    1.42
  -8   8  10    0.62    1.63
   8  -8  -9   99.63    4.68
  -8   8   9   98.57    4.29
   8  -8  -8   91.53    4.19
  -8   8   8   95.02    4.68
   8  -8  -7   48.77    2.92
  -8   8   7   57.66    3.55
   8  -8  -6  312.07   11.26
  -8   8   6  304.47   12.49
   8  -8  -5   89.22    3.81
  -8   8   5   94.87    4.24
  -8   8   4  477.62   11.61
   8  -8  -3  668.83   23.89
  -8   8   3  666.24   22.37
   8  -8  -2  207.36    7.61
  -8   8   2  189.41    7.28
   8  -8  -1  231.70    8.43
  -8   8   1  232.05    8.01
   8  -8   0   66.34    3.55
  -8   8   0   61.64    2.38
   8  -8   1   56.85    3.08
  -8   8  -1   55.10    3.16
   8  -8   2   60.83    2.97
  -8   8  -2   70.12    3.14
   8  -8   3   81.59    4.75
  -8   8  -3   82.65    2.95
   8  -8   4  474.02   12.29
  -8   8  -4  504.08   12.75
   8  -8   5   15.10    2.99
  -8   8  -5   14.95    2.49
   8  -8   6   96.90    4.56
  -8   8  -6   96.95    3.14
  -8   8  -7   55.74    3.55
   8  -8   8   26.86    2.79
  -8   8  -8   26.21    1.91
   8  -8   9   69.70    4.04
  -8   8  -9   71.39    2.78
  -8   8 -10   24.85    2.51
   8  -8  11  190.91    7.46
  -8   8 -11  178.35    4.86
   8  -8  12    0.32    1.96
  -8   8 -12    0.98    1.62
   8  -8  13   13.81    4.82
  -8   8 -13   10.57    3.50
   8  -7 -21   -0.58    3.20
   8  -7 -20  103.36    6.54
  -8   7  20   98.75    6.21
   8  -7 -19   30.42    3.43
  -8   7  19   37.57    5.62
   8  -7 -18  168.81    8.36
  -8   7  18  163.63    7.79
   8  -7 -17   12.48    3.56
  -8   7  17   14.53    3.89
   8  -7 -16  484.78   16.76
  -8   7  16  506.72   18.70
   8  -7 -15   75.80    4.92
  -8   7  15   75.35    4.56
   8  -7 -14  228.34    8.52
  -8   7  14  218.56    8.93
   8  -7 -13   53.73    3.08
  -8   7  13   50.62    2.94
   8  -7 -12   81.01    3.90
  -8   7  12   84.26    4.27
   8  -7 -11   77.40    4.85
  -8   7  11   68.61    3.58
   8  -7 -10    8.91    2.06
  -8   7  10    8.70    2.07
   8  -7  -9   75.59    3.79
  -8   7   9   75.36    3.56
   8  -7  -8  782.75   26.41
  -8   7   8  799.21   18.53
   8  -7  -7   30.69    2.75
  -8   7   7   24.40    1.87
   8  -7  -6  154.62    6.22
  -8   7   6  160.32    6.43
   8  -7  -5  319.76   11.07
  -8   7   5  333.06   11.93
   8  -7  -4    5.57    1.92
  -8   7   4    9.62    1.47
   8  -7  -3   79.16    3.38
  -8   7   3   84.32    3.64
   8  -7  -2   87.96    4.44
  -8   7   2   87.57    3.05
   8  -7  -1   20.72    1.73
  -8   7   1   22.65    2.28
  -8   7   0   85.79    3.30
   8  -7   1  250.40    9.08
  -8   7  -1  246.73    8.97
  -8   7  -2  242.51    8.47
   8  -7   3  245.24    8.53
  -8   7  -3  249.38    8.75
   8  -7   4  100.93    3.42
  -8   7  -4  103.18    4.44
   8  -7   5   20.49    2.17
  -8   7  -5   19.53    1.56
   8  -7   6  494.47   16.64
  -8   7  -6  494.56   11.81
   8  -7   7  119.58    3.84
  -8   7  -7  132.47    4.34
  -8   7  -8  279.43    9.93
   8  -7   9  197.69    7.58
  -8   7  -9  194.28    5.41
   8  -7  10  229.68    8.99
  -8   7 -10  227.23    6.14
  -8   7 -11   82.23    3.09
   8  -7  13  121.89    7.04
  -8   7 -13  123.48    5.64
   8  -7  14  332.61   12.17
  -8   7 -14  327.07    8.63
   8  -6 -22    1.15    1.71
   8  -6 -21    3.92    3.10
   8  -6 -20  115.74    5.99
  -8   6  20  117.59    7.79
   8  -6 -19  430.00   15.68
  -8   6  19  457.17   16.32
   8  -6 -18   -0.29    1.89
   8  -6 -17   24.50    3.40
  -8   6  17   23.00    2.65
   8  -6 -16  163.00    7.63
  -8   6  16  154.21    6.83
   8  -6 -15   53.80    3.25
  -8   6  15   56.05    3.69
   8  -6 -14  389.10   13.51
  -8   6  14  396.81   13.72
   8  -6 -13   23.98    2.51
  -8   6  13   23.91    2.46
   8  -6 -12  276.67   10.63
  -8   6  12  285.77   10.11
   8  -6 -11   80.22    3.78
  -8   6  11   77.97    3.80
   8  -6 -10  486.66   15.98
  -8   6  10  512.52   18.17
   8  -6  -9  304.92   10.78
  -8   6   9  285.34   10.24
   8  -6  -8   88.77    4.11
  -8   6   8   94.74    4.02
  -8   6   7    0.50    1.03
   8  -6  -6   61.95    3.16
  -8   6   6   55.66    2.70
   8  -6  -5  394.29   13.44
  -8   6   5  385.26   13.45
   8  -6  -4   93.39    4.04
  -8   6   4   85.43    3.81
   8  -6  -3  148.18    5.92
  -8   6   3  145.66    4.25
   8  -6  -2   92.81    3.96
  -8   6   2   96.92    4.67
   8  -6  -1    1.68    1.72
   8  -6   0   71.04    3.27
  -8   6   0   75.04    3.88
   8  -6   1   20.51    1.38
  -8   6  -1   24.93    2.23
   8  -6   2  115.69    5.93
  -8   6  -2  106.29    3.28
   8  -6   3  225.08    6.39
  -8   6  -3  238.96   10.01
   8  -6   4  301.16   10.78
  -8   6  -4  301.37   10.80
   8  -6   5  221.51    8.15
  -8   6  -5  231.49    6.13
   8  -6   6   10.30    1.37
  -8   6  -6   12.23    2.26
   8  -6   7   96.82    4.24
  -8   6  -7   97.15    3.17
   8  -6   8   14.97    1.51
  -8   6  -8   18.15    2.42
   8  -6   9   13.25    2.27
  -8   6  -9   19.95    1.62
   8  -6  10    9.14    1.56
  -8   6 -10    7.12    1.99
   8  -6  11  178.09    7.20
  -8   6 -11  181.58    5.28
   8  -6  12  206.31    5.90
  -8   6 -12  210.76    5.76
   8  -6  13  324.73   11.39
  -8   6 -13  346.71    8.47
   8  -6  14  183.92    8.06
  -8   6 -14  182.98    7.15
   8  -6  15   -0.05    2.07
  -8   6 -15    1.49    1.74
   8  -5 -23   34.42    2.17
   8  -5 -22    2.16    3.47
  -8   5  22    1.00    5.10
   8  -5 -21   -0.26    4.27
  -8   5  21    3.08    2.85
   8  -5 -20    2.66    2.76
  -8   5  20    1.23    3.51
   8  -5 -19    2.32    2.35
  -8   5  19    3.48    2.48
   8  -5 -18   91.52    5.33
  -8   5  18   77.21    4.70
   8  -5 -17  292.95   12.24
  -8   5  17  267.13   11.44
   8  -5 -16    1.55    2.22
  -8   5  16    4.23    2.35
   8  -5 -15  437.03   14.84
  -8   5  15  465.10   17.12
   8  -5 -14    3.98    1.34
   8  -5 -13   73.27    3.65
  -8   5  13   73.60    2.64
   8  -5 -12    2.89    1.31
  -8   5  12    2.74    1.32
   8  -5 -11   72.42    3.38
  -8   5  11   69.07    3.08
   8  -5 -10   30.04    2.49
  -8   5  10   29.41    1.94
   8  -5  -9  737.74   24.71
  -8   5   9  712.83   24.12
   8  -5  -8   13.59    1.40
  -8   5   8   22.71    1.71
   8  -5  -7 1548.27   48.57
  -8   5   7 1510.44   34.75
   8  -5  -6   52.92    2.55
  -8   5   6   52.36    2.51
   8  -5  -5  429.74   14.72
  -8   5   5  419.79   10.93
   8  -5  -4  169.31    4.77
  -8   5   4  168.09    6.75
   8  -5  -3    1.49    1.12
  -8   5   3    0.88    1.00
   8  -5  -2   42.60    2.10
  -8   5   2   39.86    1.74
   8  -5  -1   32.54    1.74
  -8   5   1   32.92    1.81
   8  -5   0    8.76    1.13
  -8   5   0    8.88    1.36
   8  -5   1  200.41    5.55
  -8   5  -1  206.79    7.85
   8  -5   2    0.80    1.09
  -8   5  -2    0.09    1.12
   8  -5   3    5.05    1.10
  -8   5  -3    6.44    1.80
   8  -5   4   38.30    2.34
  -8   5  -4   42.71    1.74
   8  -5   5  282.54   10.70
  -8   5  -5  285.49    7.75
   8  -5   6   19.82    2.67
  -8   5  -6   26.89    2.41
   8  -5   7  976.42   33.42
  -8   5  -7 1024.33   35.01
  -8   5  -8   12.37    1.81
   8  -5   9  227.09    8.10
  -8   5  -9  222.38    6.04
   8  -5  10   10.77    1.62
  -8   5 -10    8.41    1.21
   8  -5  11    5.98    2.23
  -8   5 -11    1.26    1.39
  -8   5 -12    0.59    1.97
   8  -5  13  139.85    7.73
  -8   5 -13  137.77    4.31
  -8   5 -14   18.61    2.75
   8  -5  15  337.22    8.77
  -8   5 -15  347.63    9.08
   8  -5  16    6.82    1.97
  -8   5 -16    4.83    1.79
  -8   4  24   32.50    5.63
   8  -4 -23   -7.45    5.40
  -8   4  23    2.41    3.38
   8  -4 -22  145.70    5.30
   8  -4 -21   34.35    3.01
   8  -4 -20   19.93    3.10
  -8   4  20   16.56    3.16
   8  -4 -19   90.92    5.24
  -8   4  19   92.29    4.76
   8  -4 -18    5.83    1.71
   8  -4 -17    9.21    1.79
  -8   4  17   10.33    2.53
   8  -4 -16    6.28    1.31
   8  -4 -15   48.16    2.53
  -8   4  15   49.89    2.77
   8  -4 -14   59.88    3.00
  -8   4  14   58.66    3.78
   8  -4 -13   11.71    1.50
   8  -4 -12 1276.96   41.04
  -8   4  12 1282.01   42.00
   8  -4 -11   15.33    1.66
  -8   4  11   14.96    1.55
   8  -4 -10  523.33   17.45
  -8   4  10  527.73   18.43
   8  -4  -9    7.06    1.23
  -8   4   9    0.74    1.56
   8  -4  -8    1.61    1.10
  -8   4   8    1.31    1.45
   8  -4  -7    1.16    1.18
  -8   4   7    1.69    1.51
   8  -4  -6   37.46    1.95
  -8   4   6   36.83    2.15
   8  -4  -5  288.27   10.28
  -8   4   5  264.29    9.03
   8  -4  -4   32.04    2.24
  -8   4   4   37.81    2.26
   8  -4  -3   75.90    3.54
  -8   4   3   71.78    2.38
   8  -4  -2  119.35    5.08
  -8   4   2  125.60    3.68
   8  -4  -1   23.19    1.98
  -8   4   1   13.49    1.10
   8  -4   0   69.45    3.44
  -8   4   0   67.07    2.32
   8  -4   1   29.15    2.16
  -8   4  -1   31.05    1.52
   8  -4   2  503.22   12.71
  -8   4  -2  498.13   11.88
   8  -4   3  146.75    5.73
  -8   4  -3  146.40    4.06
  -8   4  -4  106.97    3.50
  -8   4  -5  188.14    8.26
   8  -4   6  193.43    5.31
   8  -4   7   -0.31    1.63
  -8   4  -7    0.75    1.12
   8  -4   8   70.12    2.76
  -8   4  -8   68.10    2.44
  -8   4  -9    2.28    1.42
   8  -4  10  679.93   23.23
  -8   4 -10  652.10   23.40
  -8   4 -11    1.69    1.59
   8  -4  12  592.52   19.61
  -8   4 -12  638.56   15.53
   8  -4  13  100.94    5.37
  -8   4 -13  108.96    4.57
  -8   4 -14  104.39    4.56
   8  -4  15    2.94    2.18
  -8   4 -15   -0.56    1.82
   8  -4  16  153.84    6.28
  -8   4 -16  156.51    4.79
   8  -4  17   13.04    3.50
  -8   4 -17   11.89    2.25
   8  -3 -23   40.03    3.80
   8  -3 -22  181.14    5.56
   8  -3 -21    2.41    2.25
   8  -3 -20   -0.62    1.93
  -8   3  20    2.46    2.86
   8  -3 -19    8.04    2.82
  -8   3  19    5.38    2.87
   8  -3 -18   61.20    3.25
  -8   3  18   58.26    3.69
   8  -3 -17    2.36    1.71
   8  -3 -16  210.30    8.88
  -8   3  16  210.22    9.90
   8  -3 -15   14.49    2.07
  -8   3  15   12.57    1.85
   8  -3 -14  536.73   17.88
  -8   3  14  540.24   19.58
   8  -3 -13    9.02    1.35
  -8   3  13   10.88    1.47
   8  -3 -12   61.45    3.32
  -8   3  12   60.96    3.07
   8  -3 -11  166.61    4.66
  -8   3  11  164.24    4.69
   8  -3 -10  764.45   24.90
  -8   3  10  733.03   17.03
   8  -3  -9  248.63    9.20
  -8   3   9  252.61    6.65
   8  -3  -8  186.41    6.69
  -8   3   8  174.64    5.98
   8  -3  -7   23.58    1.33
  -8   3   7   25.21    2.15
   8  -3  -6  829.93   20.03
  -8   3   6  800.44   26.16
   8  -3  -5  782.15   26.03
  -8   3   5  747.35   17.82
   8  -3  -4  266.60   10.74
  -8   3   4  257.34    7.14
   8  -3  -3   74.99    3.40
  -8   3   3   81.21    2.71
   8  -3  -2  583.52   13.97
  -8   3   2  609.44   14.96
   8  -3  -1   41.40    2.75
  -8   3   1   37.55    1.53
   8  -3   0 1059.21   34.90
  -8   3   0  989.31   31.51
   8  -3   1    9.47    1.34
  -8   3  -1    8.96    1.16
   8  -3   2   30.94    1.84
  -8   3  -2   32.18    1.98
   8  -3   3   56.89    3.25
  -8   3  -3   56.32    2.37
  -8   3  -4   37.51    1.74
   8  -3   5   41.97    2.12
  -8   3  -5   40.59    2.17
   8  -3   6   70.78    3.38
  -8   3  -6   71.36    3.27
   8  -3   7  127.56    3.82
  -8   3  -7  133.75    5.42
  -8   3  -8  532.85   18.25
   8  -3   9   70.47    2.77
  -8   3  -9   67.73    3.38
  -8   3 -10   84.53    3.70
  -8   3 -11    7.00    1.66
   8  -3  12  213.86    7.77
  -8   3 -12  212.40    5.64
   8  -3  13   70.69    4.69
  -8   3 -13   75.00    2.84
  -8   3 -14  269.01    7.14
   8  -3  15   -0.86    2.04
  -8   3 -15    3.46    3.04
   8  -3  16   30.60    2.68
  -8   3 -16   33.10    2.20
  -8   3 -17  307.33    7.48
   8  -3  18  127.12    6.30
  -8   3 -18  124.13    5.59
   8  -2 -23   26.84    2.97
   8  -2 -22   19.30    2.57
  -8   2  22   18.17    3.16
   8  -2 -21  236.31    9.32
  -8   2  21  207.20    8.83
   8  -2 -20    5.81    3.12
  -8   2  20    6.12    2.26
   8  -2 -19  221.68    7.86
  -8   2  19  218.98    8.67
   8  -2 -18   21.66    1.76
   8  -2 -17  132.00    4.11
   8  -2 -16  100.68    4.34
  -8   2  16   97.59    5.67
   8  -2 -15   19.26    1.83
  -8   2  15   20.74    1.83
   8  -2 -14   78.73    2.87
  -8   2  14   83.14    3.74
   8  -2 -13  286.24   10.08
  -8   2  13  297.69   11.44
   8  -2 -12   35.07    2.35
  -8   2  12   30.78    1.94
   8  -2 -11  715.98   23.62
  -8   2  11  706.56   16.40
   8  -2 -10  466.64   12.03
  -8   2  10  460.22   15.92
   8  -2  -9  108.89    4.46
  -8   2   9  113.46    3.60
   8  -2  -8  219.01    7.85
  -8   2   8  216.89    8.14
   8  -2  -7    1.13    0.78
  -8   2   7    0.59    0.92
   8  -2  -6  224.79    8.12
  -8   2   6  206.20    7.50
   8  -2  -5  217.26    5.85
  -8   2   5  205.84    5.70
   8  -2  -4  172.33    6.75
  -8   2   4  169.57    4.81
   8  -2  -3  590.49   20.41
  -8   2   3  602.64   14.19
   8  -2  -2  282.18   10.40
  -8   2   2  270.00    7.04
   8  -2  -1   17.84    1.34
  -8   2   1   23.42    1.88
   8  -2   0   98.70    4.68
   8  -2   1  101.86    3.27
   8  -2   2  146.38    4.12
  -8   2  -2  151.94    5.81
   8  -2   3  179.33    6.69
  -8   2  -3  165.31    4.65
   8  -2   4    9.00    1.05
  -8   2  -4    9.34    1.39
   8  -2   5  219.87    8.33
  -8   2  -5  202.74    8.03
  -8   2  -6  299.80    8.51
   8  -2   7  153.46    4.24
  -8   2  -7  146.86    6.02
  -8   2  -8   87.40    4.59
   8  -2   9   75.45    3.64
  -8   2  -9   73.07    2.58
   8  -2  10   39.67    2.54
  -8   2 -10   36.75    1.87
  -8   2 -11  720.30   17.21
  -8   2 -12   34.80    1.87
  -8   2 -13  139.27    4.29
   8  -2  14   -1.70    3.26
  -8   2 -14    1.74    1.88
   8  -2  15   -0.29    2.68
  -8   2 -15    0.95    1.65
   8  -2  16   18.03    2.81
  -8   2 -16   18.43    3.35
   8  -2  17   41.68    5.53
  -8   2 -17   36.75    3.99
   8  -2  18   35.77    5.77
  -8   2 -18   36.27    3.33
   8  -2  19  218.02    9.25
  -8   2 -19  197.02    5.92
   8  -1 -23  122.79    5.79
  -8   1  23  109.66    5.73
   8  -1 -22   97.57    4.87
  -8   1  22   94.96    5.88
   8  -1 -21  184.04    5.52
  -8   1  21  174.46    7.51
   8  -1 -20  128.42    4.96
  -8   1  20  126.59    6.30
   8  -1 -19   10.45    1.96
   8  -1 -18   12.33    1.54
   8  -1 -17   54.99    2.37
   8  -1 -16  300.27    7.40
  -8   1  16  293.44   11.58
   8  -1 -15   61.25    2.46
  -8   1  15   66.82    2.56
   8  -1 -14   11.57    2.00
  -8   1  14   12.35    1.60
   8  -1 -13  123.86    4.79
  -8   1  13  123.55    5.08
   8  -1 -12    0.80    0.94
  -8   1  12    0.39    1.11
   8  -1 -11    2.34    1.16
  -8   1  11    0.73    1.60
   8  -1 -10   32.46    2.21
  -8   1  10   34.49    1.55
   8  -1  -9  247.77    6.41
  -8   1   9  253.70    6.72
   8  -1  -8  459.25   16.24
  -8   1   8  418.00   14.83
   8  -1  -7  110.07    4.48
  -8   1   7  105.38    4.14
   8  -1  -6  199.77    5.56
  -8   1   6  191.69    8.17
   8  -1  -5   81.20    3.94
  -8   1   5   78.93    3.07
   8  -1  -4   23.59    1.51
  -8   1   4   22.26    1.32
   8  -1  -3   13.11    3.25
  -8   1   3  445.98   14.46
   8  -1  -1 1563.66   35.76
  -8   1   1 1433.88   34.00
   8  -1   0  188.65    7.41
  -8   1   0  180.21    6.49
   8  -1   1 1693.86   54.48
  -8   1  -1 1607.05   36.82
   8  -1   2  375.57    9.06
  -8   1  -2  373.19   12.48
   8  -1   3  707.08   22.73
  -8   1  -3  694.63   17.36
   8  -1   4   88.25    3.64
  -8   1  -4   94.34    3.71
   8  -1   5  251.82    9.28
  -8   1  -5  260.69    9.40
   8  -1   6  309.11   11.85
  -8   1  -6  288.17    7.59
   8  -1   7  188.35    6.83
  -8   1  -7  152.32    6.58
   8  -1   8   53.76    3.03
  -8   1  -8   45.46    1.89
   8  -1   9  195.09    7.72
  -8   1  -9  194.50    8.84
  -8   1 -10   65.16    3.14
   8  -1  11   85.65    4.08
  -8   1 -11   87.55    3.04
  -8   1 -12    1.01    1.26
  -8   1 -13    1.64    1.67
   8  -1  14  152.21    6.99
  -8   1 -14  161.65    4.51
  -8   1 -15   95.32    3.30
  -8   1 -16  244.52   10.38
  -8   1 -17    3.15    2.01
  -8   1 -18    1.84    2.15
  -8   1 -19   46.74    3.75
   8   0 -22    0.21    3.45
  -8   0  22    1.46    2.02
   8   0 -21    0.90    2.97
  -8   0  21    0.19    2.39
   8   0 -20  191.69    5.90
  -8   0  20  176.85    7.14
   8   0 -19    0.98    1.48
   8   0 -18  498.14   12.51
  -8   0  18  510.60   17.11
   8   0 -17    1.11    1.57
  -8   0  17    0.06    1.58
   8   0 -16   21.26    2.52
  -8   0  16   17.61    1.58
   8   0 -15   -0.40    1.23
  -8   0  15    0.19    1.24
   8   0 -14   39.14    2.38
  -8   0  14   39.28    1.83
   8   0 -13    1.37    1.61
  -8   0  13    0.04    1.07
   8   0 -12   17.49    1.51
  -8   0  12   20.26    1.68
   8   0 -11   -0.08    1.12
  -8   0  11    0.88    1.17
   8   0 -10  150.14    5.50
  -8   0  10  150.44    5.94
   8   0  -9    0.56    0.99
  -8   0   9   -0.10    0.97
   8   0  -8  107.28    3.25
  -8   0   8  113.18    3.59
   8   0  -7    1.23    1.01
  -8   0   7   -0.85    0.89
   8   0  -6 1478.03   47.43
  -8   0   6 1421.20   31.57
   8   0  -5    1.04    0.88
  -8   0   5   -0.18    0.84
   8   0  -4 1080.72   35.44
   8   0  -3    1.13    1.01
  -8   0   3    0.09    1.13
   8   0  -2  133.95    5.35
  -8   0   2  131.86    3.85
   8   0  -1    0.55    0.84
  -8   0   1    1.16    0.92
   8   0   0  119.71    4.82
  -8   0   0  103.76    4.32
   8   0   1   -0.12    1.01
  -8   0  -1    0.26    0.98
   8   0   2    5.40    1.08
  -8   0  -2    9.41    1.52
   8   0   3    0.36    0.88
  -8   0  -3    0.96    0.96
   8   0   4 2876.62   63.74
  -8   0  -4 2872.18   88.50
   8   0   5    0.20    1.29
  -8   0  -5   -0.48    0.81
   8   0   6  161.76    6.13
  -8   0  -6  164.20    6.07
   8   0   7    0.15    1.02
  -8   0  -7    0.86    1.56
   8   0   8   44.81    2.36
  -8   0  -8   41.10    1.79
   8   0   9    1.27    1.60
  -8   0  -9   -0.14    1.15
   8   0  10    1.70    1.22
  -8   0 -10    1.62    1.31
   8   0  11   -1.80    1.71
  -8   0 -11    0.68    1.47
   8   0  12  165.58    7.62
  -8   0 -12  173.86    5.05
  -8   0 -13    1.36    2.46
   8   0  14  198.96    9.29
  -8   0 -14  208.68    7.79
   8   0  15   -2.00    2.56
  -8   0 -15    1.16    1.68
  -8   0 -16   74.62    3.09
  -8   0 -17   -1.05    2.40
   8   0  18  111.57    7.15
  -8   0 -18  106.91    4.15
  -8   0 -19    0.00    3.21
  -8   0 -20   87.16    4.08
   8   1 -22   82.10    4.54
  -8  -1  22   92.29    4.96
   8   1 -21  187.41    6.88
  -8  -1  21  178.72    7.53
   8   1 -20  121.42    3.86
   8   1 -19    8.77    2.49
  -8  -1  19    7.97    1.60
   8   1 -18   13.13    1.91
  -8  -1  18   15.47    2.65
   8   1 -17   54.18    2.24
   8   1 -16  295.78   11.30
  -8  -1  16  282.47   10.02
   8   1 -15   67.65    3.71
  -8  -1  15   57.16    3.11
   8   1 -14   13.75    2.10
  -8  -1  14   12.18    1.37
   8   1 -13  126.63    4.85
  -8  -1  13  120.68    5.69
   8   1 -12    1.16    1.00
  -8  -1  12    1.47    1.29
   8   1 -11    2.90    1.44
  -8  -1  11    2.58    0.97
   8   1 -10   32.51    2.01
  -8  -1  10   35.02    2.03
   8   1  -9  249.76    8.86
  -8  -1   9  235.08    8.68
  -8  -1   8  424.83   14.27
   8   1  -6  202.39    7.77
  -8  -1   6  189.19    7.30
   8   1  -5   77.10    3.65
  -8  -1   5   80.09    3.47
   8   1  -4   21.85    1.23
  -8  -1   4   20.26    1.73
   8   1  -3  476.02   15.63
  -8  -1   3  467.13   16.14
   8   1  -2  190.43    7.45
  -8  -1   2  186.97    5.27
   8   1  -1 1581.42   36.64
  -8  -1   1 1693.96   57.11
   8   1   0  180.69    4.86
  -8  -1   0  188.41    7.10
   8   1   1 1664.86   37.56
  -8  -1  -1 1567.54   36.16
   8   1   2  384.85   10.23
  -8  -1  -2  385.18   10.89
   8   1   3  795.38   26.33
  -8  -1  -3  719.45   17.07
   8   1   4   89.98    3.68
  -8  -1  -4   94.59    2.89
   8   1   5  243.82    6.52
  -8  -1  -5  252.12    6.76
   8   1   6  317.55   10.54
  -8  -1  -6  302.56    7.75
   8   1   7  156.05    6.67
  -8  -1  -7  159.14    4.39
   8   1   8   51.92    3.39
  -8  -1  -8   48.25    2.43
   8   1   9  227.75    8.77
  -8  -1  -9  203.79    9.66
   8   1  10   56.70    2.77
  -8  -1 -10   56.16    2.86
  -8  -1 -11   91.51    3.22
   8   1  12    0.42    2.07
  -8  -1 -12    3.23    2.13
  -8  -1 -13   -0.91    1.64
   8   1  14  155.16    6.36
  -8  -1 -14  164.26    6.85
   8   1  15   89.50    4.15
  -8  -1 -15   96.24    3.23
  -8  -1 -16  272.02    7.94
  -8  -1 -17    1.80    1.70
   8   1  18    0.45    3.65
  -8  -1 -18   -0.71    2.82
   8   1  19   42.90    4.70
  -8  -1 -19   53.60    4.12
   8   1  20    2.52    4.89
  -8  -1 -20    4.25    3.52
   8   2 -21  206.27    5.68
  -8  -2  21  204.39    8.97
   8   2 -20    6.76    1.56
  -8  -2  20    7.56    2.47
   8   2 -19  213.85    6.03
  -8  -2  19  210.26    5.88
   8   2 -18   16.30    1.65
  -8  -2  18   21.38    2.20
   8   2 -17  124.67    3.81
  -8  -2  17  130.38    5.98
   8   2 -16   92.63    4.33
   8   2 -15   16.71    2.11
  -8  -2  15   21.88    1.58
   8   2 -14   74.53    2.53
  -8  -2  14   80.64    2.81
   8   2 -13  279.96    7.48
  -8  -2  13  279.06    7.93
   8   2 -12   32.89    2.37
  -8  -2  12   32.20    1.68
   8   2 -11  686.79   23.74
  -8  -2  11  692.42   22.44
  -8  -2  10  452.01   15.39
  -8  -2   9  109.15    5.62
   8   2  -8  208.92    7.75
  -8  -2   8  196.73    6.44
   8   2  -7    1.39    0.95
  -8  -2   7    0.71    0.99
   8   2  -6  218.20    5.68
  -8  -2   6  212.44    5.61
   8   2  -5  197.74    5.21
  -8  -2   5  208.41    7.54
   8   2  -4  163.19    6.40
  -8  -2   4  170.64    6.30
   8   2  -3  642.35   21.32
  -8  -2   3  585.05   14.05
   8   2  -2  301.49   11.03
  -8  -2   2  279.74   10.32
   8   2  -1   27.43    1.86
  -8  -2   1   25.20    1.37
   8   2   0   99.52    3.91
  -8  -2   0   97.26    4.21
   8   2   1  108.37    4.22
  -8  -2  -1  117.22    5.56
   8   2   2  159.95    5.82
  -8  -2  -2  151.50    6.32
   8   2   3  198.04    8.47
  -8  -2  -3  166.45    6.43
   8   2   4   11.85    1.58
  -8  -2  -4   10.02    0.99
   8   2   5  233.43    8.44
  -8  -2  -5  213.88    8.32
   8   2   6  308.84    7.70
  -8  -2  -6  311.01   10.94
   8   2   7  142.31    6.03
  -8  -2  -7  151.06    5.78
   8   2   8   84.00    3.72
  -8  -2  -8   87.06    3.91
   8   2   9   85.13    4.66
  -8  -2  -9   71.07    3.47
   8   2  10   43.15    2.80
  -8  -2 -10   38.53    2.35
   8   2  11  779.24   25.18
  -8  -2 -11  742.47   24.38
   8   2  12   38.74    2.48
  -8  -2 -12   36.18    2.58
  -8  -2 -13  159.25    4.98
   8   2  14    0.35    2.45
  -8  -2 -14    0.36    1.60
  -8  -2 -15    0.95    1.87
   8   2  16   18.61    3.05
  -8  -2 -16   20.76    2.64
  -8  -2 -17   43.68    3.23
  -8  -2 -18   35.56    2.82
   8   2  19  254.56   11.61
  -8  -2 -19  215.85    9.53
   8   2  20   82.94    6.08
  -8  -2 -20   92.00    5.02
  -8  -2 -21   66.05    5.53
   8   3 -21   -0.02    3.04
  -8  -3  21    3.51    2.12
   8   3 -20    1.93    2.13
  -8  -3  20    1.76    2.09
   8   3 -19    5.24    2.73
  -8  -3  19    6.68    2.19
   8   3 -18   55.65    3.10
  -8  -3  18   64.64    3.26
   8   3 -17    3.21    1.56
  -8  -3  17    2.34    2.37
   8   3 -16  192.46    6.87
  -8  -3  16  199.40    7.42
   8   3 -15   15.02    2.14
  -8  -3  15   17.05    1.83
   8   3 -14  522.99   17.01
  -8  -3  14  518.35   19.98
   8   3 -13    9.98    1.79
  -8  -3  13   10.26    1.32
   8   3 -12   62.53    2.58
  -8  -3  12   62.19    2.63
   8   3 -11  156.41    6.30
  -8  -3  11  163.53    6.26
   8   3 -10  718.03   24.29
  -8  -3  10  763.29   19.57
   8   3  -9  244.11    9.89
  -8  -3   9  255.33    9.83
   8   3  -8  174.63    6.94
  -8  -3   8  172.54    6.65
   8   3  -7   22.06    1.28
  -8  -3   7   23.67    1.36
   8   3  -6  819.61   19.25
  -8  -3   6  845.10   27.06
   8   3  -5  735.70   17.50
  -8  -3   5  755.43   25.93
   8   3  -4  260.83    7.11
  -8  -3   4  263.09    9.09
   8   3  -3   76.10    2.35
  -8  -3   3   80.61    3.53
   8   3  -2  636.64   22.72
  -8  -3   2  586.33   14.71
[truncated: 159,349 more chars]
