# Supplementary material for: Crystal structure of di­chlorido­{2-methyl-2-[(pyridin-2-ylmeth­yl)amino]­propan-1-ol-κ3 N,N′,O}copper(II) from synchrotron data
Source: Acta Crystallogr E Crystallogr Commun. 2016 Sep 5;72(Pt 10):1400–3. doi: 10.1107/S2056989016013773 (PMC5050763; doi:10.1107/S2056989016013773)
Supplement: Supplementary file 2 [file e-72-01400-Isup2.hkl]

data_I                                                                          
_shelx_title ' CuCl2 in P2(1)/n (block blue)'                                   
_shelx_refln_list_code          4                                               
_shelx_F_calc_maximum      148.35                                               
_exptl_crystal_F_000       644.00                                               
_reflns_d_resolution_high  0.7085                                               
                                                                                
loop_                                                                           
 _space_group_symop_operation_xyz                                               
 'x, y, z'                                                                      
 '-x+1/2, y+1/2, -z+1/2'                                                        
 '-x, -y, -z'                                                                   
 'x-1/2, -y-1/2, z-1/2'                                                         
                                                                                
_cell_length_a     8.4470                                                       
_cell_length_b     9.8950                                                       
_cell_length_c    15.2540                                                       
_cell_angle_alpha  90.000                                                       
_cell_angle_beta   97.128                                                       
_cell_angle_gamma  90.000                                                       
                                                                                
_shelx_F_squared_multiplier     1.000                                           
                                                                                
loop_                                                                           
 _refln_index_h                                                                 
 _refln_index_k                                                                 
 _refln_index_l                                                                 
 _refln_F_squared_calc                                                          
 _refln_F_squared_meas                                                          
 _refln_F_squared_sigma                                                         
 _refln_observed_status                                                         
   6   0   0          2.93         11.21         5.18 o                         
   8   0   0        457.53        430.38        30.80 o                         
  10   0   0        254.34        271.42         8.39 o                         
   2   1   0        757.43        731.91        23.42 o                         
   3   1   0      10458.84       9487.45       325.32 o                         
   4   1   0        404.20        422.88        10.47 o                         
   5   1   0       1407.26       1395.67        30.75 o                         
   6   1   0        228.67        215.13         5.45 o                         
   7   1   0       3940.84       3906.04        68.56 o                         
   8   1   0        685.17        708.82        11.97 o                         
   9   1   0        775.54        804.68        13.71 o                         
  10   1   0        126.07        118.56         3.65 o                         
  11   1   0        452.46        455.11         8.90 o                         
   1   2   0       1238.10       1007.20        18.47 o                         
   2   2   0       2780.19       2668.42        66.24 o                         
   3   2   0       3373.97       3106.75        50.49 o                         
   4   2   0       1885.31       1830.23        35.46 o                         
   5   2   0        809.86        678.17        20.43 o                         
   6   2   0         79.89         82.24         2.57 o                         
   7   2   0        218.77        233.26        10.14 o                         
   8   2   0        355.57        380.61         9.44 o                         
   9   2   0        196.25        206.27         5.06 o                         
  10   2   0       1219.52       1190.04        25.03 o                         
  11   2   0        719.16        709.59        12.77 o                         
   1   3   0       7190.93       7139.00       229.38 o                         
   2   3   0       1488.97       1471.77        29.10 o                         
   3   3   0        122.40        149.80         3.28 o                         
   4   3   0       4669.96       4643.96       148.72 o                         
   5   3   0       3640.96       3644.22        58.76 o                         
   6   3   0       3435.79       3422.94        46.15 o                         
   7   3   0        591.91        590.29        10.16 o                         
   8   3   0       4022.05       4063.45        75.52 o                         
   9   3   0        962.03        952.11        17.65 o                         
  10   3   0       2397.40       2362.76        36.30 o                         
  11   3   0        369.55        350.13         8.26 o                         
   0   4   0       1966.47       2127.20        40.17 o                         
   1   4   0       2900.45       2694.40        67.25 o                         
   2   4   0       4702.77       4355.78        61.29 o                         
   3   4   0       1853.48       1736.01        26.86 o                         
   4   4   0        857.59        957.92        23.88 o                         
   5   4   0        173.88        169.13         3.82 o                         
   6   4   0       2665.04       2682.84        39.36 o                         
   7   4   0         24.97         24.57         3.27 o                         
   8   4   0        258.46        264.74         5.50 o                         
   9   4   0          7.27         10.08         2.49 o                         
  10   4   0          7.89          8.65         2.68 o                         
  11   4   0        554.08        525.49        15.99 o                         
   1   5   0       1029.06        912.91        28.98 o                         
   2   5   0        942.62        990.38        19.96 o                         
   3   5   0       1048.51       1284.37        23.04 o                         
   4   5   0          8.59         13.22         1.52 o                         
   5   5   0       4188.73       4441.81       152.21 o                         
   6   5   0        562.40        571.07        10.44 o                         
   7   5   0       1276.58       1305.11        19.38 o                         
   8   5   0         28.62         32.88         2.58 o                         
   9   5   0       1314.14       1354.16        19.96 o                         
  10   5   0          0.66          3.34         2.70 o                         
  11   5   0       2109.98       2015.20        31.67 o                         
   0   6   0       1755.82       1745.24        44.15 o                         
   1   6   0       6653.20       6974.79       155.92 o                         
   2   6   0       8310.66       8272.12       289.69 o                         
   3   6   0       2297.88       2324.78       141.28 o                         
   4   6   0       1488.06       1552.76        40.22 o                         
   5   6   0        555.10        578.97        11.44 o                         
   6   6   0         97.69        123.13         5.02 o                         
   7   6   0          0.68          6.99         1.93 o                         
   8   6   0        275.53        274.93         6.16 o                         
   9   6   0         80.30         80.40         3.79 o                         
  10   6   0        904.69        910.63        16.46 o                         
   1   7   0       1719.91       1751.74        33.49 o                         
   2   7   0        673.35        719.78        14.94 o                         
   3   7   0        167.87        184.94         7.26 o                         
   4   7   0       2114.44       2193.05        36.12 o                         
   5   7   0       3466.72       3568.99        59.60 o                         
   6   7   0       1977.98       2096.93        35.65 o                         
   7   7   0         63.99         67.43         2.87 o                         
   8   7   0        320.31        328.37         7.42 o                         
   9   7   0        203.75        205.96         5.56 o                         
  10   7   0       1017.11       1022.75        18.95 o                         
   0   8   0       9548.83       9881.01       224.17 o                         
   1   8   0       2823.37       2990.96        68.92 o                         
   2   8   0         40.72         39.18         2.61 o                         
   3   8   0       2789.01       2939.55        74.48 o                         
   4   8   0       1372.89       1428.34        38.79 o                         
   5   8   0        193.01        217.85         9.79 o                         
   6   8   0        107.19        106.53         3.71 o                         
   7   8   0        107.08        111.88         4.13 o                         
   8   8   0        246.53        244.76         5.80 o                         
   9   8   0          7.42          8.36         3.02 o                         
   1   9   0        159.12        175.23         4.95 o                         
   2   9   0        710.55        725.09        37.27 o                         
   3   9   0       3746.79       3870.31       167.33 o                         
   4   9   0        313.16        316.06         8.79 o                         
   5   9   0       2571.17       2817.27        50.94 o                         
   6   9   0        824.94        840.89        15.40 o                         
   7   9   0       3648.85       3778.13        71.87 o                         
   8   9   0        244.26        267.81         7.21 o                         
   9   9   0       1340.48       1337.70        25.82 o                         
   0  10   0       4872.00       5115.14       166.27 o                         
   1  10   0        515.95        546.14        12.25 o                         
   2  10   0         10.11         11.22         2.61 o                         
   3  10   0          0.89          2.63         2.22 o                         
   4  10   0       2770.53       2930.05        44.18 o                         
   5  10   0        102.15        109.91         4.66 o                         
   6  10   0         82.04         76.03         3.61 o                         
   7  10   0         66.72         58.39         4.37 o                         
   8  10   0         69.95         60.15         4.59 o                         
   1  11   0        538.97        603.16        13.95 o                         
   2  11   0         29.16         38.57         2.65 o                         
   3  11   0        120.24        128.71         6.77 o                         
   4  11   0       1095.76       1099.13        27.92 o                         
   5  11   0        449.18        434.22        12.37 o                         
   6  11   0        295.46        276.74         9.89 o                         
   7  11   0        123.93        119.18         5.90 o                         
   1  12   0       3204.33       3330.66       110.19 o                         
   2  12   0        693.06        666.71        19.57 o                         
   3  12   0       1388.63       1440.13        40.77 o                         
   4  12   0          6.55          3.31         3.84 o                         
   5  12   0        990.80        979.31        19.76 o                         
   6  12   0        133.79        129.78         5.64 o                         
   1  13   0         22.86         23.17         3.47 o                         
   2  13   0         90.29         90.32         5.13 o                         
   3  13   0        643.39        632.43        12.30 o                         
   4  13   0        474.13        478.72        15.37 o                         
 -11   0   1       1632.26       1616.39        38.39 o                         
  -9   0   1       1512.89       1433.20        29.88 o                         
  -7   0   1       2264.33       2499.71       119.48 o                         
  -5   0   1       5057.02       4840.94        78.60 o                         
  -3   0   1       6156.24       5314.28       164.92 o                         
   3   0   1       1156.80        912.11        17.52 o                         
   5   0   1       5744.57       6142.60       135.88 o                         
   7   0   1        313.59        354.85         8.70 o                         
   9   0   1         88.02         85.36        13.98 o                         
  11   0   1        468.67        469.53        11.85 o                         
 -11   1   1         16.73         14.10         3.00 o                         
 -10   1   1        238.46        234.26         5.69 o                         
  -9   1   1        109.11        115.58         3.53 o                         
  -8   1   1       6228.84       5972.07       174.28 o                         
  -7   1   1        109.84        118.56         3.02 o                         
  -6   1   1       1336.87       1410.42        25.02 o                         
  -5   1   1        246.01        173.93        29.79 o                         
  -2   1   1       5108.26       4421.87        99.27 o                         
  -1   1   1       1267.03       1002.83        17.21 o                         
   1   1   1         24.45         38.49         8.36 o                         
   2   1   1       1084.35        962.39        22.80 o                         
   3   1   1          3.50          4.29         0.91 o                         
   4   1   1        435.58        373.80        17.24 o                         
   5   1   1        555.83        580.04        11.70 o                         
   6   1   1        242.26        276.91        10.11 o                         
   7   1   1       1464.52       1472.95        22.42 o                         
   8   1   1       6284.87       6272.60       102.65 o                         
   9   1   1       1097.35       1107.86        18.16 o                         
  10   1   1        245.92        230.47         6.27 o                         
  11   1   1        661.31        681.40        17.29 o                         
 -11   2   1         49.69         41.09         3.19 o                         
 -10   2   1       1003.22        997.99        25.54 o                         
  -9   2   1       1072.79       1086.37        18.12 o                         
  -8   2   1         91.80         90.48         6.34 o                         
  -7   2   1       1336.88       1343.98        23.31 o                         
  -6   2   1          0.09          5.85         1.93 o                         
  -5   2   1         45.77         32.91         1.56 o                         
  -4   2   1         32.21         35.26        10.65 o                         
  -3   2   1       6912.47       6842.77       133.25 o                         
  -1   2   1        777.97        647.67        19.67 o                         
   1   2   1        825.39        715.85        12.71 o                         
   3   2   1        676.86        639.09        25.00 o                         
   4   2   1       5429.63       4992.61        80.37 o                         
   5   2   1       7082.59       2712.87      2290.28 o                         
   6   2   1       2310.45       2272.33        46.15 o                         
   7   2   1        247.35        249.11         6.66 o                         
   8   2   1        394.52        412.89        15.32 o                         
   9   2   1        579.99        570.61        10.63 o                         
  10   2   1         70.46         73.07         3.43 o                         
  11   2   1        216.60        214.02         5.47 o                         
 -11   3   1        339.60        340.83         7.95 o                         
 -10   3   1       1393.38       1409.49        20.26 o                         
  -9   3   1       3645.00       3586.80        58.63 o                         
  -8   3   1        153.35        144.24         3.99 o                         
  -7   3   1       3865.92       4004.19        58.24 o                         
  -6   3   1       3522.60       3559.06        76.43 o                         
  -5   3   1       5138.23       4941.19        72.09 o                         
  -4   3   1          9.16         20.11         9.86 o                         
  -3   3   1        378.22        291.95         5.72 o                         
  -2   3   1        203.46        175.15         6.51 o                         
  -1   3   1        383.73        403.74        15.38 o                         
   0   3   1          5.53          6.33         1.35 o                         
   1   3   1         80.00        107.94         4.23 o                         
   2   3   1       1387.62       1430.62        22.85 o                         
   3   3   1       2912.04       3056.90        66.28 o                         
   4   3   1          3.00         10.05         1.05 o                         
   5   3   1       2030.56       1956.73        40.19 o                         
   6   3   1       1726.88       1802.81        30.77 o                         
   7   3   1       1897.01       1947.67        62.93 o                         
   8   3   1         33.71         38.34         2.33 o                         
   9   3   1       1186.81       1238.19        32.82 o                         
  10   3   1       1032.04       1015.43        15.77 o                         
  11   3   1       2084.21       2001.81        68.19 o                         
 -11   4   1        146.86        146.30         5.11 o                         
 -10   4   1        522.33        505.59        10.34 o                         
  -9   4   1       1836.47       1875.18        29.80 o                         
  -8   4   1         49.93         57.27         7.51 o                         
  -7   4   1        734.98        770.70        13.86 o                         
  -6   4   1         25.65         27.27         1.72 o                         
  -5   4   1       2408.54       2415.17        41.18 o                         
  -4   4   1       4604.02       4842.29        77.32 o                         
  -3   4   1        455.20        444.99         7.38 o                         
  -2   4   1        779.11        697.84        12.33 o                         
  -1   4   1         26.69         53.01         1.54 o                         
   0   4   1        460.79        371.56         8.39 o                         
   1   4   1        991.88        795.94        13.40 o                         
   2   4   1       1473.40       1375.65        22.56 o                         
   3   4   1       9369.83       9210.70       126.99 o                         
   4   4   1       1124.30       1081.40        16.73 o                         
   5   4   1       2039.19       2065.87        30.68 o                         
   6   4   1        287.95        316.12         6.63 o                         
   7   4   1       9645.65       9870.84       218.35 o                         
   8   4   1        122.14        116.58         3.21 o                         
   9   4   1         86.96         85.17         5.11 o                         
  10   4   1         60.25         53.59         3.41 o                         
  11   4   1        824.78        801.51        15.52 o                         
 -11   5   1         37.00         37.02         3.70 o                         
 -10   5   1       1885.65       1898.00        34.60 o                         
  -9   5   1        365.41        348.75         6.66 o                         
  -8   5   1        111.78        131.97         5.43 o                         
  -7   5   1        226.18        254.87         5.22 o                         
  -6   5   1       3466.18       3554.49        56.71 o                         
  -5   5   1          1.43          2.13         1.21 o                         
  -4   5   1       1548.46       1598.72        27.54 o                         
  -3   5   1        249.45        302.71         5.52 o                         
  -2   5   1       5625.56       5365.57       430.53 o                         
  -1   5   1         50.08         48.79         5.58 o                         
   0   5   1       2499.04       2460.40       126.10 o                         
   1   5   1        693.91        636.77        17.18 o                         
   2   5   1        720.91        836.23        17.93 o                         
   3   5   1        664.46        723.33        15.93 o                         
   4   5   1         67.15         74.96         5.25 o                         
   5   5   1        109.46        124.81        18.79 o                         
   6   5   1        698.17        710.80        11.59 o                         
   7   5   1          0.16          4.33         1.75 o                         
   8   5   1        819.02        789.43        13.64 o                         
   9   5   1         49.77         45.80         2.76 o                         
  10   5   1       3842.91       3839.41        57.14 o                         
 -10   6   1        402.23        403.87         8.61 o                         
  -9   6   1       2118.03       2144.50        43.82 o                         
  -8   6   1          4.11          2.43         2.53 o                         
  -7   6   1        785.83        814.04        14.92 o                         
  -6   6   1        344.08        368.86         7.59 o                         
  -5   6   1        156.30        144.90         3.89 o                         
  -4   6   1        751.28        764.24        17.34 o                         
  -3   6   1       7955.91       8433.98       133.74 o                         
  -2   6   1       3693.83       3588.82        98.59 o                         
  -1   6   1       2475.06       2392.13       127.72 o                         
   0   6   1       3149.55       3216.76        80.02 o                         
   1   6   1       6609.08       6599.08       216.11 o                         
   2   6   1       5226.27       5418.51       106.79 o                         
   3   6   1       5130.22       5218.22        84.27 o                         
   4   6   1        731.55        797.46        14.17 o                         
   5   6   1       1652.13       1784.26        51.89 o                         
   6   6   1        116.43        127.53         3.51 o                         
   7   6   1        841.71        882.84        13.16 o                         
   8   6   1         84.96         86.06         3.31 o                         
   9   6   1        104.39        101.50         5.05 o                         
  10   6   1         86.43         88.73         4.48 o                         
 -10   7   1       1147.29       1132.15        19.78 o                         
  -9   7   1        334.19        337.22         7.10 o                         
  -8   7   1         75.47         84.21         3.78 o                         
  -7   7   1       1807.62       1912.33        29.38 o                         
  -6   7   1       1296.60       1366.76        25.17 o                         
  -5   7   1       3166.49       3215.28        65.50 o                         
  -4   7   1         10.58          9.27         1.37 o                         
  -3   7   1       5054.08       5238.14       144.31 o                         
  -2   7   1          1.45          7.59         2.48 o                         
  -1   7   1       3195.73       3159.27        70.74 o                         
   0   7   1        417.52        400.40        12.90 o                         
   1   7   1       1654.49       1715.11        33.04 o                         
   2   7   1       1588.30       1687.93        72.56 o                         
   3   7   1         19.80         24.63         1.51 o                         
   4   7   1       1684.82       1723.05        49.77 o                         
   5   7   1       1388.29       1455.73        21.00 o                         
   6   7   1        585.14        562.46        15.48 o                         
   7   7   1       2227.56       2268.47        34.21 o                         
   8   7   1       1000.14        972.95        17.86 o                         
   9   7   1       1410.47       1407.47        24.53 o                         
  10   7   1        718.84        718.52        30.57 o                         
  -9   8   1         11.01         10.71         3.50 o                         
  -8   8   1        859.64        888.21        16.20 o                         
  -7   8   1       2837.46       2975.16        64.83 o                         
  -6   8   1        222.25        226.66         5.45 o                         
  -5   8   1       1386.43       1399.89        25.14 o                         
  -4   8   1        102.56        104.03         3.28 o                         
  -3   8   1         33.19         43.26         2.40 o                         
  -2   8   1        736.79        826.99        15.01 o                         
  -1   8   1       1727.75       1820.95        26.76 o                         
   0   8   1       1413.32       1428.40        33.81 o                         
   1   8   1       2348.61       2428.35        58.46 o                         
   2   8   1       4878.42       5204.12       189.47 o                         
   3   8   1         45.82         49.95         3.11 o                         
   4   8   1       3965.41       4067.16        65.89 o                         
   5   8   1       1109.49       1117.20        36.44 o                         
   6   8   1       2626.62       2839.60        74.04 o                         
   7   8   1        459.60        469.30         9.80 o                         
   8   8   1        209.93        216.62         6.05 o                         
   9   8   1        219.14        245.93         7.95 o                         
  -9   9   1        104.93        101.10         5.06 o                         
  -8   9   1       3341.93       3366.21        51.25 o                         
  -7   9   1        728.58        748.25        22.37 o                         
  -6   9   1       1986.70       2120.72        39.10 o                         
  -5   9   1       1115.55       1179.55        47.03 o                         
  -4   9   1       5164.04       5327.63       100.15 o                         
  -3   9   1        212.05        239.75         7.37 o                         
  -2   9   1         37.43         39.47         3.28 o                         
  -1   9   1       2005.72       1988.97        40.84 o                         
   0   9   1        199.12        220.96         6.20 o                         
   1   9   1          0.80          1.89         1.68 o                         
   2   9   1       1985.25       2024.68        58.98 o                         
   3   9   1         61.09         61.62         2.81 o                         
   4   9   1       2725.87       2928.97        71.19 o                         
   5   9   1          4.54          5.28         2.28 o                         
   6   9   1        430.83        443.11        14.03 o                         
   7   9   1        153.12        154.39         6.22 o                         
   8   9   1       1859.23       1882.51        32.16 o                         
  -8  10   1        162.36        139.58         6.30 o                         
  -7  10   1        499.04        463.10        13.95 o                         
  -6  10   1        111.49        103.02         4.29 o                         
  -5  10   1        771.46        777.39        13.55 o                         
  -4  10   1        243.70        248.12         7.02 o                         
  -3  10   1        182.27        176.92         4.73 o                         
  -2  10   1        190.59        180.76         6.10 o                         
  -1  10   1       1751.29       1923.79        69.37 o                         
   0  10   1        378.31        372.35         7.99 o                         
   1  10   1       2256.42       2185.92        75.43 o                         
   2  10   1         95.90        118.46         4.60 o                         
   3  10   1       1289.90       1368.39        24.44 o                         
   4  10   1        593.76        608.27        12.15 o                         
   5  10   1       3576.50       3736.64        72.46 o                         
   6  10   1         51.32         46.19         3.02 o                         
   7  10   1        154.61        127.82         9.05 o                         
   8  10   1        503.59        479.90        15.06 o                         
  -7  11   1       1069.14       1096.38        23.27 o                         
  -6  11   1        293.48        290.11         7.74 o                         
  -5  11   1        765.71        772.01        18.09 o                         
  -4  11   1        779.09        821.68        16.56 o                         
  -3  11   1       1285.20       1349.18        29.31 o                         
  -2  11   1         50.25         57.04         3.30 o                         
  -1  11   1        285.28        281.59         7.57 o                         
   0  11   1         47.36         53.17         5.47 o                         
   1  11   1        916.11        897.27        31.15 o                         
   2  11   1       1370.39       1389.71        40.57 o                         
   3  11   1        212.46        222.20         5.81 o                         
   4  11   1          0.62          5.02         2.81 o                         
   5  11   1         99.31        110.30         9.42 o                         
   6  11   1          7.81          5.30         4.97 o                         
   7  11   1        130.76        120.24         5.76 o                         
  -6  12   1         77.84         78.47         5.34 o                         
  -5  12   1        405.02        381.45        15.35 o                         
  -4  12   1       1302.11       1341.26        42.00 o                         
  -3  12   1         39.36         35.53         4.61 o                         
  -2  12   1       1740.93       1809.24        29.67 o                         
  -1  12   1        413.54        415.42         9.04 o                         
   0  12   1       1144.85       1222.21        22.90 o                         
   1  12   1        339.03        322.00        12.33 o                         
   2  12   1       1607.13       1687.89        63.23 o                         
   3  12   1         38.45         33.63         3.39 o                         
   4  12   1        552.96        531.43        38.56 o                         
   5  12   1        425.11        422.89        12.77 o                         
  -4  13   1          3.92         -1.16         4.80 o                         
  -3  13   1       1078.90       1105.51        27.46 o                         
  -2  13   1       1369.62       1348.08        25.31 o                         
  -1  13   1        107.78        101.42         9.08 o                         
   0  13   1       1216.78       1227.37        27.29 o                         
   1  13   1        130.91        129.88         4.74 o                         
   2  13   1        237.32        225.54         6.64 o                         
   3  13   1        310.90        308.24         7.70 o                         
   4  13   1        230.72        251.38        14.50 o                         
 -10   0   2        386.49        383.38        10.57 o                         
  -8   0   2        537.81        512.06        12.07 o                         
  -6   0   2       1006.15       1016.48        24.87 o                         
  -4   0   2       1124.96        759.90        36.65 o                         
  -2   0   2       2878.65       2765.89        45.36 o                         
   2   0   2        742.91        840.68        57.28 o                         
   4   0   2       5764.25       5096.98       114.76 o                         
   6   0   2         71.69         64.63         3.10 o                         
   8   0   2         18.79         28.10         7.74 o                         
  10   0   2        941.60        979.36        29.82 o                         
 -11   1   2          2.80          4.77         3.07 o                         
 -10   1   2         13.30         17.54         2.44 o                         
  -9   1   2        956.99        975.70        21.62 o                         
  -8   1   2        702.19        726.64        16.62 o                         
  -7   1   2        930.66        902.40        16.66 o                         
  -6   1   2       3897.46       2522.01       914.58 o                         
  -5   1   2       1313.08       1212.60        19.07 o                         
  -4   1   2       6965.66       6542.86        93.37 o                         
  -3   1   2       4911.70       4212.31        54.55 o                         
   2   1   2       3065.88       2777.55        51.49 o                         
   3   1   2        499.80        484.56         7.82 o                         
   4   1   2         84.56        105.30         4.57 o                         
   5   1   2        217.63        227.90         4.02 o                         
   6   1   2       1381.82       1439.63        22.26 o                         
   7   1   2       3008.60       3013.97        49.62 o                         
   8   1   2       1440.17       1467.12        20.19 o                         
   9   1   2         98.32        104.23         3.91 o                         
  10   1   2       1383.82       1377.16        20.79 o                         
  11   1   2        718.25        705.23        13.90 o                         
 -11   2   2       2087.45       1993.15        33.69 o                         
 -10   2   2          0.56          5.29         3.95 o                         
  -9   2   2       2678.60       2715.73        56.51 o                         
  -8   2   2       1027.11       1082.54        18.91 o                         
  -7   2   2       1469.63       1508.76        30.98 o                         
  -6   2   2        465.31        464.72         8.07 o                         
  -5   2   2         44.30         41.07         2.35 o                         
  -4   2   2        243.27        270.49         5.06 o                         
  -3   2   2        317.57        274.23         5.43 o                         
   1   2   2       2526.83       2107.56        38.82 o                         
   2   2   2         27.63         44.03         1.35 o                         
   4   2   2      12039.54      12122.11       265.26 o                         
   5   2   2       8961.62       9082.64       164.58 o                         
   6   2   2        876.04        853.66        26.49 o                         
   7   2   2       2528.51       2565.59        89.93 o                         
   8   2   2        600.46        584.73        10.21 o                         
   9   2   2       1335.22       1381.80        23.68 o                         
  10   2   2         85.69         83.66         3.30 o                         
  11   2   2          5.41          5.86         2.87 o                         
 -11   3   2        375.10        382.79         7.45 o                         
 -10   3   2        418.32        417.51         8.95 o                         
  -9   3   2          8.66         13.30         2.26 o                         
  -8   3   2       2288.96       2311.19        42.50 o                         
  -7   3   2         40.03         56.59         4.21 o                         
  -6   3   2       2046.14       2049.61        28.32 o                         
  -5   3   2       2247.46       2377.42        39.84 o                         
  -4   3   2       3796.07       3791.36        54.33 o                         
  -3   3   2          9.18         11.37         1.09 o                         
  -2   3   2        947.70        904.51        14.09 o                         
  -1   3   2        190.48        132.56         2.55 o                         
   0   3   2        112.73         68.30         4.24 o                         
   1   3   2       6669.72       6698.65       181.91 o                         
   2   3   2       3370.24       3429.44        73.22 o                         
   3   3   2        379.10        329.66         7.93 o                         
   4   3   2         45.95         32.95         1.53 o                         
   5   3   2        529.35        496.60         8.67 o                         
   6   3   2          3.04          4.80         1.51 o                         
   7   3   2        516.02        473.30        74.24 o                         
   8   3   2        122.58        124.86         3.53 o                         
   9   3   2         27.79         28.68         3.44 o                         
  10   3   2        862.54        850.85        13.71 o                         
  11   3   2         10.99         13.28         3.43 o                         
 -11   4   2         29.45         34.05         3.74 o                         
 -10   4   2       1361.20       1386.43        21.62 o                         
  -9   4   2         52.89         52.51         2.79 o                         
  -8   4   2        453.87        482.68        14.54 o                         
  -7   4   2          3.65          3.77         1.54 o                         
  -6   4   2       2789.72       2759.39        46.10 o                         
  -5   4   2         96.17        122.97         6.73 o                         
  -4   4   2       1050.19       1006.08        20.34 o                         
  -3   4   2        719.78        829.25        16.54 o                         
  -2   4   2       1693.95       1534.50        26.86 o                         
  -1   4   2        827.81        782.57        14.41 o                         
   0   4   2       1570.14       1440.61        33.86 o                         
   1   4   2        927.36        851.34        16.67 o                         
   2   4   2      13259.08      12774.62       283.03 o                         
   3   4   2       1344.75       1424.20        21.21 o                         
   4   4   2       2066.24       1980.48        42.18 o                         
   5   4   2         21.54         25.20         1.72 o                         
   6   4   2       7244.50       7329.19       146.75 o                         
   7   4   2        518.91        557.01        10.45 o                         
   8   4   2       1992.94       1949.16        27.23 o                         
   9   4   2        813.02        817.51        14.69 o                         
  10   4   2          4.59          6.90         2.70 o                         
  11   4   2        104.89         86.85         5.44 o                         
 -11   5   2        231.33        236.73         9.82 o                         
 -10   5   2        331.59        340.39         6.64 o                         
  -9   5   2         37.15         34.40         2.50 o                         
  -8   5   2        161.48        159.03         3.96 o                         
  -7   5   2        797.77        848.90        14.10 o                         
  -6   5   2          0.89          1.94         1.30 o                         
  -5   5   2      10648.59      10580.19       165.33 o                         
  -4   5   2        140.09        174.43         6.09 o                         
  -3   5   2       2299.19       2168.66        41.22 o                         
  -2   5   2        318.75        306.13        10.20 o                         
   0   5   2        101.97         97.55         2.99 o                         
   1   5   2        224.34        188.50         4.13 o                         
   2   5   2        557.55        646.06        13.29 o                         
   3   5   2       3824.89       4096.50        66.68 o                         
   4   5   2       1366.48       1411.02        23.97 o                         
   5   5   2        769.83        848.87        13.84 o                         
   6   5   2        367.22        362.47         7.02 o                         
   7   5   2         87.97        105.95        13.65 o                         
   8   5   2          2.30          2.40         2.09 o                         
   9   5   2       4746.83       4615.49        76.35 o                         
  10   5   2         17.84         21.57         3.59 o                         
 -10   6   2       1459.04       1431.36        27.61 o                         
  -9   6   2        315.51        297.44        14.76 o                         
  -8   6   2        338.01        361.55         8.89 o                         
  -7   6   2          1.80          3.89         1.76 o                         
  -6   6   2        269.17        268.58         5.38 o                         
  -5   6   2         50.57         49.39         3.00 o                         
  -4   6   2       1131.79       1228.04        21.18 o                         
  -3   6   2          0.31          2.27         1.32 o                         
  -2   6   2       5603.88       5528.40       149.68 o                         
  -1   6   2        120.94         97.85         2.66 o                         
   0   6   2         15.05         21.43         1.11 o                         
   1   6   2        124.26         91.10         3.74 o                         
   2   6   2       4976.04       5048.07        93.84 o                         
   3   6   2        799.80        877.10        17.59 o                         
   4   6   2         36.59         38.72         1.60 o                         
   5   6   2       1697.39       1695.50        26.80 o                         
   6   6   2       2186.66       2164.78        36.95 o                         
   7   6   2        211.12        226.58         7.09 o                         
   8   6   2        437.71        414.22         8.28 o                         
   9   6   2        147.11        166.10         4.90 o                         
  10   6   2        235.10        247.88         6.59 o                         
 -10   7   2         52.82         50.82         3.52 o                         
  -9   7   2        104.51        119.22         4.54 o                         
  -8   7   2        331.27        332.71         7.01 o                         
  -7   7   2         98.35        105.01         6.11 o                         
  -6   7   2       3065.49       3098.42        52.02 o                         
  -5   7   2       1608.99       1658.57        25.23 o                         
  -4   7   2       2487.78       2542.51        41.82 o                         
  -3   7   2        353.98        379.14         8.07 o                         
  -2   7   2      12809.17      12710.70       228.39 o                         
  -1   7   2          0.67          2.28         1.93 o                         
   0   7   2       4075.38       4137.21       107.66 o                         
   1   7   2       1634.89       1564.13        34.67 o                         
   2   7   2        903.50        956.78        19.02 o                         
   3   7   2        340.78        359.95         7.92 o                         
   4   7   2         74.74         75.38         2.94 o                         
   5   7   2        121.20        135.17         3.51 o                         
   6   7   2       1355.15       1382.31        28.19 o                         
   7   7   2        313.16        337.98         7.54 o                         
   8   7   2        917.21        951.24        20.93 o                         
   9   7   2         30.98         29.98         2.87 o                         
  10   7   2       2385.66       2334.90        34.85 o                         
  -9   8   2       1531.07       1535.82        28.26 o                         
  -8   8   2        729.28        760.87        18.29 o                         
  -7   8   2       1926.90       1966.79        29.56 o                         
  -6   8   2          0.76          3.30         2.16 o                         
  -5   8   2        712.47        739.63        13.93 o                         
  -4   8   2       1342.71       1305.51        27.32 o                         
  -3   8   2       1048.72       1027.06        28.77 o                         
  -2   8   2        318.37        323.03         7.61 o                         
  -1   8   2       1583.26       1672.16        33.64 o                         
   0   8   2       1907.73       2024.75        41.33 o                         
   1   8   2       3897.41       3993.21        76.27 o                         
   2   8   2         89.79         84.83         2.89 o                         
   3   8   2       5006.82       5097.42        72.32 o                         
   4   8   2       1457.86       1514.36        28.70 o                         
   5   8   2       2001.67       2096.82        35.91 o                         
   6   8   2        117.69        121.42         4.03 o                         
   7   8   2       1447.39       1460.13        21.67 o                         
   8   8   2        254.55        249.77         9.21 o                         
   9   8   2        241.52        230.41         8.33 o                         
  -9   9   2        436.17        443.08         9.95 o                         
  -8   9   2         71.16         72.71         3.47 o                         
  -7   9   2       2281.68       2336.22        39.35 o                         
  -6   9   2        373.29        381.18        10.83 o                         
  -5   9   2       1395.52       1426.27        62.01 o                         
  -4   9   2          2.93          2.39         2.03 o                         
  -3   9   2        752.99        791.58        34.51 o                         
  -2   9   2        399.38        412.60        10.59 o                         
  -1   9   2         49.91         46.95         1.99 o                         
   0   9   2        149.34        149.29         5.99 o                         
   1   9   2       1519.81       1605.84        63.31 o                         
   2   9   2        379.73        386.90        16.36 o                         
   3   9   2        831.46        855.23        27.09 o                         
   4   9   2        158.07        170.75         7.13 o                         
   5   9   2        128.55        119.85         4.67 o                         
   6   9   2          8.74          6.08         2.49 o                         
   7   9   2        454.26        441.44         8.49 o                         
   8   9   2         59.43         60.50         4.46 o                         
  -8  10   2       1046.95       1052.72        24.59 o                         
  -7  10   2       1117.59       1146.00        23.89 o                         
  -6  10   2        122.98        119.28         5.01 o                         
  -5  10   2         42.13         45.69         3.08 o                         
  -4  10   2        391.37        391.28         9.12 o                         
  -3  10   2         89.49        104.13         4.36 o                         
  -2  10   2        198.37        213.08        16.07 o                         
  -1  10   2        993.38       1076.34        27.03 o                         
   0  10   2       5073.77       5155.94       371.45 o                         
   1  10   2       1652.50       1720.16        53.07 o                         
   2  10   2        809.07        880.01        24.42 o                         
   3  10   2        895.13        935.92        24.09 o                         
   4  10   2       6482.86       6519.89       122.67 o                         
   5  10   2        278.79        272.63         8.44 o                         
   6  10   2        809.49        847.13        19.77 o                         
   7  10   2         22.14         16.56         4.03 o                         
   8  10   2       1072.01       1042.84        22.79 o                         
  -7  11   2        508.68        501.98        13.74 o                         
  -6  11   2        827.57        898.74        17.54 o                         
  -5  11   2        243.38        244.36         6.50 o                         
  -4  11   2       1284.99       1289.61        36.79 o                         
  -3  11   2       3209.77       3353.16        55.44 o                         
  -2  11   2        796.74        811.50        23.21 o                         
  -1  11   2       2039.04       2077.80        56.04 o                         
   0  11   2        634.50        683.89        26.19 o                         
   1  11   2       2344.76       2533.21        42.15 o                         
   2  11   2        145.54        153.59         5.28 o                         
   3  11   2         12.46         11.00         2.26 o                         
   4  11   2         25.74         29.65         3.69 o                         
   5  11   2         10.83          9.37         3.12 o                         
   6  11   2          4.09          7.21         3.83 o                         
   7  11   2        944.94        942.29        26.26 o                         
  -6  12   2         14.04         12.27         4.61 o                         
  -5  12   2        108.69        104.32         5.16 o                         
  -4  12   2        171.23        161.01         7.39 o                         
  -3  12   2        339.08        339.99         9.08 o                         
  -2  12   2         36.09         42.64         4.13 o                         
  -1  12   2        174.66        195.29         7.22 o                         
   0  12   2       1862.49       1822.42        33.14 o                         
   1  12   2        132.76        145.14         5.88 o                         
   2  12   2        316.46        332.49        14.83 o                         
   3  12   2        381.81        402.58        10.24 o                         
   4  12   2        940.43        899.26        46.60 o                         
   5  12   2        599.24        515.61        24.70 o                         
  -4  13   2       1304.64       1365.75        38.06 o                         
  -3  13   2        249.07        260.46         8.38 o                         
  -2  13   2        115.52        129.51         5.84 o                         
  -1  13   2       3378.33       3246.08        97.37 o                         
   0  13   2        200.07        220.62         6.97 o                         
   1  13   2        145.64        128.31         5.23 o                         
   2  13   2        123.46        125.50         7.34 o                         
   3  13   2       1089.87       1051.41        36.36 o                         
   4  13   2         19.50         14.80         4.05 o                         
 -11   0   3       1745.48       1705.38        30.12 o                         
  -9   0   3        225.53        218.96         8.67 o                         
  -7   0   3       2309.06       2197.94        56.14 o                         
  -3   0   3       2038.62       1837.85        44.59 o                         
  -1   0   3       3932.98       3217.44       101.87 o                         
   1   0   3       3276.98       3106.31       182.20 o                         
   3   0   3        609.79        559.60        15.37 o                         
   5   0   3       7207.34       7055.32       427.17 o                         
   7   0   3       3610.36       3590.26       106.79 o                         
   9   0   3       3719.58       3847.65        88.57 o                         
  11   0   3        304.62        309.64         9.15 o                         
 -11   1   3        356.56        335.07         7.05 o                         
 -10   1   3        408.89        384.41        10.74 o                         
  -9   1   3        149.80        144.70         4.52 o                         
  -8   1   3       1829.08       1483.23       338.92 o                         
  -7   1   3       1097.97       1107.10        22.54 o                         
  -6   1   3        212.78        269.37         6.61 o                         
  -5   1   3       8616.87       8332.52       120.59 o                         
  -4   1   3       6274.86       5755.57        75.57 o                         
  -2   1   3        243.61        194.56         3.45 o                         
   1   1   3       1216.63        962.14        19.56 o                         
   2   1   3       2044.28       1821.59        58.73 o                         
   3   1   3        281.47        312.70         9.31 o                         
   4   1   3        560.35        522.93         9.02 o                         
   5   1   3        691.84        668.01        11.99 o                         
   6   1   3        400.17        410.83         6.80 o                         
   7   1   3        230.12        207.80         4.22 o                         
   8   1   3       2695.61       2785.58        65.05 o                         
   9   1   3         56.00         56.93         2.75 o                         
  10   1   3        108.15        108.71         3.57 o                         
  11   1   3        519.28        506.13        10.73 o                         
 -11   2   3        504.11        506.64         9.74 o                         
 -10   2   3       2541.10       2425.71        38.02 o                         
  -9   2   3          1.70          8.00         2.87 o                         
  -8   2   3       2174.58       2321.73        38.72 o                         
  -7   2   3       3006.67       3040.08        72.69 o                         
  -6   2   3       3946.55       3939.88        49.11 o                         
  -5   2   3        709.37        779.38        11.98 o                         
  -4   2   3       1755.43       1775.80        26.14 o                         
  -3   2   3       8047.14       8313.26       133.29 o                         
  -2   2   3          3.56          5.19         1.14 o                         
  -1   2   3       1897.84       1737.21        39.83 o                         
   0   2   3       2861.42       2424.32        79.20 o                         
   1   2   3       4030.58       3610.32        80.20 o                         
   2   2   3       5827.29       5436.41       189.50 o                         
   3   2   3       1076.51        919.18        30.82 o                         
   4   2   3       4782.37       4680.23        87.76 o                         
   5   2   3       3328.48       3300.55        55.37 o                         
   6   2   3       3551.38       3608.60        58.35 o                         
   7   2   3         29.61         27.51         1.87 o                         
   8   2   3        625.18        670.12        25.43 o                         
   9   2   3       1355.99       1411.99        26.28 o                         
  10   2   3       2303.22       2281.19        38.23 o                         
  11   2   3        927.46        897.45        20.30 o                         
 -11   3   3         28.48         32.11         3.07 o                         
 -10   3   3        405.83        394.05         7.33 o                         
  -9   3   3        130.86        122.54         3.72 o                         
  -8   3   3        302.99        301.94         5.98 o                         
  -7   3   3         45.32         66.05         3.13 o                         
  -6   3   3       1924.73       1988.31        29.25 o                         
  -5   3   3        421.84        412.45         8.88 o                         
  -4   3   3        791.71        998.46        28.80 o                         
  -3   3   3       4118.18       4082.56        63.33 o                         
  -2   3   3         81.52         58.02         4.48 o                         
  -1   3   3       4783.18       4268.99        94.37 o                         
   0   3   3          2.92          3.63         2.24 o                         
   2   3   3       4094.78       3922.37        51.67 o                         
   3   3   3       6678.66       6249.49       127.98 o                         
   4   3   3        116.94         82.14         2.71 o                         
   5   3   3       5090.47       5172.95        91.05 o                         
   6   3   3         81.40         80.91         2.80 o                         
   7   3   3         35.25         30.14         2.79 o                         
   8   3   3        218.80        224.60         5.12 o                         
   9   3   3          3.31          5.09         3.01 o                         
  10   3   3        215.25        208.86         5.07 o                         
  11   3   3        957.45        929.99        22.14 o                         
 -11   4   3        550.62        543.49         9.68 o                         
 -10   4   3        185.14        183.58         4.51 o                         
  -9   4   3       4256.00       4387.75        58.93 o                         
  -8   4   3        253.43        280.48         5.70 o                         
  -7   4   3        638.13        649.57        11.15 o                         
  -6   4   3        300.56        304.69         5.22 o                         
  -5   4   3       5257.31       5360.56        89.64 o                         
  -4   4   3         23.72         25.42         1.65 o                         
  -3   4   3       4755.01       4868.96        77.44 o                         
  -2   4   3        188.65        190.21         3.87 o                         
  -1   4   3        567.53        605.05        10.95 o                         
   0   4   3         24.44         35.05         1.36 o                         
   1   4   3       7789.22       7476.25       164.07 o                         
   2   4   3        556.62        575.45        11.00 o                         
   3   4   3      13018.40      12775.43       396.46 o                         
   4   4   3        207.18        171.74         4.48 o                         
   5   4   3       1840.44       1788.88        26.53 o                         
   6   4   3       2014.85       2085.60        29.16 o                         
   7   4   3       3242.09       3276.40        84.55 o                         
   8   4   3        556.42        581.80        11.90 o                         
   9   4   3         23.67         30.15         2.73 o                         
  10   4   3        238.21        229.15         6.00 o                         
  11   4   3        251.60        245.66        10.59 o                         
 -11   5   3        225.36        219.94         6.24 o                         
 -10   5   3        215.20        207.10         4.86 o                         
  -9   5   3         81.37         89.15         3.61 o                         
  -8   5   3          0.97          4.34         2.24 o                         
  -7   5   3        463.18        470.39        11.52 o                         
  -6   5   3       6803.82       7056.68        99.64 o                         
  -5   5   3       3193.87       3395.49        49.95 o                         
  -4   5   3       3507.70       3476.94        49.96 o                         
  -3   5   3         68.92         73.74         1.83 o                         
  -2   5   3      10897.67      10761.91       497.23 o                         
  -1   5   3         88.12         94.99         2.59 o                         
   0   5   3       9335.65       9045.34       657.84 o                         
   1   5   3        129.68        122.99         4.12 o                         
   2   5   3       3495.85       3417.89        54.25 o                         
   3   5   3       2907.64       3141.10        61.03 o                         
   4   5   3         22.37         23.37         1.32 o                         
   5   5   3        354.88        318.34         6.57 o                         
   6   5   3        554.87        596.42        11.69 o                         
   7   5   3          9.69         10.07         2.13 o                         
   8   5   3         27.72         24.22         2.52 o                         
   9   5   3          0.29          1.23         2.65 o                         
  10   5   3       2631.28       2585.36        61.22 o                         
 -10   6   3        205.06        208.45         6.11 o                         
  -9   6   3       2550.71       2560.55        38.32 o                         
  -8   6   3        534.66        567.42        10.18 o                         
  -7   6   3         60.17         65.09         3.07 o                         
  -6   6   3        141.15        130.21         3.05 o                         
  -5   6   3       3005.09       3070.10        49.90 o                         
  -4   6   3       3185.27       3292.15        62.08 o                         
  -3   6   3        255.10        279.67        11.13 o                         
  -2   6   3        905.42        877.57        17.07 o                         
  -1   6   3        577.50        603.71        14.33 o                         
   0   6   3       1151.71       1225.52        26.57 o                         
   1   6   3        374.09        397.42        15.97 o                         
   2   6   3          6.50         17.71         1.99 o                         
   3   6   3       1624.77       1720.80        25.64 o                         
   4   6   3        864.92        903.57        24.16 o                         
   5   6   3          8.36         17.17         2.90 o                         
   6   6   3       3905.15       3919.35        63.22 o                         
   7   6   3       3950.51       3942.57        65.33 o                         
   8   6   3        920.66        905.36        15.65 o                         
   9   6   3         96.29         92.80         4.01 o                         
  10   6   3       1177.59       1137.50        19.57 o                         
 -10   7   3         67.66         63.18         4.15 o                         
  -9   7   3         10.70         14.60         3.04 o                         
  -8   7   3        316.97        318.30         6.88 o                         
  -7   7   3       2085.24       2205.49        57.54 o                         
  -6   7   3        319.19        344.38         7.58 o                         
  -5   7   3       2662.69       2836.56        56.79 o                         
  -4   7   3        991.36       1018.92        23.91 o                         
  -3   7   3       2666.14       2724.36       143.33 o                         
  -2   7   3        601.05        604.56        18.24 o                         
  -1   7   3       5640.45       5710.73        91.50 o                         
   0   7   3        302.52        331.92         6.63 o                         
   1   7   3       1654.02       1550.24        41.64 o                         
   2   7   3        936.52        951.32        14.99 o                         
   3   7   3        592.87        577.90        12.00 o                         
   4   7   3        220.99        238.27         4.93 o                         
   5   7   3          3.36          8.13         1.99 o                         
   6   7   3        214.65        201.27         4.69 o                         
   7   7   3        780.40        746.13        13.84 o                         
   8   7   3        974.36        975.58        18.36 o                         
   9   7   3        380.26        357.75         8.07 o                         
  -9   8   3        141.97        138.77         4.37 o                         
  -8   8   3       2506.79       2567.00        39.83 o                         
  -7   8   3        646.20        649.05        11.05 o                         
  -6   8   3        919.39        963.79        15.61 o                         
  -5   8   3        104.91        102.06         3.39 o                         
  -4   8   3         57.10         49.55         2.28 o                         
  -3   8   3        468.14        505.71         9.90 o                         
  -2   8   3         42.72         58.80        13.81 o                         
  -1   8   3        304.52        305.39         7.55 o                         
   0   8   3       1750.27       1837.13        46.83 o                         
   1   8   3        316.96        330.41         7.01 o                         
   2   8   3       3798.78       3814.82        86.67 o                         
   3   8   3          6.23          6.72         1.50 o                         
   4   8   3       1980.35       1985.06        54.12 o                         
   5   8   3        797.22        840.64        18.73 o                         
   6   8   3       3088.38       3260.34        57.30 o                         
   7   8   3        183.10        191.18         6.24 o                         
   8   8   3        322.54        322.22         7.74 o                         
   9   8   3       1031.07        985.67        17.16 o                         
  -9   9   3        205.17        179.60         5.97 o                         
  -8   9   3        865.43        933.11        15.61 o                         
  -7   9   3          4.19          1.30         3.03 o                         
  -6   9   3        430.31        435.98         9.02 o                         
  -5   9   3         20.62         20.60         3.05 o                         
  -4   9   3       3264.21       3369.45        72.84 o                         
  -3   9   3         50.22         37.70         2.00 o                         
  -2   9   3        613.07        655.84        20.73 o                         
  -1   9   3        393.49        407.94         8.45 o                         
   0   9   3       3496.71       3540.66       127.51 o                         
   1   9   3        332.03        331.44         7.03 o                         
   2   9   3        451.14        479.95        11.20 o                         
   3   9   3        749.47        799.47        32.79 o                         
   4   9   3        595.82        597.32        11.81 o                         
   5   9   3        207.90        222.13         6.22 o                         
   6   9   3       2513.00       2423.78        47.19 o                         
   7   9   3        232.83        241.45         7.79 o                         
   8   9   3        426.32        405.00         9.28 o                         
  -8  10   3       1760.13       1823.75        30.08 o                         
  -7  10   3       2847.18       2954.04       102.43 o                         
  -6  10   3        206.14        200.05         6.00 o                         
  -5  10   3        256.76        252.86         6.64 o                         
  -4  10   3         50.79         49.43         5.25 o                         
  -3  10   3       1682.00       1636.33        34.86 o                         
  -2  10   3        250.32        234.41         7.77 o                         
  -1  10   3        605.60        598.42        17.27 o                         
   0  10   3       1610.07       1646.19        81.57 o                         
   1  10   3       1142.13       1211.31        34.69 o                         
   2  10   3        510.71        522.33        15.13 o                         
   3  10   3        842.00        840.95        22.60 o                         
   4  10   3        364.78        364.94         9.94 o                         
   5  10   3       1646.22       1657.05        42.13 o                         
   6  10   3        164.25        155.73         9.04 o                         
   7  10   3        508.45        486.45        18.03 o                         
  -7  11   3        484.37        484.29        10.31 o                         
  -6  11   3        221.51        219.69         7.38 o                         
  -5  11   3        577.64        587.53        12.45 o                         
  -4  11   3       3988.49       4047.97        64.90 o                         
  -3  11   3       1471.20       1450.25        26.40 o                         
  -2  11   3       1791.82       1901.28        37.52 o                         
  -1  11   3        740.39        784.09        18.03 o                         
   0  11   3       2459.24       2509.00        44.98 o                         
   1  11   3       1570.30       1624.08        44.32 o                         
   2  11   3        436.51        436.76        22.59 o                         
   3  11   3        254.06        257.63        17.59 o                         
   4  11   3         20.95         20.76         3.60 o                         
   5  11   3        230.92        207.46         7.52 o                         
   6  11   3          0.06          4.35         4.30 o                         
  -6  12   3        287.96        311.45         8.86 o                         
  -5  12   3        543.58        525.52        18.64 o                         
  -4  12   3        728.39        739.58        15.47 o                         
  -3  12   3        264.93        249.01        15.66 o                         
  -2  12   3         41.82         47.09         4.09 o                         
  -1  12   3       1159.85       1111.61        23.87 o                         
   0  12   3         51.40         48.51         3.17 o                         
   1  12   3        139.53        134.70         5.23 o                         
   2  12   3        192.43        200.53         9.19 o                         
   3  12   3          4.70          3.98         3.65 o                         
   4  12   3        887.95        858.25        51.68 o                         
   5  12   3        447.36        434.79        31.90 o                         
  -4  13   3         78.46         81.29         4.60 o                         
  -3  13   3       1819.17       1779.88        94.08 o                         
  -2  13   3        496.34        515.66        18.75 o                         
  -1  13   3        254.64        273.96         7.13 o                         
   0  13   3       1264.85       1201.98        38.78 o                         
   1  13   3       1370.10       1448.00        50.36 o                         
   2  13   3         72.70         70.12         5.85 o                         
   3  13   3         11.49          6.91         5.95 o                         
 -10   0   4        312.69        302.85         9.18 o                         
  -8   0   4       4191.81       4174.02       136.88 o                         
  -6   0   4       3698.07       1954.73      1340.49 o                         
  -4   0   4       3931.37       3684.30        82.39 o                         
  -2   0   4       5604.91       4946.88        89.60 o                         
   0   0   4       1062.12        902.66        22.32 o                         
   2   0   4        994.66        993.39        19.17 o                         
   4   0   4      12795.36      12863.21       234.59 o                         
   6   0   4       2694.02       2748.29        53.11 o                         
   8   0   4      10947.82      11104.41       199.76 o                         
  10   0   4       2824.14       2795.16        68.90 o                         
 -11   1   4       1399.43       1368.80        24.13 o                         
 -10   1   4          5.99          7.18         2.40 o                         
  -9   1   4         52.93         52.56         2.73 o                         
  -8   1   4         92.74         85.48         2.73 o                         
  -7   1   4          5.76          6.51         1.63 o                         
  -6   1   4       3159.92       3238.43        40.67 o                         
  -5   1   4        877.34        847.58        12.31 o                         
  -4   1   4       4484.14       4361.16        71.65 o                         
  -3   1   4       4945.42       4528.59       151.30 o                         
  -2   1   4          4.83         21.34        14.83 o                         
  -1   1   4        229.83        165.79         3.84 o                         
   0   1   4        974.89        920.96        22.50 o                         
   2   1   4          3.04          4.69         0.78 o                         
   3   1   4       3277.92       3271.74        55.87 o                         
   4   1   4         40.08         43.19         2.48 o                         
   5   1   4       5685.16       5676.53        74.17 o                         
   6   1   4         85.22         92.94         2.88 o                         
   7   1   4         30.22         29.25         1.96 o                         
   8   1   4        349.42        356.18         6.61 o                         
   9   1   4         77.41         73.82         2.95 o                         
  10   1   4         55.66         55.33         3.34 o                         
  11   1   4        440.71        424.20         7.76 o                         
 -11   2   4        632.03        613.05        10.42 o                         
 -10   2   4          0.90          0.70         2.51 o                         
  -9   2   4       1452.06       1472.64        26.69 o                         
  -8   2   4        678.01        652.86        11.40 o                         
  -7   2   4       5542.43       5748.39       155.84 o                         
  -6   2   4         48.75         48.27         1.78 o                         
  -5   2   4       1386.69       1336.68        23.28 o                         
  -4   2   4       2343.19       2457.17        41.69 o                         
  -3   2   4       2636.66       2613.18        39.46 o                         
  -2   2   4        102.28         97.90         1.90 o                         
  -1   2   4         11.78          7.61         0.89 o                         
   2   2   4       4197.30       4298.18       118.26 o                         
   3   2   4       1464.03       1372.17        78.25 o                         
   4   2   4       3163.40       3155.26       127.20 o                         
   5   2   4       2488.52       2498.89        69.03 o                         
   6   2   4         34.00         35.86         2.59 o                         
   7   2   4        707.74        732.47        18.99 o                         
   8   2   4         32.94         38.30         2.29 o                         
   9   2   4       1145.26       1162.94        35.48 o                         
  10   2   4         26.99         26.81         2.96 o                         
  11   2   4        279.75        272.90         6.72 o                         
 -11   3   4        338.06        322.50         7.05 o                         
 -10   3   4        765.41        742.01        12.18 o                         
  -9   3   4        236.45        251.23         6.46 o                         
  -8   3   4       1003.77       1008.11        15.75 o                         
  -7   3   4        168.46        173.37         3.55 o                         
  -6   3   4          2.66          8.97         2.29 o                         
  -5   3   4        288.90        272.23         4.76 o                         
  -4   3   4        126.22        190.96         5.60 o                         
  -3   3   4       2062.65       2204.04        63.57 o                         
   1   3   4       1793.30       1696.11        25.04 o                         
   3   3   4       2933.66       2686.93       124.25 o                         
   4   3   4       4935.26       4802.90        79.36 o                         
   5   3   4       1183.91       1300.85        63.79 o                         
   6   3   4       1078.73       1111.54        18.49 o                         
   7   3   4       2842.00       2813.50        82.45 o                         
   8   3   4        144.32        150.55         6.15 o                         
   9   3   4        385.31        386.87         8.27 o                         
  10   3   4        864.98        840.67        14.49 o                         
  11   3   4         44.82         36.99         3.53 o                         
 -11   4   4         94.09         89.81         3.72 o                         
 -10   4   4       2897.56       2844.71        43.63 o                         
  -9   4   4        325.34        342.86         6.77 o                         
  -8   4   4        132.77        136.27         4.06 o                         
  -7   4   4       1660.77       1657.69        25.88 o                         
  -6   4   4       5818.93       5975.07        86.23 o                         
  -5   4   4       2112.36       2174.83        36.14 o                         
  -4   4   4       2813.43       2892.09        43.16 o                         
  -3   4   4      10854.57      11484.61       179.33 o                         
  -2   4   4        203.97        234.36         8.21 o                         
  -1   4   4        183.44        159.18         4.18 o                         
   0   4   4       1703.45       1705.32        46.95 o                         
   1   4   4         22.88         32.71         3.13 o                         
   2   4   4       9807.16       9997.70       180.63 o                         
   3   4   4       1068.33       1099.72        29.26 o                         
   4   4   4        223.41        243.29         7.23 o                         
   5   4   4        526.68        502.86         9.51 o                         
   6   4   4       1365.38       1406.08        43.19 o                         
   7   4   4       1286.85       1302.95        20.58 o                         
   8   4   4        416.56        424.26         9.18 o                         
   9   4   4        815.17        801.97        20.66 o                         
  10   4   4        916.36        906.48        20.82 o                         
 -11   5   4          4.68          4.42         3.62 o                         
 -10   5   4        166.79        167.71         4.67 o                         
  -9   5   4         12.85         12.85         2.33 o                         
  -8   5   4        628.14        655.00        11.83 o                         
  -7   5   4         43.52         56.21         2.47 o                         
  -6   5   4        266.19        269.31         5.18 o                         
  -5   5   4       3205.33       3370.48        49.76 o                         
  -4   5   4       1677.75       1709.76        28.56 o                         
  -3   5   4       2928.30       2877.23        47.38 o                         
  -2   5   4          5.36          9.33         0.95 o                         
  -1   5   4       9932.08       9109.14       202.58 o                         
   0   5   4        152.57        112.49         9.60 o                         
   1   5   4       2969.75       3036.33        56.82 o                         
   2   5   4       1593.23       1551.56        29.52 o                         
   3   5   4       4280.43       4262.73        79.70 o                         
   4   5   4       1454.56       1508.85        41.65 o                         
   5   5   4         17.30         17.37         1.50 o                         
   6   5   4         25.04         17.32         1.95 o                         
   7   5   4        963.54        925.52        15.36 o                         
   8   5   4        168.38        170.58        10.88 o                         
   9   5   4        522.56        505.69        12.17 o                         
  10   5   4        298.56        290.39         7.96 o                         
 -10   6   4       2022.08       2080.49        51.49 o                         
  -9   6   4        351.04        362.23        10.86 o                         
  -8   6   4        309.92        334.22         7.33 o                         
  -7   6   4        885.24        889.38        14.85 o                         
  -6   6   4       1766.26       1784.28        25.11 o                         
  -5   6   4        545.87        600.65        11.56 o                         
  -4   6   4       3056.31       3011.18        76.30 o                         
  -3   6   4       4786.51       4911.40        78.44 o                         
  -2   6   4        371.73        366.90         6.88 o                         
  -1   6   4        590.56        562.49        18.98 o                         
   0   6   4       1504.72       1578.51        33.09 o                         
   1   6   4         79.95        109.59         4.18 o                         
   2   6   4       2993.10       3016.30        77.40 o                         
   3   6   4        396.65        442.75         9.67 o                         
   4   6   4        134.20        133.95         3.34 o                         
   5   6   4       2585.28       2615.28        43.58 o                         
   6   6   4       4255.89       4386.49        68.69 o                         
   7   6   4       3598.72       3498.98        60.15 o                         
   8   6   4       1218.90       1175.23        24.14 o                         
   9   6   4       1326.28       1320.15        31.75 o                         
  10   6   4        407.63        403.90         8.49 o                         
 -10   7   4        127.92        115.53         4.24 o                         
  -9   7   4        361.38        367.00         7.07 o                         
  -8   7   4         36.30         29.62         3.11 o                         
  -7   7   4         12.10         17.53         2.32 o                         
  -6   7   4       1845.19       1811.21        33.05 o                         
  -5   7   4         95.50         86.96         3.99 o                         
  -4   7   4        345.04        368.01         8.41 o                         
  -3   7   4         83.21         80.17         2.55 o                         
  -2   7   4       4388.54       4437.41        64.82 o                         
  -1   7   4       1935.87       2047.38        68.32 o                         
   0   7   4        926.70        852.51        35.56 o                         
   1   7   4         74.09         96.00         4.31 o                         
   2   7   4        591.55        594.98        27.96 o                         
   3   7   4       1294.15       1376.11        33.33 o                         
   4   7   4       1508.60       1438.91        28.43 o                         
   5   7   4         25.64         21.47         3.32 o                         
   6   7   4        316.23        315.34         7.70 o                         
   7   7   4        979.72        919.13        35.00 o                         
   8   7   4        386.32        400.15         8.21 o                         
   9   7   4        180.55        183.56         6.74 o                         
  -9   8   4       1740.94       1694.89        30.88 o                         
  -8   8   4       1695.50       1792.64        54.71 o                         
  -7   8   4        613.58        632.63        13.37 o                         
  -6   8   4        171.77        161.37         5.53 o                         
  -5   8   4         86.71         97.52         2.92 o                         
  -4   8   4        366.85        387.49        10.61 o                         
  -3   8   4          5.98          6.31         1.71 o                         
  -2   8   4       1260.17       1335.28        41.21 o                         
  -1   8   4        535.60        565.97        14.19 o                         
   0   8   4        303.37        285.38         6.27 o                         
   1   8   4        661.65        683.93        17.42 o                         
   2   8   4        865.03        866.42        33.43 o                         
   3   8   4        166.97        181.28         6.77 o                         
   4   8   4       3433.77       3553.22        68.87 o                         
   5   8   4        737.09        725.81        20.54 o                         
   6   8   4         57.35         60.07         3.18 o                         
   7   8   4        476.89        464.91        10.10 o                         
   8   8   4       1834.22       1890.84        30.33 o                         
   9   8   4        914.63        922.03        25.14 o                         
  -9   9   4        231.96        242.94         7.22 o                         
  -8   9   4          0.12          2.18         2.89 o                         
  -7   9   4         96.80        106.00         4.59 o                         
  -6   9   4         55.76         62.75         3.26 o                         
  -5   9   4         39.33         39.35         2.72 o                         
  -4   9   4         43.43         36.94         2.45 o                         
  -3   9   4       2371.65       2480.40        48.00 o                         
  -2   9   4       1406.36       1436.50        45.21 o                         
  -1   9   4       1665.70       1731.31        41.66 o                         
   0   9   4        517.70        482.65        28.64 o                         
   1   9   4       6027.38       6256.62       119.46 o                         
   2   9   4       1856.27       1878.53        45.30 o                         
   3   9   4       2326.69       2326.56       127.74 o                         
   4   9   4        961.65        975.79        18.47 o                         
   5   9   4       3317.36       3423.47        81.48 o                         
   6   9   4        102.69         97.55         4.13 o                         
   7   9   4          2.26          2.96         2.88 o                         
   8   9   4         12.04          8.56         3.07 o                         
  -8  10   4       3293.09       3338.28        57.60 o                         
  -7  10   4        166.48        159.26         5.11 o                         
  -6  10   4       1339.66       1372.71        25.18 o                         
  -5  10   4          3.84          4.14         2.54 o                         
  -4  10   4        663.48        705.67        19.10 o                         
  -3  10   4        220.61        206.97         5.32 o                         
  -2  10   4       1430.68       1425.35        26.10 o                         
  -1  10   4        260.14        264.41         9.42 o                         
   0  10   4        274.85        254.09         5.05 o                         
   1  10   4        676.34        669.99        17.82 o                         
   2  10   4        648.95        620.59        16.18 o                         
   3  10   4        109.45        107.87         9.23 o                         
   4  10   4       2655.20       2530.73        67.55 o                         
   5  10   4        149.15        156.28         4.86 o                         
   6  10   4        184.46        173.78         6.27 o                         
   7  10   4        631.09        656.08        12.73 o                         
  -7  11   4         18.30         25.97         5.40 o                         
  -6  11   4         24.22         29.73         4.72 o                         
  -5  11   4        748.67        770.66        14.47 o                         
  -4  11   4        383.92        405.12         8.58 o                         
  -3  11   4        959.12       1005.34        19.21 o                         
  -2  11   4       1165.59       1218.15        25.54 o                         
  -1  11   4         17.89         20.09         2.33 o                         
   0  11   4       2896.96       2790.66        66.38 o                         
   1  11   4       1151.58       1238.32        32.91 o                         
   2  11   4        564.44        592.63        17.30 o                         
   3  11   4         49.49         46.73         5.72 o                         
   4  11   4        260.88        276.96        14.95 o                         
   5  11   4        356.48        372.66        15.00 o                         
   6  11   4         51.74         54.00         4.43 o                         
  -5  12   4       1758.03       1769.90        35.85 o                         
  -4  12   4         24.31         22.44         3.50 o                         
  -3  12   4       3962.25       4114.24        77.02 o                         
  -2  12   4        228.69        238.79         7.30 o                         
  -1  12   4        602.30        581.77        13.40 o                         
   0  12   4        311.67        326.63        12.29 o                         
   1  12   4          6.27         12.37         4.44 o                         
   2  12   4        310.44        314.58        15.91 o                         
   3  12   4       1425.33       1494.15        36.65 o                         
   4  12   4        244.92        243.52         9.00 o                         
   5  12   4       1721.19       1671.69        34.51 o                         
  -4  13   4       1421.18       1460.46        32.42 o                         
  -3  13   4         12.69         12.71         3.94 o                         
  -2  13   4        663.79        654.53        15.46 o                         
  -1  13   4        392.49        376.50        15.89 o                         
   0  13   4       1224.28       1255.00        32.10 o                         
   1  13   4         95.92        100.26         7.42 o                         
   2  13   4       2279.85       2394.93        63.13 o                         
   3  13   4        764.31        721.51        21.40 o                         
 -11   0   5        761.04        705.32        18.60 o                         
  -7   0   5      13801.44      14558.91       465.79 o                         
  -5   0   5       1147.13       1033.30        19.05 o                         
  -1   0   5        586.60        493.25        12.82 o                         
   1   0   5       3557.66       3079.07       100.81 o                         
   3   0   5       1357.63       1258.82        30.14 o                         
   5   0   5       2633.88       2752.27        64.39 o                         
   7   0   5        160.27        162.68         6.99 o                         
   9   0   5       8018.16       8069.22       179.67 o                         
  11   0   5        156.48        154.58         7.76 o                         
 -11   1   5          2.90          1.74         3.23 o                         
 -10   1   5       2143.13       2066.01        32.75 o                         
  -9   1   5        123.31        117.82         3.70 o                         
  -8   1   5        289.65        306.18         6.74 o                         
  -7   1   5         12.29         16.33         1.75 o                         
  -6   1   5        325.03        332.64         6.11 o                         
  -5   1   5         44.81         43.18         3.21 o                         
  -4   1   5       3000.62       2824.41        58.97 o                         
  -3   1   5         73.83         63.78         4.40 o                         
  -2   1   5        383.76        358.04         6.65 o                         
  -1   1   5        356.92        411.06        10.27 o                         
   1   1   5        515.30        450.23        10.80 o                         
   2   1   5       5282.94       5308.39       142.37 o                         
   3   1   5        176.62        275.63         7.48 o                         
   4   1   5       5345.17       5540.74       122.75 o                         
   5   1   5       3177.17       3327.00        49.22 o                         
   6   1   5       2306.75       2420.53        40.11 o                         
   7   1   5        610.97        620.68        11.35 o                         
   8   1   5        965.72        968.52        14.77 o                         
   9   1   5       1179.21       1167.82        20.76 o                         
  10   1   5        436.79        419.94         8.80 o                         
  11   1   5          6.65          7.43         3.27 o                         
 -11   2   5        112.72        102.16         4.27 o                         
 -10   2   5        463.47        436.83         7.51 o                         
  -9   2   5         99.92        105.83         3.53 o                         
  -8   2   5        730.99        798.75        12.31 o                         
  -7   2   5          1.67          6.59         2.13 o                         
  -6   2   5       3826.64       3739.60        54.83 o                         
  -5   2   5       2018.36       2080.38        29.06 o                         
  -4   2   5       2706.50       2463.19        57.03 o                         
  -3   2   5       4861.08       4904.02       123.59 o                         
  -2   2   5       4127.06       3660.58        57.99 o                         
  -1   2   5       2086.13       2190.41        66.88 o                         
   1   2   5       1319.02       1183.51        30.74 o                         
   2   2   5       1976.28       2184.63        64.44 o                         
   3   2   5       1072.08       1151.11        26.08 o                         
   4   2   5          1.26          6.79         1.16 o                         
   5   2   5         45.04         41.93         1.65 o                         
   6   2   5       1862.54       1865.90        46.60 o                         
   7   2   5        360.80        352.33         7.05 o                         
   8   2   5        802.98        840.69        20.45 o                         
   9   2   5        617.96        611.83        11.61 o                         
  10   2   5       2041.79       2044.34        28.49 o                         
  11   2   5         88.87         87.28         4.00 o                         
 -11   3   5       1743.96       1700.33        29.36 o                         
 -10   3   5        101.89        102.48         3.70 o                         
  -9   3   5       1571.95       1622.24        26.50 o                         
  -8   3   5       2841.34       2898.14        39.88 o                         
  -7   3   5       1659.56       1668.21        39.17 o                         
  -6   3   5        596.03        572.32        10.76 o                         
  -5   3   5        335.98        324.53         8.89 o                         
  -4   3   5         11.72          8.54         1.53 o                         
  -3   3   5       1525.07       1398.61        27.84 o                         
  -2   3   5        369.19        289.55         6.01 o                         
   0   3   5         76.51         66.27         2.63 o                         
   2   3   5       5161.75       3784.04      1315.80 o                         
   3   3   5       4085.07       3828.56       122.88 o                         
   4   3   5        364.48        389.55         9.50 o                         
   5   3   5       1641.86       1662.53        43.80 o                         
   6   3   5         33.97         29.00         2.30 o                         
   7   3   5         41.84         36.04         2.76 o                         
   8   3   5        156.29        158.93         4.26 o                         
   9   3   5        137.07        137.64         4.97 o                         
  10   3   5       1453.88       1439.92        40.59 o                         
 -11   4   5          1.92          2.69         2.84 o                         
 -10   4   5        566.63        569.06        11.41 o                         
  -9   4   5       1240.58       1278.67        20.54 o                         
  -8   4   5       1001.21       1062.49        40.73 o                         
  -7   4   5          5.23         10.74         1.91 o                         
  -6   4   5       3157.15       3203.94        64.30 o                         
  -5   4   5      12155.28      13160.01       183.65 o                         
  -4   4   5       2936.79       2985.90        40.11 o                         
  -3   4   5         56.40         43.88         1.61 o                         
  -2   4   5       3698.60       3698.29        59.27 o                         
  -1   4   5      11510.30      11212.22       528.16 o                         
   0   4   5        748.22        697.07        17.82 o                         
   1   4   5       1696.64       1735.22        41.60 o                         
   2   4   5        257.99        260.95         6.00 o                         
   3   4   5        185.62        153.73        10.03 o                         
   4   4   5       1023.51       1052.12        18.18 o                         
   5   4   5        137.11        150.34         4.88 o                         
   6   4   5       1866.78       1819.41        61.20 o                         
   7   4   5       2499.68       2537.86        47.54 o                         
   8   4   5        709.72        729.22        16.54 o                         
   9   4   5        200.78        200.12         5.23 o                         
  10   4   5        115.09        102.92         4.99 o                         
 -11   5   5         42.94         41.84         4.11 o                         
 -10   5   5         96.68         94.06         3.82 o                         
  -9   5   5        605.06        592.40        11.49 o                         
  -8   5   5       1565.79       1611.02        25.89 o                         
  -7   5   5          0.29          3.34         1.84 o                         
  -6   5   5        103.98        139.29         4.39 o                         
  -5   5   5        187.35        220.53         5.88 o                         
  -4   5   5         56.71         42.87         1.68 o                         
  -3   5   5        197.14        212.54         6.81 o                         
  -2   5   5       3637.71       3590.72        48.43 o                         
  -1   5   5       4042.83       4165.16        76.93 o                         
   0   5   5        653.56        658.02        13.87 o                         
   1   5   5       1113.62       1104.03        22.60 o                         
   2   5   5       6150.47       6360.76       119.75 o                         
   3   5   5        659.95        633.70        12.90 o                         
   4   5   5       3945.05       4099.84        68.71 o                         
   5   5   5        211.80        212.74         5.36 o                         
   6   5   5       1165.59       1202.43        20.82 o                         
   7   5   5          0.32          2.92         2.22 o                         
   8   5   5       1086.12       1128.03        20.54 o                         
   9   5   5         81.48         77.19         3.73 o                         
  10   5   5        159.97        128.73        26.51 o                         
 -10   6   5        168.16        175.05         5.39 o                         
  -9   6   5       1330.64       1353.89        24.61 o                         
  -8   6   5       1423.37       1475.95        36.13 o                         
  -7   6   5        577.21        590.54         9.39 o                         
  -6   6   5       2385.88       2451.12        37.83 o                         
  -5   6   5       7211.46       7465.12       104.88 o                         
  -4   6   5       1238.96       1261.39        26.67 o                         
  -3   6   5        513.00        498.09        11.00 o                         
  -2   6   5       2377.74       2501.31        41.41 o                         
  -1   6   5       2336.26       2497.91        41.61 o                         
   0   6   5          5.42          8.83         1.81 o                         
   1   6   5        477.37        486.96        12.46 o                         
   2   6   5        352.72        377.77        10.66 o                         
   3   6   5        261.14        244.52         5.50 o                         
   4   6   5       1178.91       1228.82        19.41 o                         
   5   6   5        567.27        602.89        25.92 o                         
   6   6   5       2336.28       2394.64        39.87 o                         
   7   6   5       1588.12       1592.45        32.15 o                         
   8   6   5        881.10        871.29        14.59 o                         
   9   6   5        179.07        174.88         5.98 o                         
 -10   7   5        156.43        155.99         4.92 o                         
  -9   7   5         42.87         41.89         3.29 o                         
  -8   7   5       1225.48       1261.21        23.38 o                         
  -7   7   5        206.99        203.85         5.20 o                         
  -6   7   5       2276.93       2381.72        35.88 o                         
  -5   7   5        399.24        405.25        14.13 o                         
  -4   7   5         95.34         96.00         4.53 o                         
  -3   7   5        562.27        547.85        33.47 o                         
  -2   7   5       3477.61       3658.10        83.49 o                         
  -1   7   5        998.28       1046.50        33.87 o                         
   0   7   5        118.65        138.23         4.85 o                         
   1   7   5        603.20        563.74        15.33 o                         
   2   7   5        846.32        801.65        21.34 o                         
   3   7   5       3505.53       3626.16        83.27 o                         
   4   7   5         91.09        110.29         3.09 o                         
   5   7   5       6288.84       6526.10       136.25 o                         
   6   7   5         55.05         64.75         3.67 o                         
   7   7   5        893.90        884.74        16.96 o                         
   8   7   5         82.05         81.07         3.57 o                         
   9   7   5       1046.75       1003.37        18.92 o                         
  -9   8   5        197.39        208.12         6.29 o                         
  -8   8   5        341.46        358.44         8.47 o                         
  -7   8   5        983.16        966.50        21.16 o                         
  -6   8   5        286.04        276.64         6.06 o                         
  -5   8   5        163.29        177.16        12.38 o                         
  -4   8   5        498.25        482.30        15.34 o                         
  -3   8   5       4088.01       3976.06        85.45 o                         
  -2   8   5         37.75         35.45         2.37 o                         
  -1   8   5          1.62          5.70         1.44 o                         
   0   8   5        956.08        955.53        58.22 o                         
   1   8   5        118.36        117.22         5.64 o                         
   2   8   5        913.92        948.07        24.60 o                         
   3   8   5        183.58        203.39         5.72 o                         
   4   8   5       1556.27       1699.97        67.16 o                         
   5   8   5        289.90        264.22         5.75 o                         
   6   8   5       1075.30       1096.81        25.83 o                         
   7   8   5         62.97         61.51         3.34 o                         
   8   8   5         48.43         49.74         4.39 o                         
  -8   9   5         39.07         40.17         3.83 o                         
  -7   9   5         10.73         12.72         2.73 o                         
  -6   9   5       1104.72       1118.30        17.43 o                         
  -5   9   5          4.23          8.71         2.38 o                         
  -4   9   5       1412.93       1458.07        26.67 o                         
  -3   9   5        460.18        468.13        10.39 o                         
  -2   9   5       1123.92       1059.59        23.50 o                         
  -1   9   5        767.92        792.15        18.02 o                         
   0   9   5       7217.36       7449.68       174.73 o                         
   1   9   5        870.78        840.77        22.39 o                         
   2   9   5       1586.35       1678.24        38.82 o                         
   3   9   5        927.82        891.83        32.06 o                         
   4   9   5       1183.81       1211.13        40.48 o                         
   5   9   5        422.66        401.77        12.36 o                         
   6   9   5        288.81        317.56        15.24 o                         
   7   9   5        199.38        175.09         6.49 o                         
   8   9   5         25.66         26.76         3.88 o                         
  -8  10   5          6.38          6.39         4.00 o                         
  -7  10   5       1699.19       1727.49        27.12 o                         
  -6  10   5        186.83        194.75         7.84 o                         
  -5  10   5        431.27        440.22        10.83 o                         
  -4  10   5        104.85         92.80         3.67 o                         
  -3  10   5       5115.65       5046.38       109.19 o                         
  -2  10   5         15.13         11.89         1.96 o                         
  -1  10   5        166.30        173.48         8.15 o                         
   0  10   5          0.72          4.00         4.15 o                         
   1  10   5        305.75        315.39         9.96 o                         
   2  10   5        550.85        574.82        15.80 o                         
   3  10   5         50.93         46.20         4.33 o                         
   4  10   5        311.61        279.59         6.98 o                         
   5  10   5       1023.26        974.45        25.30 o                         
   6  10   5         15.04         12.38         2.94 o                         
   7  10   5        178.03        184.69         6.46 o                         
  -7  11   5        464.67        453.79         9.10 o                         
  -6  11   5        657.08        666.39        15.78 o                         
  -5  11   5         12.53         11.88         2.96 o                         
  -4  11   5        151.81        156.66         5.84 o                         
  -3  11   5         99.24         96.35        13.83 o                         
  -2  11   5        255.90        239.84         8.96 o                         
  -1  11   5        714.85        739.82        21.78 o                         
   0  11   5        800.25        827.45        29.24 o                         
   1  11   5       1737.79       1946.54        48.20 o                         
   2  11   5         56.45         61.14         5.83 o                         
   3  11   5        481.73        502.21        18.04 o                         
   4  11   5        579.05        599.89        17.69 o                         
   5  11   5        960.59        895.69        19.54 o                         
   6  11   5        346.62        327.05         8.81 o                         
  -5  12   5        862.11        837.97        19.02 o                         
  -4  12   5       2758.45       2804.05       118.63 o                         
  -3  12   5        708.64        717.16        16.72 o                         
  -2  12   5       3363.38       3133.70        73.21 o                         
  -1  12   5        107.81        100.69         5.79 o                         
   0  12   5        355.16        335.80        42.68 o                         
   1  12   5         75.61         82.13         6.72 o                         
   2  12   5        229.05        226.10         8.27 o                         
   3  12   5         36.04         37.39         5.37 o                         
   4  12   5       1672.18       1582.79        38.04 o                         
   5  12   5         24.12         23.93         7.11 o                         
  -3  13   5        282.17        274.37         8.23 o                         
  -2  13   5        147.31        136.49         5.12 o                         
  -1  13   5        670.49        650.10        29.51 o                         
   0  13   5         32.68         35.88         6.30 o                         
   1  13   5       2733.45       2781.52        67.98 o                         
   2  13   5        279.79        274.59         9.71 o                         
 -10   0   6         10.45         13.63         3.60 o                         
  -8   0   6       5609.98       5558.28       109.75 o                         
  -6   0   6       3322.67       3223.91       107.43 o                         
  -4   0   6       6666.89       6556.56       159.41 o                         
  -2   0   6       1946.20       1683.43        66.64 o                         
   0   0   6       1916.19       1956.43        72.73 o                         
   2   0   6       6093.15       6331.85       130.93 o                         
   4   0   6        705.22        599.51        15.19 o                         
   6   0   6       1769.98       1922.47        45.26 o                         
   8   0   6        639.42        629.55        16.66 o                         
  10   0   6        340.85        331.08        26.53 o                         
 -11   1   6       2261.79       2243.47        30.68 o                         
 -10   1   6        453.09        477.62         8.76 o                         
  -9   1   6        272.32        250.20         5.27 o                         
  -8   1   6        789.71        759.20        13.43 o                         
  -7   1   6        908.10        914.02        40.61 o                         
  -6   1   6         31.67         39.18         2.84 o                         
  -5   1   6         86.05         86.26        18.15 o                         
  -4   1   6       2687.08       2665.77        44.45 o                         
  -3   1   6       3270.85       3209.56        73.17 o                         
  -2   1   6        886.14        824.25        12.88 o                         
  -1   1   6        621.69        558.14        11.41 o                         
   0   1   6         92.67         75.92         1.76 o                         
   1   1   6       2628.40       2478.37        81.96 o                         
   2   1   6       2600.47       2416.81       188.83 o                         
   3   1   6        163.05        130.01         6.65 o                         
   4   1   6       3886.09       4000.95        59.27 o                         
   5   1   6       5046.64       5223.97        76.76 o                         
   6   1   6       8396.13       8472.86       111.32 o                         
   7   1   6        353.04        358.63         7.77 o                         
   8   1   6       1180.19       1164.80        21.12 o                         
   9   1   6       1645.68       1676.59        29.95 o                         
  10   1   6        126.02        122.64         4.57 o                         
 -11   2   6         15.91         15.93         2.99 o                         
 -10   2   6        844.66        857.65        14.42 o                         
  -9   2   6        112.39        121.94         3.65 o                         
  -8   2   6        790.71        831.41        13.57 o                         
  -7   2   6       3956.41       3919.06        66.71 o                         
  -6   2   6        111.44        116.89         3.11 o                         
  -5   2   6       1447.35       1439.90        38.73 o                         
  -4   2   6       4304.38       4528.84        85.86 o                         
  -3   2   6       8087.85       7741.92       232.39 o                         
  -2   2   6       2558.57       2365.00        55.58 o                         
  -1   2   6       9216.98       8627.75       201.75 o                         
   0   2   6        287.34        233.84         6.73 o                         
   1   2   6       5375.27       4929.09        68.42 o                         
   2   2   6       6884.22       6809.06       411.59 o                         
   3   2   6        434.18        401.26         9.86 o                         
   4   2   6          1.06          2.63         1.23 o                         
   5   2   6          5.51          6.29         1.40 o                         
   6   2   6        320.29        323.56         6.63 o                         
   7   2   6       2071.86       2209.69        30.36 o                         
   8   2   6       1154.43       1182.55        19.55 o                         
   9   2   6       1914.79       1915.97        29.92 o                         
  10   2   6          0.65          3.71         3.59 o                         
 -11   3   6        130.07        131.51         4.14 o                         
 -10   3   6        867.18        828.98        12.69 o                         
  -9   3   6        704.26        713.91        11.53 o                         
  -8   3   6       3211.05       3182.12        43.13 o                         
  -7   3   6          0.61          3.49         1.59 o                         
  -6   3   6        130.71        127.97         3.28 o                         
  -5   3   6        137.98        143.69         3.42 o                         
  -4   3   6        235.05        251.94        11.66 o                         
  -3   3   6        844.48        896.17        15.88 o                         
  -2   3   6       2944.22       2755.14        52.52 o                         
  -1   3   6        918.36        818.26        23.54 o                         
   0   3   6       6950.04       6475.27       205.36 o                         
   1   3   6        395.02        403.22        11.12 o                         
   3   3   6       2142.47       2021.67        39.09 o                         
   4   3   6       2774.47       2774.45        46.14 o                         
   5   3   6       1402.34       1400.44        41.72 o                         
   6   3   6        356.47        391.64         7.85 o                         
   7   3   6       1360.33       1402.33        30.36 o                         
   8   3   6        269.53        272.86         7.33 o                         
   9   3   6        171.50        172.23         4.70 o                         
  10   3   6         38.82         36.06         3.84 o                         
 -11   4   6        217.26        227.87         5.40 o                         
 -10   4   6         69.79         70.02         3.34 o                         
  -9   4   6          7.40          9.73         2.28 o                         
  -8   4   6        151.38        143.16         3.78 o                         
  -7   4   6        540.87        572.80        10.18 o                         
  -6   4   6        304.88        301.09         5.54 o                         
  -5   4   6        980.75        945.77        17.85 o                         
  -4   4   6       4807.95       4867.29        64.45 o                         
  -3   4   6       2191.23       2162.03        31.52 o                         
  -2   4   6       5622.56       5494.32        88.13 o                         
  -1   4   6        169.21        188.94         5.93 o                         
   0   4   6      16198.88      15077.50       446.55 o                         
   1   4   6         28.22         42.54         4.24 o                         
   2   4   6        143.30        184.76         4.11 o                         
   3   4   6        132.80        132.09         3.03 o                         
   4   4   6        750.14        749.46        45.99 o                         
   5   4   6        969.59        948.73        64.79 o                         
   6   4   6       1165.44       1200.28        29.44 o                         
   7   4   6         30.70         40.70         3.16 o                         
   8   4   6        820.99        762.18        26.19 o                         
   9   4   6        310.65        315.34         7.18 o                         
  10   4   6       1225.48       1164.68        22.54 o                         
 -10   5   6        267.65        253.08         6.02 o                         
  -9   5   6       3305.94       3295.42        56.14 o                         
  -8   5   6        195.82        206.84         4.58 o                         
  -7   5   6        445.08        476.85         8.73 o                         
  -6   5   6        651.48        636.68        12.53 o                         
  -5   5   6       3506.88       3774.80        50.66 o                         
  -4   5   6       1601.77       1720.54        30.58 o                         
  -3   5   6        134.91        127.51         2.73 o                         
  -2   5   6        985.48        995.17        17.45 o                         
  -1   5   6        494.88        439.68         8.07 o                         
   0   5   6       1044.32       1053.52        77.59 o                         
   1   5   6       3016.74       3012.18        97.25 o                         
   2   5   6        205.35        221.15         8.46 o                         
   3   5   6      11232.70      11346.07       249.16 o                         
   4   5   6         61.98         54.95         2.46 o                         
   5   5   6       1383.70       1412.16        27.88 o                         
   6   5   6        153.91        162.01         8.40 o                         
   7   5   6       5254.27       5151.07        74.89 o                         
   8   5   6        109.32         96.36         5.51 o                         
   9   5   6          9.53          7.34         2.68 o                         
  10   5   6          4.05         -1.22         4.94 o                         
 -10   6   6       2233.54       2332.00        33.35 o                         
  -9   6   6        621.55        600.68        11.03 o                         
  -8   6   6        237.02        228.41         5.66 o                         
  -7   6   6       3020.80       2971.50        44.43 o                         
  -6   6   6       3328.07       3497.69        62.94 o                         
  -5   6   6       3667.81       3922.42        63.66 o                         
  -4   6   6       1185.82       1280.21        25.69 o                         
  -3   6   6       1838.23       1730.36        54.13 o                         
  -2   6   6         43.02         44.84         1.62 o                         
  -1   6   6        989.39       1024.59        25.01 o                         
   0   6   6       3962.86       4252.40       239.61 o                         
   1   6   6          7.08          9.35         2.43 o                         
   2   6   6        166.32        174.33        10.22 o                         
   3   6   6          8.45          8.04         1.30 o                         
   4   6   6        313.75        344.35        11.09 o                         
   5   6   6        162.36        181.94         6.61 o                         
   6   6   6       1288.50       1295.00        22.44 o                         
   7   6   6        104.75        100.29         3.74 o                         
   8   6   6         40.71         41.59         3.03 o                         
   9   6   6         27.96         30.93         3.42 o                         
 -10   7   6        426.42        440.80        17.37 o                         
  -9   7   6         25.23         20.81         2.94 o                         
  -8   7   6        614.95        613.91        10.81 o                         
  -7   7   6        225.45        225.16         7.35 o                         
  -6   7   6        222.56        257.57         7.18 o                         
  -5   7   6       1195.09       1252.35        25.82 o                         
  -4   7   6        658.37        623.44        10.68 o                         
  -3   7   6        184.69        200.35         5.20 o                         
  -2   7   6       1051.44       1139.37        28.73 o                         
  -1   7   6        317.78        312.38        33.79 o                         
   0   7   6        522.39        516.38        15.48 o                         
   1   7   6          9.02          9.58         3.36 o                         
   2   7   6       2683.19       2885.42        93.12 o                         
   3   7   6        775.16        819.65        20.93 o                         
   4   7   6       3504.25       3557.55        59.10 o                         
   5   7   6        459.71        455.69        13.10 o                         
   6   7   6       3743.71       3653.63        59.96 o                         
   7   7   6         95.76         95.59         3.38 o                         
   8   7   6       1951.98       1945.28        33.78 o                         
   9   7   6        126.24        121.11         4.42 o                         
  -9   8   6        174.57        171.49         5.15 o                         
  -8   8   6       1100.73       1118.96        37.38 o                         
  -7   8   6        233.44        244.64         6.70 o                         
  -6   8   6         26.46         27.45         2.84 o                         
  -5   8   6        993.59       1056.77        22.77 o                         
  -4   8   6        698.67        716.03        22.85 o                         
  -3   8   6       4584.08       4879.48        95.46 o                         
  -2   8   6        155.41        150.38         5.93 o                         
  -1   8   6       1961.75       2079.27        96.94 o                         
   0   8   6        794.67        826.08        17.87 o                         
   1   8   6       3251.37       3173.62        73.42 o                         
   2   8   6       2525.09       2414.18        58.90 o                         
   3   8   6       1890.31       1913.30        37.70 o                         
   4   8   6       1194.63       1160.49        24.74 o                         
   5   8   6        647.64        593.73        12.55 o                         
   6   8   6        459.28        468.57        10.68 o                         
   7   8   6         25.23         24.92         3.10 o                         
   8   8   6        378.85        371.54         7.73 o                         
  -8   9   6        361.96        361.48         8.01 o                         
  -7   9   6        492.05        491.14        11.18 o                         
  -6   9   6         51.23         53.65         3.55 o                         
  -5   9   6         90.30         85.00         4.18 o                         
  -4   9   6          5.68          4.94         2.02 o                         
  -3   9   6       1377.28       1366.58        23.95 o                         
  -2   9   6       1242.62       1180.71        30.32 o                         
  -1   9   6        211.80        192.37         8.26 o                         
   0   9   6          6.88         13.29         2.64 o                         
   1   9   6        523.97        566.44        14.95 o                         
   2   9   6        186.31        207.27         8.09 o                         
   3   9   6       1047.24       1030.80        35.34 o                         
   4   9   6        105.83        103.31         8.32 o                         
   5   9   6       1769.85       1790.46        35.40 o                         
   6   9   6         41.68         55.43         3.25 o                         
   7   9   6         12.82         13.69         3.39 o                         
   8   9   6        563.90        561.91        15.79 o                         
  -7  10   6        327.11        335.65        16.72 o                         
  -6  10   6        348.38        339.61        16.44 o                         
  -5  10   6         12.41         21.44         5.26 o                         
  -4  10   6       2827.85       2903.77        58.69 o                         
  -3  10   6        365.28        368.00         9.87 o                         
  -2  10   6       2412.99       2515.43        50.92 o                         
  -1  10   6        699.60        705.16        15.62 o                         
   0  10   6        234.13        259.18         9.14 o                         
   1  10   6        910.86        929.41        25.26 o                         
   2  10   6       2733.11       2671.07        51.16 o                         
   3  10   6         77.65         85.86         4.91 o                         
   4  10   6        744.31        735.76        33.72 o                         
   5  10   6        344.79        336.61         8.58 o                         
   6  10   6        117.92        112.61        14.89 o                         
   7  10   6        873.41        866.47        28.23 o                         
  -6  11   6       1080.78       1071.45        35.98 o                         
  -5  11   6       1119.47       1064.37        23.75 o                         
  -4  11   6          1.24          3.61         3.98 o                         
  -3  11   6         20.30         22.61         3.13 o                         
  -2  11   6         16.66         14.99         2.14 o                         
  -1  11   6          2.87          4.12         4.06 o                         
   0  11   6        861.22        894.38        22.76 o                         
   1  11   6       2584.32       2670.79        68.29 o                         
   2  11   6       1137.66        989.51        44.18 o                         
   3  11   6        208.98        210.42        12.88 o                         
   4  11   6        270.31        298.85         9.89 o                         
   5  11   6       4543.02       4586.27       165.23 o                         
   6  11   6       1183.87       1103.29        29.66 o                         
  -5  12   6       1593.06       1575.42        46.54 o                         
  -4  12   6         36.74         43.03         4.56 o                         
  -3  12   6       1376.79       1339.74        29.60 o                         
  -2  12   6        155.25        163.66         9.91 o                         
  -1  12   6        493.29        487.92        13.87 o                         
   0  12   6         50.27         57.55        11.61 o                         
   1  12   6        161.90        162.58         8.51 o                         
   2  12   6         22.95         24.79         4.34 o                         
   3  12   6        310.02        272.76        11.31 o                         
   4  12   6          5.76          8.73         6.95 o                         
  -3  13   6         93.20         86.02         4.76 o                         
  -2  13   6         16.32         14.75         5.10 o                         
  -1  13   6        257.13        241.64         9.92 o                         
   0  13   6        499.16        447.71        15.87 o                         
   1  13   6         15.02         22.98         5.48 o                         
   2  13   6        805.80        770.10        31.83 o                         
 -11   0   7         13.15         12.07         4.40 o                         
  -9   0   7        758.41        721.19        26.05 o                         
  -7   0   7       3404.57       3358.34        95.86 o                         
  -5   0   7         26.69         23.83         2.46 o                         
  -3   0   7       5283.62       5176.20        95.39 o                         
  -1   0   7         26.61         44.83         2.12 o                         
   1   0   7       3217.51       2754.53        64.89 o                         
   3   0   7       7675.66       7760.45       139.37 o                         
   5   0   7         42.33         41.93         2.43 o                         
   7   0   7       1070.99       1055.81        26.45 o                         
   9   0   7        370.16        361.44        17.69 o                         
 -11   1   7        419.83        410.98         8.36 o                         
 -10   1   7       3047.69       2967.38        78.46 o                         
  -9   1   7       1315.86       1307.77        20.96 o                         
  -8   1   7        418.28        415.54        11.74 o                         
  -7   1   7       2228.63       1898.82       297.77 o                         
  -6   1   7       2097.58       2123.06        29.71 o                         
  -5   1   7       2365.23       2318.40        37.58 o                         
  -4   1   7          9.28         44.18        26.00 o                         
  -3   1   7       3033.93       3232.87        60.56 o                         
  -2   1   7       1161.28       1060.30        16.84 o                         
  -1   1   7          0.98          0.72         0.77 o                         
   0   1   7       1898.92       1842.11        40.75 o                         
   1   1   7       4977.96       5019.40        81.68 o                         
   2   1   7        152.61        266.44        30.90 o                         
   3   1   7       2921.52       2961.43        49.92 o                         
   4   1   7       4912.06       5034.14        73.70 o                         
   5   1   7       3766.28       3960.23        63.72 o                         
   6   1   7        112.59        117.83         3.21 o                         
   7   1   7       3875.23       3873.40        65.90 o                         
   8   1   7        591.30        631.25        26.60 o                         
   9   1   7        411.36        410.49         8.19 o                         
  10   1   7       1141.29       1131.63        18.23 o                         
 -11   2   7        334.40        301.66         6.40 o                         
 -10   2   7         19.33         18.55         2.72 o                         
  -9   2   7        294.58        294.35         6.07 o                         
  -8   2   7          2.50          3.72         1.74 o                         
  -7   2   7       2583.90       2711.61        38.01 o                         
  -6   2   7       1339.23       1388.09        21.92 o                         
  -5   2   7         87.22         85.40         5.31 o                         
  -4   2   7       3927.93       3769.86       130.78 o                         
  -2   2   7      10973.57      10474.78       166.59 o                         
  -1   2   7        402.11        346.53         7.21 o                         
   0   2   7      12292.91      11616.31       184.03 o                         
   1   2   7       5352.12       4945.69       209.30 o                         
   2   2   7       1706.51       1620.85       111.21 o                         
   3   2   7        791.05        838.53        24.41 o                         
   4   2   7       2441.27       2555.32        49.18 o                         
   5   2   7        944.62        937.39        25.97 o                         
   6   2   7        152.03        149.05         3.94 o                         
   7   2   7        163.25        147.82         7.13 o                         
   8   2   7        582.03        577.78        10.30 o                         
   9   2   7        484.00        478.50         8.90 o                         
  10   2   7        433.80        414.57         7.87 o                         
 -11   3   7       1585.80       1523.85        33.15 o                         
 -10   3   7          8.39          5.89         2.73 o                         
  -9   3   7        203.77        200.55         4.78 o                         
  -8   3   7         93.27         90.18         2.78 o                         
  -7   3   7       2033.38       2037.03        30.81 o                         
  -6   3   7        640.60        636.31        10.71 o                         
  -5   3   7        378.24        351.27         6.82 o                         
  -4   3   7        689.89        646.85        11.23 o                         
  -3   3   7          1.68          7.01         1.05 o                         
  -2   3   7        375.61        355.13        12.88 o                         
  -1   3   7          4.33          8.80         1.12 o                         
   0   3   7        226.40        225.09         8.34 o                         
   1   3   7       1745.37       1789.81        35.24 o                         
   2   3   7        123.27         91.93         4.33 o                         
   3   3   7        153.34        154.93         7.28 o                         
   4   3   7        256.90        277.08        16.83 o                         
   5   3   7       3234.39       3496.15       153.98 o                         
   6   3   7       1268.96       1214.07        23.99 o                         
   7   3   7       1162.57       1183.47        32.55 o                         
   8   3   7        485.57        498.68         9.01 o                         
   9   3   7       1368.98       1355.33        28.55 o                         
  10   3   7        183.74        169.28         4.91 o                         
 -11   4   7        592.18        562.06        15.45 o                         
 -10   4   7         65.88         63.62         3.20 o                         
  -9   4   7          1.54          3.93         2.17 o                         
  -8   4   7          2.95          4.50         2.24 o                         
  -7   4   7         31.06         29.96         3.15 o                         
  -6   4   7        251.56        265.31         5.33 o                         
  -5   4   7       5438.03       5594.96        90.36 o                         
  -4   4   7        394.57        405.41         7.13 o                         
  -3   4   7       2810.95       2838.34        75.84 o                         
  -2   4   7          4.22         14.16         2.95 o                         
   0   4   7       1341.91       1317.30        54.05 o                         
   2   4   7        495.60        484.82         9.32 o                         
   3   4   7       1486.83       1478.70        35.23 o                         
   4   4   7        280.24        282.02        11.32 o                         
   5   4   7        106.72        125.22         4.12 o                         
   6   4   7         13.65         17.37         2.22 o                         
   7   4   7       1220.05       1209.45        66.57 o                         
   8   4   7          1.70          2.92         2.49 o                         
   9   4   7        966.89        939.06        16.38 o                         
  10   4   7          6.37          8.63         3.62 o                         
 -10   5   7        420.33        411.56        10.27 o                         
  -9   5   7         32.25         26.50         2.83 o                         
  -8   5   7       5698.92       5812.86        83.17 o                         
  -7   5   7         82.44        104.22         4.67 o                         
  -6   5   7        973.82       1076.60        21.04 o                         
  -5   5   7          8.20          5.78         1.66 o                         
  -4   5   7       4610.70       4860.00        74.52 o                         
  -3   5   7          0.10          1.08         1.37 o                         
  -2   5   7       1022.36        958.50        16.66 o                         
  -1   5   7        288.95        255.35         6.43 o                         
   0   5   7        635.46        642.65        12.22 o                         
   1   5   7        469.71        406.64         9.21 o                         
   2   5   7       6001.00       5896.89       160.34 o                         
   3   5   7       1318.18       1347.49        24.34 o                         
   4   5   7       4346.50       4552.46        76.68 o                         
   5   5   7        387.99        386.49        11.75 o                         
   6   5   7       2802.51       2793.83        62.97 o                         
   7   5   7        101.33         94.32         7.20 o                         
   8   5   7       4003.50       3985.83        69.17 o                         
   9   5   7         44.13         38.61         5.15 o                         
 -10   6   7        133.82        123.97         4.59 o                         
  -9   6   7         34.14         38.32         5.14 o                         
  -8   6   7          0.41          2.69         2.65 o                         
  -7   6   7        176.51        191.87         5.25 o                         
  -6   6   7       1488.84       1560.37        24.74 o                         
  -5   6   7       3010.24       3077.15        52.35 o                         
  -4   6   7       1056.55       1041.02        19.36 o                         
  -3   6   7         70.19         70.48         2.13 o                         
  -2   6   7        932.73       1000.62        20.43 o                         
  -1   6   7       3631.77       3759.38        86.08 o                         
   0   6   7        573.26        580.45        12.76 o                         
   1   6   7         27.35         29.08         2.55 o                         
   2   6   7        183.83        160.98         8.03 o                         
   3   6   7       4177.35       4187.32        77.63 o                         
   4   6   7       1201.83       1292.59        21.98 o                         
   5   6   7        635.26        626.90        15.00 o                         
   6   6   7         39.74         46.92         2.68 o                         
   7   6   7        264.44        243.62         5.93 o                         
   8   6   7        389.58        387.38         9.29 o                         
   9   6   7          9.14          7.91         3.49 o                         
  -9   7   7       2119.00       2131.93        38.61 o                         
  -8   7   7         95.55         97.22         4.51 o                         
  -7   7   7       2928.71       3077.84        66.03 o                         
  -6   7   7        217.51        245.33        12.24 o                         
  -5   7   7       1467.80       1448.95        29.36 o                         
  -4   7   7        276.00        280.37         7.07 o                         
  -3   7   7        501.35        542.09         9.76 o                         
  -2   7   7        130.49        139.13        10.17 o                         
  -1   7   7          9.69          7.98         2.84 o                         
   0   7   7       1077.13       1073.30        63.84 o                         
   1   7   7        805.46        825.40        27.90 o                         
   2   7   7        286.74        297.20        12.96 o                         
   3   7   7       2804.81       2766.86        56.76 o                         
   4   7   7        264.66        273.48        10.73 o                         
   5   7   7       1874.47       1874.16        29.79 o                         
   6   7   7         14.23         17.11         2.85 o                         
   7   7   7       1477.63       1471.40        27.69 o                         
   8   7   7        509.56        480.51        16.03 o                         
   9   7   7        691.30        689.28        16.40 o                         
  -9   8   7         59.78         60.99         3.99 o                         
  -8   8   7        217.04        205.81         5.79 o                         
  -7   8   7        177.01        161.01         5.25 o                         
  -6   8   7       1821.01       1920.74        34.10 o                         
  -5   8   7        247.89        232.48         6.92 o                         
  -4   8   7       3138.61       3084.44        57.95 o                         
  -3   8   7       1133.72       1143.64        48.63 o                         
  -2   8   7       3413.20       3592.12       116.67 o                         
  -1   8   7        501.01        461.91        10.70 o                         
   0   8   7       4736.81       4784.10       152.13 o                         
   1   8   7       1482.06       1488.59        36.31 o                         
   2   8   7       2367.43       2461.48        70.87 o                         
   3   8   7        188.10        196.59         6.97 o                         
   4   8   7        238.41        247.04         7.65 o                         
   5   8   7          8.00          8.57         3.46 o                         
   6   8   7         35.82         41.42         2.90 o                         
   7   8   7        299.41        284.06         6.56 o                         
   8   8   7        229.78        214.23         7.51 o                         
  -8   9   7        197.33        190.44         7.97 o                         
  -7   9   7         25.58         27.61         3.42 o                         
  -6   9   7       1700.81       1726.54        45.42 o                         
  -5   9   7        172.90        173.55         4.98 o                         
  -4   9   7        293.84        302.02         7.09 o                         
  -3   9   7        260.32        242.26        12.46 o                         
  -2   9   7        912.90        915.32        38.87 o                         
  -1   9   7        137.18        128.66        13.50 o                         
   0   9   7        227.79        216.40         7.26 o                         
   1   9   7         12.83         11.08         4.00 o                         
   2   9   7        148.99        143.44         5.79 o                         
   3   9   7         63.84         74.53         8.94 o                         
   4   9   7       2054.40       2017.08       103.26 o                         
   5   9   7          1.82          1.49         3.71 o                         
   6   9   7        206.37        205.08        14.12 o                         
   7   9   7         58.98         56.93         3.66 o                         
  -7  10   7        540.87        563.00        13.03 o                         
  -6  10   7        129.00        128.28         4.92 o                         
  -5  10   7        115.52        119.06         4.76 o                         
  -4  10   7          5.43          7.42         3.47 o                         
  -3  10   7       4426.29       4119.83       185.99 o                         
  -2  10   7        602.03        597.33        47.51 o                         
  -1  10   7       1291.61       1197.26        30.98 o                         
   0  10   7       1511.55       1556.41        39.78 o                         
   1  10   7       3221.39       3440.17       125.00 o                         
   2  10   7        977.47        965.18        20.21 o                         
   3  10   7        353.87        349.25         9.19 o                         
   4  10   7         17.42         10.64         4.41 o                         
   5  10   7         48.39         52.27         6.87 o                         
   6  10   7         16.62         17.64         4.89 o                         
  -6  11   7       1253.92       1240.27        25.22 o                         
  -5  11   7         18.63         19.66         3.91 o                         
  -4  11   7         80.55         87.75         4.70 o                         
  -3  11   7        169.19        182.83         5.64 o                         
  -2  11   7        621.43        603.01        25.09 o                         
  -1  11   7         64.48         62.34         5.41 o                         
   0  11   7       1899.96       1801.76        70.68 o                         
   1  11   7        371.47        375.26        12.44 o                         
   2  11   7       1313.79       1244.69        31.67 o                         
   3  11   7        727.05        719.76        17.04 o                         
   4  11   7       2698.62       2605.01        50.68 o                         
   5  11   7       1661.80       1635.64        31.50 o                         
  -5  12   7        810.65        787.52        38.91 o                         
  -4  12   7        207.47        210.61         6.89 o                         
  -3  12   7        280.28        263.71         9.83 o                         
  -2  12   7        503.80        508.00        17.07 o                         
  -1  12   7        109.22        111.27         7.11 o                         
   0  12   7        426.21        430.24        10.69 o                         
   1  12   7        800.05        777.82        21.51 o                         
   2  12   7        391.74        398.95        15.51 o                         
   3  12   7         44.27         46.54         5.25 o                         
   4  12   7        359.29        335.36        12.40 o                         
  -2  13   7        455.62        466.72        17.65 o                         
  -1  13   7         11.86         13.83         6.10 o                         
   0  13   7         74.34         66.51         7.45 o                         
   1  13   7        525.92        519.28        14.87 o                         
 -10   0   8       1974.40       1938.92        48.77 o                         
  -8   0   8        425.72        424.91        11.39 o                         
  -6   0   8       6085.18       6240.50       140.17 o                         
  -4   0   8       3615.03       3832.17        72.38 o                         
  -2   0   8       5200.70       5082.94       127.71 o                         
   0   0   8       3891.32       3430.09        79.80 o                         
   2   0   8      10893.50      10492.53       240.62 o                         
   4   0   8       3540.71       3790.07        89.10 o                         
   6   0   8       4893.39       5040.73        95.58 o                         
   8   0   8        164.48        164.26         7.16 o                         
  10   0   8         32.57         33.13         4.87 o                         
 -11   1   8       1616.88       1545.23        21.30 o                         
 -10   1   8        507.23        479.56        11.20 o                         
  -9   1   8        531.00        525.82         9.58 o                         
  -8   1   8       1715.17       1672.46        45.01 o                         
  -7   1   8       2430.24       2455.76        37.51 o                         
  -6   1   8        595.17        590.38        12.04 o                         
  -5   1   8       6087.11       6200.59       101.25 o                         
  -4   1   8        359.89        336.65         6.65 o                         
  -3   1   8       1978.61       1880.99        33.54 o                         
  -2   1   8         32.52         41.24         1.47 o                         
  -1   1   8        105.71         73.52         1.85 o                         
   0   1   8         69.45         87.33         2.46 o                         
   1   1   8        818.03        881.07        15.96 o                         
   2   1   8        826.14        783.66        25.33 o                         
   3   1   8          1.57          6.28         1.57 o                         
   4   1   8       1686.65       1709.19        54.82 o                         
   5   1   8       2920.68       3122.94        77.14 o                         
   6   1   8        764.64        769.51        16.84 o                         
   7   1   8        229.53        254.11         6.02 o                         
   8   1   8        178.60        188.00         6.67 o                         
   9   1   8       3005.36       2970.10        49.26 o                         
  10   1   8          7.27         11.82         3.26 o                         
 -11   2   8        302.20        277.79         6.33 o                         
 -10   2   8       1289.53       1249.81        21.43 o                         
  -9   2   8        150.21        141.93         3.88 o                         
  -8   2   8        805.90        807.96        16.86 o                         
  -7   2   8        169.77        175.53         4.47 o                         
  -6   2   8        273.87        285.07         8.45 o                         
  -5   2   8        531.96        527.93        18.43 o                         
  -4   2   8       4854.94       4805.77        83.97 o                         
  -3   2   8       2141.28       1930.74        26.95 o                         
  -2   2   8       1670.90       1574.68        36.37 o                         
  -1   2   8       3725.40       3488.45        58.24 o                         
   0   2   8        424.83        471.30         8.84 o                         
   1   2   8       6955.09       6900.25       170.50 o                         
   2   2   8         60.66         46.81         2.28 o                         
   3   2   8       4050.07       4293.77        90.30 o                         
   4   2   8       6217.37       6158.64       110.15 o                         
   5   2   8       1861.74       1929.86        26.05 o                         
   6   2   8        113.78        122.39         3.89 o                         
   7   2   8         12.87         14.79         2.29 o                         
   8   2   8        337.55        332.08         8.98 o                         
   9   2   8         36.29         35.79         3.01 o                         
  10   2   8        140.26        146.11         6.75 o                         
 -11   3   8        365.49        345.66         8.61 o                         
 -10   3   8        379.03        373.41         9.01 o                         
  -9   3   8        855.07        853.75        19.17 o                         
  -8   3   8        663.23        684.01        12.62 o                         
  -7   3   8        396.91        396.83         7.00 o                         
  -6   3   8       1963.24       1988.54        31.00 o                         
  -5   3   8       1052.78       1032.63        17.98 o                         
  -4   3   8       2238.36       2200.64        36.73 o                         
  -3   3   8        811.01        813.14        17.31 o                         
  -2   3   8       3341.33       3287.93       101.48 o                         
  -1   3   8         96.06         93.52         3.29 o                         
   0   3   8        607.97        580.22        11.88 o                         
   1   3   8        670.47        575.87        10.33 o                         
   2   3   8         25.95         40.67         1.93 o                         
   3   3   8        381.30        359.47         6.54 o                         
   4   3   8        204.96        211.97         6.06 o                         
   5   3   8        253.32        260.35        10.10 o                         
   6   3   8       3336.77       3482.92        82.60 o                         
   7   3   8       2722.84       2719.38        43.99 o                         
   8   3   8       2057.25       2075.80        40.26 o                         
   9   3   8          9.02          7.46         3.23 o                         
  10   3   8       1522.40       1398.77        39.51 o                         
 -10   4   8          7.68          8.65         2.75 o                         
  -9   4   8        110.44        118.97         3.71 o                         
  -8   4   8          2.43          7.42         2.23 o                         
  -7   4   8          1.42          2.76         1.81 o                         
  -6   4   8       4284.22       4521.76        67.17 o                         
  -5   4   8        100.24        101.76         2.70 o                         
  -4   4   8       2976.02       2940.73        41.81 o                         
  -3   4   8        378.67        395.04        11.12 o                         
  -2   4   8       5265.14       5038.23        72.51 o                         
  -1   4   8       1629.15       1673.22        24.70 o                         
   0   4   8       5701.39       5695.39       131.89 o                         
   1   4   8       2084.67       1242.19       617.93 o                         
   2   4   8        587.42        546.36        18.46 o                         
   3   4   8       1462.96       1409.74        28.95 o                         
   4   4   8       1820.40       1909.92        48.29 o                         
   5   4   8       1987.52       2056.66        31.20 o                         
   6   4   8        456.14        437.05         8.21 o                         
   7   4   8        735.41        707.08        15.35 o                         
   8   4   8        256.25        273.59         5.66 o                         
   9   4   8          9.81         13.17         2.84 o                         
 -10   5   8        215.83        201.99         5.77 o                         
  -9   5   8       6056.28       6025.62        86.77 o                         
  -8   5   8         47.28         60.16         9.62 o                         
  -7   5   8       1276.40       1347.58        24.00 o                         
  -6   5   8        104.23        122.44         3.41 o                         
  -5   5   8       1616.32       1609.39        27.79 o                         
  -4   5   8        522.42        539.43        10.45 o                         
  -3   5   8        104.46        104.15         2.54 o                         
  -2   5   8         79.95         70.60         2.53 o                         
  -1   5   8        134.25        131.51         3.67 o                         
   0   5   8        685.19        758.60        24.87 o                         
   1   5   8         70.60         88.51         3.02 o                         
   2   5   8        173.11        188.53        11.99 o                         
   3   5   8       5331.55       5268.90        99.64 o                         
   4   5   8        242.42        204.58         5.05 o                         
   5   5   8        546.43        524.23        12.73 o                         
   6   5   8        149.68        147.41         6.69 o                         
   7   5   8       3695.17       3661.62       117.68 o                         
   8   5   8         43.99         39.63         3.45 o                         
   9   5   8         15.21         14.01         4.74 o                         
 -10   6   8         32.37         31.95         3.99 o                         
  -9   6   8        193.06        210.06         5.63 o                         
  -8   6   8        349.05        368.12         7.53 o                         
  -7   6   8        735.07        758.98        29.75 o                         
  -6   6   8         97.99        113.38         4.05 o                         
  -5   6   8         26.70         31.33         1.97 o                         
  -4   6   8        112.35        103.98         2.69 o                         
  -3   6   8        302.01        316.21         5.66 o                         
  -2   6   8         59.19         76.54         3.45 o                         
  -1   6   8        698.68        743.14        28.00 o                         
   0   6   8       7593.66       7641.67       120.62 o                         
   1   6   8       1651.79       1646.89        28.70 o                         
   2   6   8       2183.04       2185.07        70.52 o                         
   3   6   8        418.54        496.67        16.69 o                         
   4   6   8       7074.99       7002.53       122.72 o                         
   5   6   8       1355.56       1338.14        24.28 o                         
   6   6   8         64.72         70.42         3.17 o                         
   7   6   8         62.93         61.93         3.85 o                         
   8   6   8         73.54         58.56         4.31 o                         
   9   6   8         53.90         44.49        11.40 o                         
  -9   7   8        182.77        178.31         5.48 o                         
  -8   7   8       2986.48       3047.80        44.67 o                         
  -7   7   8        464.27        457.92         8.58 o                         
  -6   7   8       3574.29       3714.49        61.17 o                         
  -5   7   8        253.59        267.31         5.93 o                         
  -4   7   8       2303.44       2395.74        36.78 o                         
  -3   7   8        117.64        123.44         4.86 o                         
  -2   7   8        120.62        152.76         4.42 o                         
  -1   7   8       3228.70       3352.56        77.82 o                         
   0   7   8        112.78        111.02         4.04 o                         
   1   7   8        935.30        976.03        24.53 o                         
   2   7   8       1887.36       1814.64        35.24 o                         
   3   7   8          0.64          2.85         3.82 o                         
   4   7   8        338.37        370.92        10.82 o                         
   5   7   8        106.67        116.54         4.70 o                         
   6   7   8        389.80        379.85         9.75 o                         
   7   7   8       1566.91       1570.73        38.40 o                         
   8   7   8       1167.14       1136.11        31.50 o                         
  -9   8   8        309.01        274.14         7.35 o                         
  -8   8   8        398.73        375.53        16.94 o                         
  -7   8   8        213.70        197.45         5.77 o                         
  -6   8   8        683.31        680.64        30.70 o                         
  -5   8   8       1689.39       1748.45        29.76 o                         
  -4   8   8        149.24        158.96         3.91 o                         
  -3   8   8       2854.61       2890.88        49.05 o                         
  -2   8   8        920.07        910.21        24.58 o                         
  -1   8   8       2646.48       2800.11        63.46 o                         
   0   8   8        123.45        125.61        13.27 o                         
   1   8   8       1895.86       2007.33        48.97 o                         
   2   8   8       3733.13       3657.71       193.50 o                         
   3   8   8        278.54        289.09        14.37 o                         
   4   8   8        191.45        201.57        12.48 o                         
   5   8   8         83.24         95.91         4.58 o                         
   6   8   8       1134.18       1135.91        26.52 o                         
   7   8   8         93.11         88.69         5.52 o                         
   8   8   8        103.45         99.44         4.74 o                         
  -8   9   8        534.04        507.56        11.05 o                         
  -7   9   8        461.81        495.09        18.09 o                         
  -6   9   8        214.59        217.87        10.71 o                         
  -5   9   8       1132.30       1167.89        25.82 o                         
  -4   9   8        863.82        898.65        15.74 o                         
  -3   9   8       1841.89       1875.15        29.91 o                         
  -2   9   8          3.28          3.40         5.99 o                         
  -1   9   8       2189.14       2339.13       106.69 o                         
   0   9   8          0.70          0.99         2.84 o                         
   1   9   8         72.98         78.58         4.57 o                         
   2   9   8          5.67          9.35         3.34 o                         
   3   9   8         89.25         94.79         3.88 o                         
   4   9   8        494.11        457.47        12.30 o                         
   5   9   8       3045.77       2917.48        64.23 o                         
   6   9   8         51.13         54.04         8.90 o                         
   7   9   8        888.06        859.56        14.58 o                         
  -7  10   8         39.08         38.94         6.40 o                         
  -6  10   8         31.62         38.14         3.52 o                         
  -5  10   8        221.08        231.41         6.50 o                         
  -4  10   8       1920.66       1906.58        56.67 o                         
  -3  10   8         72.19         73.54         4.14 o                         
  -2  10   8       1365.97       1425.58        28.82 o                         
  -1  10   8         22.30         26.34         7.07 o                         
   0  10   8       1202.18       1167.72        30.76 o                         
   1  10   8        675.21        638.88        16.82 o                         
   2  10   8       2831.68       2746.42        63.69 o                         
   3  10   8        369.96        369.23        15.22 o                         
   4  10   8         61.53         50.29         5.56 o                         
   5  10   8         29.55         35.16         4.70 o                         
   6  10   8       1795.90       1803.40        35.53 o                         
  -6  11   8        843.08        829.88        24.50 o                         
  -5  11   8        266.15        253.66         7.70 o                         
  -4  11   8         97.34         82.21         3.41 o                         
  -3  11   8          7.70          6.51         2.41 o                         
  -2  11   8        514.61        491.35        11.81 o                         
  -1  11   8        202.92        208.37         8.84 o                         
   0  11   8         14.43         10.58         4.21 o                         
   1  11   8        980.01       1001.83        73.56 o                         
   2  11   8        450.78        430.02        13.75 o                         
   3  11   8         41.41         37.54         5.31 o                         
   4  11   8         52.49         41.67         6.84 o                         
   5  11   8        295.21        300.47        10.37 o                         
  -4  12   8        207.18        205.77        10.74 o                         
  -3  12   8        524.81        524.57        40.86 o                         
  -2  12   8         75.33         77.51         6.35 o                         
  -1  12   8        932.00        877.54        19.64 o                         
   0  12   8         11.95         14.67         4.69 o                         
   1  12   8       2569.49       2659.13        64.89 o                         
   2  12   8        234.12        216.60         6.65 o                         
   3  12   8       1073.00       1047.21        26.65 o                         
 -11   0   9       2936.46       2681.48        51.73 o                         
  -9   0   9       3917.62       3913.71       171.31 o                         
  -7   0   9        727.85        702.56        15.85 o                         
  -5   0   9       3411.57       3539.12        79.23 o                         
  -3   0   9       3728.73       3750.39        85.36 o                         
  -1   0   9       2687.24       2644.36        51.09 o                         
   1   0   9      22008.33      23846.29       763.61 o                         
   3   0   9      15270.57      16201.01       291.93 o                         
   5   0   9       3342.61       3722.82        83.58 o                         
   7   0   9        376.21        379.89        12.20 o                         
   9   0   9         16.01         23.33         5.10 o                         
 -11   1   9        590.42        547.30        12.97 o                         
 -10   1   9        260.02        235.17        42.87 o                         
  -9   1   9         44.98         52.07         2.78 o                         
  -8   1   9        948.88        956.96        14.34 o                         
  -7   1   9        305.82        308.05         6.41 o                         
  -6   1   9       4891.09       4923.84        92.54 o                         
  -5   1   9        662.35        662.49        12.10 o                         
  -4   1   9       1570.95       1548.36        23.06 o                         
  -3   1   9         96.38         95.89         2.46 o                         
  -2   1   9       7023.65       6993.33       113.03 o                         
  -1   1   9          1.50          4.37         1.11 o                         
   0   1   9         36.10         48.18         2.24 o                         
   1   1   9        683.21        729.54        24.50 o                         
   2   1   9       2150.62       2192.48        37.76 o                         
   3   1   9         28.12         40.87         2.04 o                         
   4   1   9       4639.43       4917.53       178.18 o                         
   5   1   9         46.14         44.20         2.10 o                         
   6   1   9        513.24        532.21         9.92 o                         
   7   1   9         26.09         23.49         2.69 o                         
   8   1   9        751.10        793.94        25.36 o                         
   9   1   9        248.23        245.78         6.38 o                         
  10   1   9       1358.05       1340.14        22.16 o                         
 -11   2   9         48.06         41.12         3.34 o                         
 -10   2   9         31.36         32.35         3.13 o                         
  -9   2   9         57.60         52.50         2.74 o                         
  -8   2   9        419.50        429.50         9.68 o                         
  -7   2   9        388.99        384.61         7.98 o                         
  -6   2   9         84.13         74.83         2.79 o                         
  -5   2   9         13.19         20.35         1.73 o                         
  -4   2   9       1072.29       1048.06        16.79 o                         
  -3   2   9       2317.44       2274.40        51.85 o                         
  -2   2   9       1647.22       1587.96        27.16 o                         
  -1   2   9       1920.72       1950.56        47.72 o                         
   0   2   9       1963.77       1802.41        24.96 o                         
   1   2   9        102.83        111.23         3.66 o                         
   2   2   9       3835.02       3794.71       102.37 o                         
   3   2   9        382.65        384.56         7.07 o                         
   4   2   9       2074.56       2175.96        47.73 o                         
   5   2   9        298.49        264.22         5.61 o                         
   6   2   9       1668.55       1705.80        26.80 o                         
   7   2   9        205.39        214.10         4.85 o                         
   8   2   9        260.85        289.36         9.16 o                         
   9   2   9         37.04         39.18         4.07 o                         
 -11   3   9        172.97        176.78         5.03 o                         
 -10   3   9        125.53        124.85         3.80 o                         
  -9   3   9       1242.48       1289.64        17.78 o                         
  -8   3   9        947.41        968.44        16.47 o                         
  -7   3   9       2591.76       2600.12        36.25 o                         
  -6   3   9          1.72          5.50         1.74 o                         
  -5   3   9       4848.39       4823.69        68.33 o                         
  -4   3   9       4117.41       4397.41        98.08 o                         
  -3   3   9       4401.42       4517.37        85.04 o                         
  -2   3   9        801.58        624.42       181.99 o                         
  -1   3   9       4228.83       4049.37        54.94 o                         
   0   3   9       3555.74       3457.80        81.84 o                         
   1   3   9        350.03        361.42         7.99 o                         
   2   3   9          2.28          6.95         1.56 o                         
   3   3   9         74.20         67.27         3.16 o                         
   4   3   9        117.71        104.26         8.13 o                         
   5   3   9        341.54        384.56        10.53 o                         
   6   3   9        978.07        959.41        16.23 o                         
   7   3   9       2773.07       2799.73        56.75 o                         
   8   3   9        276.12        273.88         6.42 o                         
   9   3   9       1349.72       1341.82        21.69 o                         
 -10   4   9        887.42        883.62        16.56 o                         
  -9   4   9         62.92         59.21         3.07 o                         
  -8   4   9          1.45         15.28         5.43 o                         
  -7   4   9          1.90          2.98         1.87 o                         
  -6   4   9         14.72         12.98         1.77 o                         
  -5   4   9       1881.66       1928.22        37.83 o                         
  -4   4   9         57.92         59.14         3.09 o                         
  -3   4   9        166.55        168.03         4.51 o                         
  -2   4   9        224.33        219.65         6.83 o                         
  -1   4   9       5608.32       5419.31       154.14 o                         
   0   4   9       2810.02       2772.12       156.31 o                         
   1   4   9        931.95        925.24        30.86 o                         
   2   4   9       2753.23       2673.89        62.14 o                         
   3   4   9       5141.24       5245.13       116.92 o                         
   4   4   9       1668.28       1813.52        81.98 o                         
   5   4   9        596.98        587.89        15.35 o                         
   6   4   9       2030.29       1943.05        30.54 o                         
   7   4   9       1382.02       1426.16        90.15 o                         
   8   4   9          7.45          7.68         3.00 o                         
   9   4   9       1521.93       1499.18        36.23 o                         
 -10   5   9        208.78        203.27         5.69 o                         
  -9   5   9         34.17         33.55         2.67 o                         
  -8   5   9       2720.65       2783.73        47.55 o                         
  -7   5   9          3.20         14.70         5.41 o                         
  -6   5   9        440.72        461.48         9.16 o                         
  -5   5   9        781.11        708.34        11.29 o                         
  -4   5   9       3307.74       3379.28        45.61 o                         
  -3   5   9        166.86        189.55         5.09 o                         
  -2   5   9        761.05        703.58        12.88 o                         
  -1   5   9         27.40         42.77         4.60 o                         
   0   5   9        365.17        350.71         7.14 o                         
   1   5   9        303.80        305.30         5.76 o                         
   2   5   9        178.82        202.23         4.90 o                         
   3   5   9        826.36        841.02        46.02 o                         
   4   5   9         88.43         81.27         3.68 o                         
   5   5   9        127.34        116.39         6.22 o                         
   6   5   9         36.43         41.92         3.59 o                         
   7   5   9        158.68        165.78         5.93 o                         
   8   5   9        911.29        873.47        16.53 o                         
   9   5   9        175.45        167.29         7.43 o                         
 -10   6   9        716.79        719.93        12.23 o                         
  -9   6   9        871.02        870.14        16.02 o                         
  -8   6   9       1037.86       1108.11        19.82 o                         
  -7   6   9        769.92        758.89        15.48 o                         
  -6   6   9        236.29        203.33         4.66 o                         
  -5   6   9         28.94         30.57         2.12 o                         
  -4   6   9         88.58         58.85         3.18 o                         
  -3   6   9        401.76        393.99         8.40 o                         
  -2   6   9       1051.89       1062.68        18.71 o                         
  -1   6   9      11017.97      10740.65       256.84 o                         
   0   6   9       2759.46       2735.34        65.16 o                         
   1   6   9        950.72        959.90        19.43 o                         
   2   6   9       2394.72       2358.14        56.08 o                         
   3   6   9       3510.89       3608.76        53.11 o                         
   4   6   9        530.88        525.50         9.83 o                         
   5   6   9       1270.01       1263.47        31.26 o                         
   6   6   9        472.16        470.74        13.21 o                         
   7   6   9        764.54        691.24       134.34 o                         
   8   6   9         70.20         70.66         6.52 o                         
  -9   7   9        462.27        478.28         8.74 o                         
  -8   7   9        266.33        287.78         7.02 o                         
  -7   7   9       1204.32       1286.36        20.42 o                         
  -6   7   9         33.44         32.68         2.43 o                         
  -5   7   9       1435.71       1396.27        22.21 o                         
  -4   7   9       2107.80       2217.15        74.61 o                         
  -3   7   9       1045.47       1129.69        18.12 o                         
  -2   7   9        296.21        289.16        10.93 o                         
  -1   7   9        875.90        945.94        17.27 o                         
   0   7   9        753.91        685.55        25.43 o                         
   1   7   9        314.79        336.07        12.01 o                         
   2   7   9       1225.87       1255.47        45.07 o                         
   3   7   9        554.90        535.23        12.82 o                         
   4   7   9        126.01        124.60         3.68 o                         
   5   7   9        186.84        169.41         6.01 o                         
   6   7   9        612.81        588.85        12.22 o                         
   7   7   9       1038.67        985.13        56.12 o                         
   8   7   9        792.50        765.98        15.04 o                         
  -8   8   9        392.72        376.61         8.29 o                         
  -7   8   9         19.26         21.02         2.84 o                         
  -6   8   9          6.42          9.95         2.83 o                         
  -5   8   9        932.06        931.51        17.40 o                         
  -4   8   9         19.24         19.08         3.27 o                         
  -3   8   9       1005.67       1069.20        22.17 o                         
  -2   8   9        347.01        299.29         7.54 o                         
  -1   8   9         14.61         11.63         5.60 o                         
   0   8   9        629.24        629.63        23.44 o                         
   1   8   9       3670.46       3867.17       263.46 o                         
   2   8   9       1351.76       1323.02        44.88 o                         
   3   8   9        701.66        737.73        18.50 o                         
   4   8   9        625.31        621.47        12.61 o                         
   5   8   9        814.10        832.16        17.57 o                         
   6   8   9        249.52        239.54        20.99 o                         
   7   8   9         72.22         67.68         5.05 o                         
  -8   9   9        789.52        792.41        16.40 o                         
  -7   9   9         79.21         69.69         4.20 o                         
  -6   9   9       3070.21       3011.82        79.20 o                         
  -5   9   9       1342.76       1358.75        27.53 o                         
  -4   9   9       2045.88       2106.53        41.64 o                         
  -3   9   9        617.97        608.79        19.57 o                         
  -2   9   9       7144.33       7401.17       167.12 o                         
  -1   9   9        188.84        196.35         7.43 o                         
   0   9   9        351.11        337.06        10.27 o                         
   1   9   9          8.42         12.06         3.32 o                         
   2   9   9        418.02        435.53        11.24 o                         
   3   9   9        293.38        290.90         9.42 o                         
   4   9   9        815.94        828.27        25.80 o                         
   5   9   9         56.43         51.05         4.63 o                         
   6   9   9        986.24        961.11        20.48 o                         
  -7  10   9        168.55        159.80         5.54 o                         
  -6  10   9        549.12        570.89        13.25 o                         
  -5  10   9          0.05          2.99         3.71 o                         
  -4  10   9         56.44         54.49         3.55 o                         
  -3  10   9       1840.42       1758.59        43.32 o                         
  -2  10   9        164.55        151.79         7.69 o                         
  -1  10   9         36.06         35.73         7.69 o                         
   0  10   9        113.71         99.96         4.91 o                         
   1  10   9       2189.26       2162.71        71.84 o                         
   2  10   9          3.79          3.48         7.38 o                         
   3  10   9       1017.39        956.60        34.14 o                         
   4  10   9          1.24          1.28         4.00 o                         
   5  10   9       1204.73       1171.00        29.35 o                         
  -5  11   9          7.76          9.37         3.34 o                         
  -4  11   9        477.44        450.03        15.55 o                         
  -3  11   9        904.58        894.74        23.36 o                         
  -2  11   9         62.31         63.65         5.87 o                         
  -1  11   9        697.62        699.53        57.37 o                         
   0  11   9        207.23        221.56         9.65 o                         
   1  11   9         41.88         34.97         5.95 o                         
   2  11   9       1521.18       1515.32        37.85 o                         
   3  11   9         16.42         18.38         3.49 o                         
   4  11   9        183.79        174.66         8.12 o                         
  -4  12   9         10.77         15.80         5.45 o                         
  -3  12   9        269.24        271.22         9.72 o                         
  -2  12   9        773.95        792.95        21.83 o                         
  -1  12   9        687.59        675.61        39.82 o                         
   0  12   9       2244.00       2199.85        87.73 o                         
   1  12   9        294.06        267.23         9.73 o                         
   2  12   9       2290.53       2190.81        38.30 o                         
 -10   0  10       4626.37       4635.09       160.52 o                         
  -8   0  10        599.83        580.42        15.59 o                         
  -6   0  10       6703.14       6741.28       205.03 o                         
  -4   0  10        658.64        632.26        21.03 o                         
  -2   0  10       1465.52       1431.03        33.64 o                         
   0   0  10       8812.45       9327.73       332.62 o                         
   2   0  10      16415.79      16600.03       369.72 o                         
   4   0  10        255.62        263.10         8.30 o                         
   6   0  10       2579.70       2847.53        66.08 o                         
   8   0  10          4.96          6.42         3.45 o                         
 -11   1  10         83.33         77.10         4.06 o                         
 -10   1  10        144.75        125.61         4.33 o                         
  -9   1  10        164.94        147.13         4.08 o                         
  -8   1  10        118.25        130.65         3.66 o                         
  -7   1  10        730.33        769.44        13.15 o                         
  -6   1  10        357.01        378.73         7.38 o                         
  -5   1  10       1571.05       1530.31        26.76 o                         
  -4   1  10        523.43        555.75        10.92 o                         
  -3   1  10       4061.05       4135.52        66.00 o                         
  -2   1  10       2622.14       2589.79        38.37 o                         
  -1   1  10       3566.68       3616.30        47.51 o                         
   0   1  10       3702.61       3656.41        48.51 o                         
   1   1  10        502.03        546.12        17.26 o                         
   2   1  10       2842.98       2808.79        40.89 o                         
   3   1  10          9.30         17.28         1.95 o                         
   4   1  10        235.17        231.07        27.92 o                         
   5   1  10        491.03        469.36        11.35 o                         
   6   1  10         93.10         91.97         2.92 o                         
   7   1  10         38.78         41.45         3.30 o                         
   8   1  10        208.42        228.65        10.47 o                         
   9   1  10       1293.77       1249.20        22.90 o                         
 -11   2  10       1304.06       1217.88        19.99 o                         
 -10   2  10        242.49        267.92         7.11 o                         
  -9   2  10        472.65        480.40         9.27 o                         
  -8   2  10       1780.74       1780.29        31.45 o                         
  -7   2  10       1341.31       1396.53        24.33 o                         
  -6   2  10       1563.99       1571.87        23.87 o                         
  -5   2  10        122.45        120.51         3.19 o                         
  -4   2  10          0.08          0.87         1.44 o                         
  -3   2  10          1.38          5.17         1.15 o                         
  -2   2  10        727.02        710.89        14.82 o                         
  -1   2  10        138.89        127.23         3.29 o                         
   0   2  10         45.50         49.37         3.57 o                         
   1   2  10       3074.48       3165.03        55.62 o                         
   2   2  10        309.51        327.43        11.07 o                         
   3   2  10       4236.09       4515.97        72.92 o                         
   4   2  10          6.49          9.02         1.85 o                         
   5   2  10       2986.13       3043.58        45.39 o                         
   6   2  10       2570.70       2667.72        61.31 o                         
   7   2  10       1426.77       1434.86        59.17 o                         
   8   2  10        159.52        150.63         4.46 o                         
   9   2  10        963.80        979.09        16.17 o                         
 -10   3  10        478.54        483.28         8.08 o                         
  -9   3  10        461.72        451.32         9.33 o                         
  -8   3  10       2818.50       2875.92        42.75 o                         
  -7   3  10        172.20        186.39         7.43 o                         
  -6   3  10       5129.50       5223.17        99.94 o                         
  -5   3  10       2541.51       2554.19        62.30 o                         
  -4   3  10       4124.28       4125.32        68.41 o                         
  -3   3  10        172.30        168.82         3.93 o                         
  -2   3  10       2548.08       2442.06        37.63 o                         
  -1   3  10        281.74        324.02         7.43 o                         
   0   3  10       1825.05       1824.57        28.63 o                         
   1   3  10        405.08        432.51        10.31 o                         
   2   3  10         39.71         51.49         2.34 o                         
   3   3  10          0.11          1.04         1.64 o                         
   4   3  10         51.72         66.46         2.84 o                         
   5   3  10        197.14        216.39        10.57 o                         
   6   3  10        146.39        160.85         4.37 o                         
   7   3  10        740.76        807.28        13.06 o                         
   8   3  10        352.74        337.59         8.67 o                         
   9   3  10        118.00        122.88         5.81 o                         
 -10   4  10         29.25         36.00         3.34 o                         
  -9   4  10        825.69        811.90        12.78 o                         
  -8   4  10       1970.67       2021.99        31.61 o                         
  -7   4  10         70.29         73.56         3.91 o                         
  -6   4  10          2.05          4.97         1.83 o                         
  -5   4  10          1.60          5.32         1.80 o                         
  -4   4  10        950.02        980.06        26.24 o                         
  -3   4  10        118.06        115.14         3.90 o                         
  -2   4  10        225.73        245.56         5.45 o                         
  -1   4  10        853.92        899.40        31.05 o                         
   0   4  10         12.10         14.05         1.27 o                         
   1   4  10        422.92        438.29        11.51 o                         
   2   4  10        677.01        613.78        12.33 o                         
   3   4  10        108.42        110.71         3.26 o                         
   4   4  10       6123.32       6292.35       291.49 o                         
   5   4  10        528.50        564.09        12.14 o                         
   6   4  10        999.86       1081.67        18.25 o                         
   7   4  10        238.97        211.22         5.60 o                         
   8   4  10       2775.77       2648.43        70.79 o                         
   9   4  10        131.20        119.74         4.47 o                         
 -10   5  10         47.99         51.99         3.79 o                         
  -9   5  10       1802.41       1812.37        26.01 o                         
  -8   5  10        116.31        121.38         4.00 o                         
  -7   5  10         19.57         24.35         2.60 o                         
  -6   5  10        308.25        299.65         7.11 o                         
  -5   5  10       2148.58       2147.90        32.36 o                         
  -4   5  10        422.93        427.79         7.59 o                         
  -3   5  10        898.20        945.60        19.06 o                         
  -2   5  10        429.26        426.01        17.77 o                         
  -1   5  10       3613.14       3656.12        59.82 o                         
   0   5  10        422.21        443.51        11.98 o                         
   1   5  10       1992.41       1994.24        65.23 o                         
   2   5  10       1155.90       1038.19       113.13 o                         
   3   5  10       2757.43       2812.61        94.97 o                         
   4   5  10       1113.76       1132.45        18.73 o                         
   5   5  10        784.50        838.42        21.75 o                         
   6   5  10        100.55         82.30         3.16 o                         
   7   5  10       1326.74       1316.47        34.84 o                         
   8   5  10         41.14         36.65         3.13 o                         
  -9   6  10        511.67        494.25        16.78 o                         
  -8   6  10       1896.85       1899.91        34.83 o                         
  -7   6  10        386.10        386.25         8.28 o                         
  -6   6  10         88.98        104.23         3.58 o                         
  -5   6  10          3.46          3.45         1.80 o                         
  -4   6  10         53.25         66.35         2.61 o                         
  -3   6  10       1210.45       1188.22        20.98 o                         
  -2   6  10        557.08        603.95        11.11 o                         
  -1   6  10        832.02        836.33        26.11 o                         
   0   6  10       2985.81       2901.39        56.33 o                         
   1   6  10       4856.82       5027.92       116.01 o                         
   2   6  10       1067.63       1064.51        43.97 o                         
   3   6  10       2133.37       2234.12        37.52 o                         
   4   6  10       3212.55       3077.64        81.80 o                         
   5   6  10        645.98        605.61        16.05 o                         
   6   6  10        156.58        147.19         4.89 o                         
   7   6  10        516.32        501.88        28.10 o                         
   8   6  10         32.40         37.88         4.63 o                         
  -9   7  10       1476.61       1434.29        22.41 o                         
  -8   7  10         36.99         33.79         4.07 o                         
  -7   7  10         71.87         82.37         3.72 o                         
  -6   7  10        554.82        551.17        10.62 o                         
  -5   7  10       1686.18       1770.73        25.74 o                         
  -4   7  10       3098.92       3049.29        41.73 o                         
  -3   7  10         25.04         42.48         3.06 o                         
  -2   7  10       2665.72       2702.74        65.33 o                         
  -1   7  10        105.13        116.43         5.10 o                         
   0   7  10       2783.46       2808.02        94.66 o                         
   1   7  10         62.46         76.16         8.15 o                         
   2   7  10        485.19        524.14        35.03 o                         
   3   7  10       1557.93       1535.60        26.20 o                         
   4   7  10        230.56        218.61         6.28 o                         
   5   7  10          1.73          3.16         2.21 o                         
   6   7  10        289.54        290.73         6.85 o                         
   7   7  10       2271.54       2151.93       136.34 o                         
  -8   8  10          4.96          3.44         2.80 o                         
  -7   8  10       1568.90       1565.06        25.82 o                         
  -6   8  10       1052.35       1017.47        28.20 o                         
  -5   8  10        905.92        936.74        21.50 o                         
  -4   8  10          5.43         10.31         2.58 o                         
  -3   8  10        415.89        451.52        40.23 o                         
  -2   8  10          2.60          5.68         3.55 o                         
  -1   8  10        539.44        490.93        21.09 o                         
   0   8  10        777.42        760.65        35.40 o                         
   1   8  10        354.43        323.77        10.70 o                         
   2   8  10        822.11        833.10        17.82 o                         
   3   8  10       1651.23       1587.26        33.20 o                         
   4   8  10          4.66          5.40         4.30 o                         
   5   8  10       2383.45       2368.71        54.84 o                         
   6   8  10        174.50        157.39         4.99 o                         
   7   8  10       1512.09       1383.31        36.01 o                         
  -7   9  10       2620.07       2625.44        95.66 o                         
  -6   9  10        281.66        269.52         7.11 o                         
  -5   9  10        944.41        936.58        24.89 o                         
  -4   9  10        426.11        409.64        43.59 o                         
  -3   9  10       3896.96       3860.40       143.73 o                         
  -2   9  10        305.33        286.06        21.49 o                         
  -1   9  10       2536.83       2430.83        46.12 o                         
   0   9  10        125.57        125.17         6.49 o                         
   1   9  10         71.76         67.77         4.69 o                         
   2   9  10          0.63          1.82         3.40 o                         
   3   9  10          5.54          4.44         3.82 o                         
   4   9  10         22.19         21.55         5.08 o                         
   5   9  10       1252.30       1200.16        30.98 o                         
   6   9  10          0.05         -0.39         5.27 o                         
  -6  10  10        879.50        784.39        34.41 o                         
  -5  10  10        429.78        403.08        13.01 o                         
  -4  10  10         33.70         38.61         3.59 o                         
  -3  10  10        111.09        113.60         6.53 o                         
  -2  10  10          1.83         12.08         4.96 o                         
  -1  10  10        188.18        194.08         7.30 o                         
   0  10  10        426.79        445.51        13.99 o                         
   1  10  10          7.03          9.60         4.31 o                         
   2  10  10       1757.03       1749.44        51.43 o                         
   3  10  10        122.95        112.28         5.75 o                         
   4  10  10        533.79        544.30        13.03 o                         
   5  10  10        794.87        778.17        21.30 o                         
  -5  11  10        115.01         97.21         7.65 o                         
  -4  11  10        722.97        697.72        20.12 o                         
  -3  11  10        329.69        338.03        12.36 o                         
  -2  11  10        827.14        753.69        25.16 o                         
  -1  11  10        572.70        613.58        16.61 o                         
   0  11  10        250.45        237.18         7.94 o                         
   1  11  10        493.81        481.43        13.90 o                         
   2  11  10         58.71         46.99         5.64 o                         
   3  11  10       1412.67       1358.86        34.84 o                         
   4  11  10        492.76        503.10        21.59 o                         
  -3  12  10        444.14        454.74        19.58 o                         
  -2  12  10         34.59         42.72         8.67 o                         
  -1  12  10        194.21        183.45         8.66 o                         
   0  12  10         23.12         20.97         5.33 o                         
   1  12  10       1547.57       1420.33        36.32 o                         
  -9   0  11        957.65        908.89        23.60 o                         
  -7   0  11       1038.80        951.21        38.10 o                         
  -5   0  11        226.57        225.33         7.59 o                         
  -3   0  11        661.00        720.58        18.76 o                         
  -1   0  11         13.48         18.11         1.88 o                         
   1   0  11       3392.95       3527.16        78.94 o                         
   3   0  11       1544.86       1513.85        36.23 o                         
   5   0  11       1298.43       1308.69        86.92 o                         
   7   0  11        487.43        527.47        19.00 o                         
   9   0  11         35.40         32.02         4.60 o                         
 -10   1  11        161.80        148.39         4.46 o                         
  -9   1  11        304.24        296.65         5.87 o                         
  -8   1  11          4.91          8.59         2.36 o                         
  -7   1  11         13.31         12.67         2.00 o                         
  -6   1  11       1939.05       1932.41        28.73 o                         
  -5   1  11       1366.44       1425.04        18.80 o                         
  -4   1  11        277.67        270.18         6.49 o                         
  -3   1  11       3908.07       3933.86        52.96 o                         
  -2   1  11       6859.18       6550.42        93.00 o                         
  -1   1  11       7427.96       7765.26       149.53 o                         
   0   1  11        890.87        919.96        12.52 o                         
   1   1  11       4356.64       4362.18        63.29 o                         
   2   1  11       5724.48       5976.08       159.73 o                         
   3   1  11        693.86        729.75        12.22 o                         
   4   1  11          6.36         12.00         1.96 o                         
   5   1  11        377.22        359.18        20.48 o                         
   6   1  11        205.28        233.35         5.15 o                         
   7   1  11         37.43         41.51         3.21 o                         
   8   1  11        334.96        342.29         7.51 o                         
   9   1  11       1001.21        986.87        17.21 o                         
 -10   2  11       1896.16       1826.99        25.47 o                         
  -9   2  11         26.23         27.23         6.22 o                         
  -8   2  11       2729.29       2710.25        40.11 o                         
  -7   2  11        288.92        294.11         7.03 o                         
  -6   2  11       3745.37       3819.00        56.19 o                         
  -5   2  11       2282.78       2334.50        36.64 o                         
  -4   2  11       1431.11       1520.06        23.25 o                         
  -3   2  11          2.54          7.66         1.84 o                         
  -2   2  11         91.57         84.65         2.31 o                         
  -1   2  11       1528.64       1566.44        26.20 o                         
   0   2  11          3.43          8.01         2.84 o                         
   1   2  11       1381.38       1439.62        29.24 o                         
   2   2  11       2496.75       2556.75        50.62 o                         
   3   2  11         23.20         30.23         2.27 o                         
   4   2  11       1028.82       1154.37        23.84 o                         
   5   2  11       3742.00       3712.82       108.65 o                         
   6   2  11       3241.95       3239.97        66.14 o                         
   7   2  11       1288.21       1223.22        19.79 o                         
   8   2  11       2769.34       2860.75        55.27 o                         
   9   2  11        182.06        175.20        10.70 o                         
 -10   3  11          6.17          6.60         2.79 o                         
  -9   3  11        333.04        333.52         7.36 o                         
  -8   3  11        619.48        631.74        10.24 o                         
  -7   3  11       1263.43       1283.93        34.66 o                         
  -6   3  11         15.87         12.46         1.97 o                         
  -5   3  11       1216.03       1260.51        30.46 o                         
  -4   3  11        129.80        136.32         5.26 o                         
  -3   3  11       1593.86       1609.81        25.22 o                         
  -2   3  11        112.81        123.26         3.52 o                         
  -1   3  11         25.62         25.22         2.52 o                         
   0   3  11        698.86        753.70        16.55 o                         
   1   3  11       2239.85       2247.44        38.29 o                         
   2   3  11        588.07        640.78        16.54 o                         
   3   3  11        281.23        316.30         5.93 o                         
   4   3  11          3.83          6.81         1.97 o                         
   5   3  11        853.05        875.61        15.94 o                         
   6   3  11        204.17        195.05         6.03 o                         
   7   3  11        129.67        126.40         4.24 o                         
   8   3  11         35.47         29.07         4.22 o                         
   9   3  11          9.06         10.81         3.19 o                         
 -10   4  11        823.99        831.76        12.20 o                         
  -9   4  11       1812.54       1869.68        33.23 o                         
  -8   4  11         67.71         54.78         2.97 o                         
  -7   4  11       1066.62       1032.76        15.66 o                         
  -6   4  11         13.33         18.65         2.09 o                         
  -5   4  11        189.67        218.39         5.06 o                         
  -4   4  11         18.34         12.09         1.64 o                         
  -3   4  11       6783.90       7197.48       228.38 o                         
  -2   4  11        158.41        180.04        10.78 o                         
  -1   4  11        573.19        527.16        14.22 o                         
   0   4  11        266.32        260.56         5.84 o                         
   1   4  11         23.31         26.67         1.69 o                         
   2   4  11         40.12         43.77         5.02 o                         
   3   4  11       2968.82       3218.70        77.77 o                         
   4   4  11         24.36         34.50         3.77 o                         
   5   4  11       1677.76       1662.55        28.81 o                         
   6   4  11        258.51        266.61         7.77 o                         
   7   4  11       1981.48       2016.37        53.86 o                         
   8   4  11          2.75          1.96         3.46 o                         
 -10   5  11        115.06        111.86         4.14 o                         
  -9   5  11          0.31          5.19         2.88 o                         
  -8   5  11        255.72        266.94         6.12 o                         
  -7   5  11         81.61         85.78         4.22 o                         
  -6   5  11         92.30         80.20         3.54 o                         
  -5   5  11        210.45        179.44         4.23 o                         
  -4   5  11       2272.42       2350.79        35.74 o                         
  -3   5  11         22.56         21.70         1.84 o                         
  -2   5  11       3859.59       3859.76        55.83 o                         
  -1   5  11        197.71        177.42         7.01 o                         
   0   5  11       5926.04       5885.42       149.24 o                         
   1   5  11         91.30        104.59         4.98 o                         
   2   5  11        846.50        910.53        35.80 o                         
   3   5  11         29.33         39.32         2.29 o                         
   4   5  11       3281.82       3150.12        52.77 o                         
   5   5  11        222.38        240.63         5.41 o                         
   6   5  11         18.04         19.97         3.41 o                         
   7   5  11        462.60        496.34        17.04 o                         
   8   5  11          5.76          8.75         3.67 o                         
  -9   6  11       1370.15       1312.02        23.16 o                         
  -8   6  11        306.13        308.82         7.32 o                         
  -7   6  11        886.10        895.59        24.05 o                         
  -6   6  11         85.79         68.95         3.04 o                         
  -5   6  11          9.50         11.49         2.16 o                         
  -4   6  11         84.92         89.87         3.04 o                         
  -3   6  11        665.61        727.42        12.07 o                         
  -2   6  11        255.95        248.23         5.07 o                         
  -1   6  11       3295.70       3220.28       104.83 o                         
   0   6  11         64.33         60.77         3.90 o                         
   1   6  11        347.28        355.80         5.78 o                         
   2   6  11       1216.58       1264.02        33.09 o                         
   3   6  11       1287.01       1262.47        30.70 o                         
   4   6  11        361.11        322.87        10.58 o                         
   5   6  11         28.00         24.11         3.40 o                         
   6   6  11        297.81        296.59         8.85 o                         
   7   6  11        277.78        268.46         7.94 o                         
   8   6  11        733.91        704.39        13.21 o                         
  -9   7  11          6.59          7.34         3.79 o                         
  -8   7  11        264.21        268.89        10.80 o                         
  -7   7  11         30.15         30.46         2.96 o                         
  -6   7  11         15.05         18.44         2.35 o                         
  -5   7  11        960.92        959.64        18.56 o                         
  -4   7  11        744.43        703.47        17.18 o                         
  -3   7  11       4406.12       4316.42        71.16 o                         
  -2   7  11         59.16         59.19         4.77 o                         
  -1   7  11       5322.74       5511.56       247.88 o                         
   0   7  11         15.90         20.20         2.95 o                         
   1   7  11       6259.46       6206.75       129.75 o                         
   2   7  11        303.51        301.12         9.60 o                         
   3   7  11        954.47        878.44        21.53 o                         
   4   7  11         24.93         28.58         2.53 o                         
   5   7  11        127.93        136.27         8.29 o                         
   6   7  11         18.66         31.72        15.43 o                         
   7   7  11        279.93        259.09         7.32 o                         
  -8   8  11        531.11        554.93        12.89 o                         
  -7   8  11        176.79        165.42         5.20 o                         
  -6   8  11       1775.06       1775.20        30.79 o                         
  -5   8  11        588.55        628.95        14.24 o                         
  -4   8  11       2047.45       2070.12        35.51 o                         
  -3   8  11        950.29        932.93        23.59 o                         
  -2   8  11        283.46        273.98         9.42 o                         
  -1   8  11        197.18        182.23         7.78 o                         
   0   8  11        236.50        235.08         8.09 o                         
   1   8  11        503.35        515.51        11.16 o                         
   2   8  11       2617.66       2579.03        50.41 o                         
   3   8  11        140.82        127.53         9.21 o                         
   4   8  11       2897.54       2808.82        53.47 o                         
   5   8  11        340.20        336.06         7.64 o                         
   6   8  11       2307.82       2257.24        36.69 o                         
  -7   9  11          3.77          3.88         3.19 o                         
  -6   9  11       1151.48       1185.08        44.22 o                         
  -5   9  11        374.63        361.04         8.18 o                         
  -4   9  11        904.98        912.06        18.99 o                         
  -3   9  11         37.88         43.54         2.99 o                         
  -2   9  11       1621.91       1595.68        32.16 o                         
  -1   9  11        148.90        143.38        13.96 o                         
   0   9  11        324.21        333.90         9.06 o                         
   1   9  11        531.42        523.88        22.05 o                         
   2   9  11       1152.75       1193.26        22.26 o                         
   3   9  11          7.41         11.78         8.03 o                         
   4   9  11         64.56         57.87         5.65 o                         
   5   9  11        330.49        308.05        15.95 o                         
  -6  10  11        624.85        605.97        23.74 o                         
  -5  10  11       1814.79       1751.26        35.64 o                         
  -4  10  11        822.04        824.14        24.79 o                         
  -3  10  11          9.32         13.97         3.28 o                         
  -2  10  11        250.58        266.00        10.30 o                         
  -1  10  11        222.40        227.06        10.62 o                         
   0  10  11         54.25         56.23         6.80 o                         
   1  10  11        482.26        441.51        28.56 o                         
   2  10  11         31.21         26.55         4.57 o                         
   3  10  11        188.73        163.71         5.29 o                         
   4  10  11        711.71        677.40        18.62 o                         
  -4  11  11         61.15         54.94         4.20 o                         
  -3  11  11        866.43        762.12        21.13 o                         
  -2  11  11       1950.86       1814.56        78.40 o                         
  -1  11  11        222.28        190.22         7.69 o                         
   0  11  11        635.96        598.46        18.31 o                         
   1  11  11        458.54        431.18        12.78 o                         
   2  11  11       2663.73       2557.74        58.67 o                         
   3  11  11        814.08        821.22        16.16 o                         
  -1  12  11        832.63        866.61        64.60 o                         
 -10   0  12       1041.69       1042.02        27.01 o                         
  -8   0  12         70.32         72.72         5.35 o                         
  -6   0  12       3943.51       3960.88        76.46 o                         
  -4   0  12        268.47        266.23         9.66 o                         
  -2   0  12       4213.47       4311.31        80.37 o                         
   0   0  12        233.21        235.03         7.79 o                         
   2   0  12         58.48         79.44         4.09 o                         
   4   0  12         49.54         65.57         5.91 o                         
   6   0  12       3002.04       3300.85        78.01 o                         
   8   0  12        635.28        662.06        16.26 o                         
 -10   1  12        920.74        880.04        15.83 o                         
  -9   1  12        451.06        448.94         9.00 o                         
  -8   1  12          3.82          3.62         2.05 o                         
  -7   1  12        555.43        586.34        10.30 o                         
  -6   1  12        450.23        462.83         9.85 o                         
  -5   1  12         32.75         32.14         2.05 o                         
  -4   1  12       1562.83       1582.21        22.47 o                         
  -3   1  12       1561.31       1582.81        29.83 o                         
  -2   1  12       3296.04       3440.48        55.98 o                         
  -1   1  12       3124.64       3232.78        52.09 o                         
   0   1  12       5030.02       5023.45        70.75 o                         
   1   1  12       4224.78       4432.63        69.32 o                         
   2   1  12        527.45        584.49        12.27 o                         
   3   1  12       2064.90       2060.39        38.84 o                         
   4   1  12          2.44          7.00         1.92 o                         
   5   1  12        607.38        631.97        10.16 o                         
   6   1  12        122.08        141.15         6.10 o                         
   7   1  12        666.73        630.07        13.48 o                         
   8   1  12          0.71          5.58         3.71 o                         
 -10   2  12       1402.24       1402.34        23.45 o                         
  -9   2  12       1667.00       1658.72        29.29 o                         
  -8   2  12        123.35        125.66         3.90 o                         
  -7   2  12       2389.99       2460.31        41.08 o                         
  -6   2  12       2189.89       2175.32        36.26 o                         
  -5   2  12       1753.71       1785.02        29.56 o                         
  -4   2  12         63.07         57.43         2.48 o                         
  -3   2  12       2069.06       2020.00        31.26 o                         
  -2   2  12       1966.55       1986.55        31.67 o                         
  -1   2  12        523.85        531.61        29.24 o                         
   0   2  12        102.94        100.84         3.70 o                         
   1   2  12        164.20        184.08         7.07 o                         
   2   2  12       2089.47       2153.58        35.52 o                         
   3   2  12        698.86        717.24        21.43 o                         
   4   2  12        119.75        133.70         7.49 o                         
   5   2  12       1407.81       1525.56        55.72 o                         
   6   2  12       1101.04       1089.23        47.80 o                         
   7   2  12        609.73        587.41        13.64 o                         
   8   2  12        138.45        140.16         4.99 o                         
 -10   3  12          5.75          6.47         2.65 o                         
  -9   3  12          2.52          3.28         4.13 o                         
  -8   3  12        220.29        239.07         5.51 o                         
  -7   3  12        229.30        251.12         7.52 o                         
  -6   3  12          6.51          8.65         2.22 o                         
  -5   3  12        697.17        701.59        14.15 o                         
  -4   3  12         74.19         51.10         2.29 o                         
  -3   3  12          3.39          4.78         1.70 o                         
  -2   3  12        671.31        650.79        17.07 o                         
  -1   3  12        655.75        643.03        13.81 o                         
   0   3  12        176.51        201.97         5.83 o                         
   1   3  12        435.88        399.42         9.88 o                         
   2   3  12       3541.81       3595.78       153.10 o                         
   3   3  12         67.90         62.70         3.30 o                         
   4   3  12       3364.31       3458.82       117.86 o                         
   5   3  12       1256.37       1374.54        31.82 o                         
   6   3  12       1245.82       1258.24        45.71 o                         
   7   3  12         33.13         30.53         3.54 o                         
   8   3  12        858.99        836.78        13.79 o                         
 -10   4  12        222.15        218.46         6.92 o                         
  -9   4  12          3.16          2.67         3.12 o                         
  -8   4  12       5043.81       4895.43        69.84 o                         
  -7   4  12        468.06        477.36        16.19 o                         
  -6   4  12        900.24        878.49        14.58 o                         
  -5   4  12        206.01        226.72         7.51 o                         
  -4   4  12       2330.04       2450.59        41.32 o                         
  -3   4  12        268.98        197.67        67.69 o                         
  -2   4  12        103.75        108.91         3.09 o                         
  -1   4  12         46.11         47.13         1.97 o                         
   0   4  12        923.45        889.96        16.70 o                         
   1   4  12        407.56        412.32        12.57 o                         
   2   4  12        254.29        298.61         7.38 o                         
   3   4  12         21.45         22.92         2.27 o                         
   4   4  12       2068.12       1969.83       110.77 o                         
   5   4  12        369.13        376.78         8.56 o                         
   6   4  12       1315.46       1291.69        38.06 o                         
   7   4  12        141.25        141.37         6.27 o                         
   8   4  12       2491.55       2434.62        56.94 o                         
  -9   5  12         56.39         54.88         3.43 o                         
  -8   5  12         13.90         12.14         2.62 o                         
  -7   5  12        226.34        213.50         5.35 o                         
  -6   5  12        423.95        428.75         7.43 o                         
  -5   5  12       2871.35       2848.36        89.76 o                         
  -4   5  12        660.07        685.24        14.93 o                         
  -3   5  12       1189.14       1200.42        21.86 o                         
  -2   5  12        691.82        685.99        24.24 o                         
  -1   5  12       5303.46       5404.11       172.91 o                         
   0   5  12         37.23         33.84         3.71 o                         
   1   5  12       2453.90       2534.38        45.34 o                         
   2   5  12        482.82        481.08        13.83 o                         
   3   5  12       1613.88       1518.50        39.00 o                         
   4   5  12        555.76        559.64         9.96 o                         
   5   5  12       1565.53       1569.50        43.93 o                         
   6   5  12        654.03        690.55        14.33 o                         
   7   5  12        247.95        242.95         5.89 o                         
   8   5  12          0.28          0.16         4.78 o                         
  -9   6  12         10.20          8.16         3.31 o                         
  -8   6  12       1103.10       1106.61        16.96 o                         
  -7   6  12         99.76         90.05         4.67 o                         
  -6   6  12         60.13         60.00         3.14 o                         
  -5   6  12        652.01        666.54        16.57 o                         
  -4   6  12       2265.07       2286.59        66.94 o                         
  -3   6  12       1206.32       1132.84        28.63 o                         
  -2   6  12         21.13         16.72         2.11 o                         
  -1   6  12       1117.79       1086.35        17.49 o                         
   0   6  12        379.72        399.25        13.94 o                         
   1   6  12       1626.16       1578.63        30.19 o                         
   2   6  12        481.72        470.03        18.46 o                         
   3   6  12         10.66         12.25         2.51 o                         
   4   6  12        656.52        642.00        33.85 o                         
   5   6  12         22.53         28.68         5.11 o                         
   6   6  12         41.06         43.54         3.36 o                         
   7   6  12        564.93        528.13        12.23 o                         
  -8   7  12        338.98        319.34         8.72 o                         
  -7   7  12        685.72        689.49        11.94 o                         
  -6   7  12        191.13        177.25         4.50 o                         
  -5   7  12         12.60         11.87         2.24 o                         
  -4   7  12       2564.34       2718.78        57.78 o                         
  -3   7  12         10.63         22.81         3.10 o                         
  -2   7  12       2715.09       2654.49        75.21 o                         
  -1   7  12        214.09        228.48         7.65 o                         
   0   7  12       4160.23       4081.47        92.93 o                         
   1   7  12         29.70         33.95         5.68 o                         
   2   7  12       2019.79       1913.52        44.62 o                         
   3   7  12         55.54         56.68         4.18 o                         
   4   7  12        877.67        841.56        15.67 o                         
   5   7  12        587.16        559.33        28.55 o                         
   6   7  12         34.48         24.21         9.67 o                         
   7   7  12          4.77          5.48         5.44 o                         
  -7   8  12       3064.35       2894.58        43.58 o                         
  -6   8  12        856.12        881.64        16.62 o                         
  -5   8  12       2169.30       2156.41        48.50 o                         
  -4   8  12        165.75        166.06         5.21 o                         
  -3   8  12        611.01        590.22        11.97 o                         
  -2   8  12        947.97        935.25        18.65 o                         
  -1   8  12         23.64         24.12         7.55 o                         
   0   8  12          2.46          2.64         3.31 o                         
   1   8  12        491.41        492.75        14.30 o                         
   2   8  12         42.91         43.62         4.85 o                         
   3   8  12       1241.41       1145.97        27.77 o                         
   4   8  12        125.38        111.50         7.99 o                         
   5   8  12       1483.17       1370.81        28.33 o                         
   6   8  12        758.21        718.57        12.48 o                         
  -7   9  12         65.69         62.42         4.33 o                         
  -6   9  12        154.44        160.92         5.33 o                         
  -5   9  12        113.46        117.23         8.06 o                         
  -4   9  12         10.15         10.54         4.56 o                         
  -3   9  12        156.35        141.49         6.08 o                         
  -2   9  12        103.87         99.92         6.60 o                         
  -1   9  12        405.85        387.54        22.48 o                         
   0   9  12        770.18        737.68        19.62 o                         
   1   9  12        665.89        640.24        22.96 o                         
   2   9  12        666.72        639.28        18.04 o                         
   3   9  12       2083.98       1918.42        45.77 o                         
   4   9  12       1248.35       1236.37        22.70 o                         
   5   9  12         33.93         38.55         5.10 o                         
  -5  10  12       1154.94       1127.38        62.09 o                         
  -4  10  12         80.71         75.87         4.71 o                         
  -3  10  12        173.33        199.42         8.77 o                         
  -2  10  12       1546.30       1552.64        40.44 o                         
  -1  10  12        101.14         99.29         5.09 o                         
   0  10  12          9.36          8.01         3.34 o                         
   1  10  12        690.21        677.40        13.81 o                         
   2  10  12        316.55        303.19         9.77 o                         
   3  10  12        278.84        282.65        13.36 o                         
   4  10  12        209.38        199.80         8.19 o                         
  -3  11  12        659.60        609.88        14.93 o                         
  -2  11  12        409.31        402.41        16.07 o                         
  -1  11  12        704.03        687.41        18.31 o                         
   0  11  12        121.48        129.82         8.69 o                         
   1  11  12       1229.54       1180.62        30.86 o                         
   2  11  12        998.01        953.64        44.82 o                         
  -9   0  13        132.89        134.69         5.35 o                         
  -7   0  13       2191.37       2341.99        45.93 o                         
  -5   0  13       3771.81       3918.74        76.92 o                         
  -3   0  13       6495.56       6800.00       127.44 o                         
  -1   0  13      10932.90      11100.91       246.99 o                         
   1   0  13         57.93         66.86         3.82 o                         
   3   0  13       2362.88       2225.92       180.00 o                         
   5   0  13        944.13        989.58        55.25 o                         
   7   0  13       2100.34       2285.54        55.07 o                         
 -10   1  13        381.43        381.19        10.44 o                         
  -9   1  13        169.76        164.09         4.56 o                         
  -8   1  13        463.75        478.69         9.79 o                         
  -7   1  13        208.51        210.94         4.78 o                         
  -6   1  13          8.72         17.13         4.08 o                         
  -5   1  13        473.50        499.46         9.03 o                         
  -4   1  13        283.90        285.93         6.08 o                         
  -3   1  13       3089.48       3123.49        40.97 o                         
  -2   1  13       1169.63       1194.44        20.88 o                         
  -1   1  13        104.08        111.71         4.49 o                         
   0   1  13        860.89        885.80        12.75 o                         
   1   1  13        197.13        185.71         5.09 o                         
   2   1  13       3316.47       3477.32        61.34 o                         
   3   1  13        141.05        131.43         3.85 o                         
   4   1  13       1100.27       1080.80        23.71 o                         
   5   1  13         21.61         26.79         3.05 o                         
   6   1  13       3137.88       3191.17        52.26 o                         
   7   1  13          4.31          6.05         3.79 o                         
   8   1  13          2.00          1.37         4.92 o                         
 -10   2  13        476.11        466.66         9.59 o                         
  -9   2  13         21.95         27.48         3.43 o                         
  -8   2  13       1069.21       1095.64        17.06 o                         
  -7   2  13        324.65        328.27         6.78 o                         
  -6   2  13       1046.22       1062.70        19.76 o                         
  -5   2  13        489.31        490.36         7.85 o                         
  -4   2  13       3206.70       3239.06        64.36 o                         
  -3   2  13        881.77        865.35        14.23 o                         
  -2   2  13         66.98         75.83         2.79 o                         
  -1   2  13       1021.66       1034.29        15.40 o                         
   0   2  13        393.53        417.38         7.76 o                         
   1   2  13        536.43        572.74        19.07 o                         
   2   2  13         57.10         46.81         3.58 o                         
   3   2  13        546.73        545.48        15.35 o                         
   4   2  13         10.07         10.93         2.65 o                         
   5   2  13         63.71         63.90         3.74 o                         
   6   2  13        610.41        592.98        12.30 o                         
   7   2  13          0.48         -2.96         3.19 o                         
   8   2  13        587.53        573.32        38.58 o                         
  -9   3  13        559.25        580.56        13.76 o                         
  -8   3  13         36.03         38.84         2.80 o                         
  -7   3  13        649.86        676.99        12.91 o                         
  -6   3  13         73.36         85.53         3.87 o                         
  -5   3  13       1346.25       1319.33        31.09 o                         
  -4   3  13          0.84          2.05         2.03 o                         
  -3   3  13        291.53        304.04         6.83 o                         
  -2   3  13         50.63         46.52         2.06 o                         
  -1   3  13        927.54        998.78        38.26 o                         
   0   3  13       2843.05       2894.39        73.01 o                         
   1   3  13       4593.69       4770.28        95.05 o                         
   2   3  13        107.99        124.69         3.69 o                         
   3   3  13       4877.35       5011.65       176.61 o                         
   4   3  13       2328.82       2555.38        80.26 o                         
   5   3  13       3465.86       3576.15        69.62 o                         
   6   3  13          3.38          4.78         2.16 o                         
   7   3  13       1447.10       1479.52        41.34 o                         
   8   3  13        286.27        293.81         7.27 o                         
  -9   4  13       1970.49       1908.17        38.21 o                         
  -8   4  13         45.36         44.09         3.38 o                         
  -7   4  13       1238.71       1201.86        23.69 o                         
  -6   4  13        412.61        431.42         8.30 o                         
  -5   4  13        562.07        575.46        20.01 o                         
  -4   4  13       1180.59       1163.56        31.47 o                         
  -3   4  13       1757.37       1732.59        39.85 o                         
  -2   4  13       1036.20       1055.47        18.69 o                         
  -1   4  13         28.36         24.48         2.97 o                         
   0   4  13       1124.00       1140.76        20.56 o                         
   1   4  13        662.09        669.08        16.20 o                         
   2   4  13          8.22         13.03         2.29 o                         
   3   4  13        872.40        828.62        22.48 o                         
   4   4  13        114.41        114.76         5.62 o                         
   5   4  13         47.65         49.77         3.46 o                         
   6   4  13        192.48        187.17         7.38 o                         
   7   4  13        429.47        400.22         8.27 o                         
  -9   5  13          0.69          8.76         3.18 o                         
  -8   5  13        289.96        277.05         5.95 o                         
  -7   5  13        278.49        275.56         5.95 o                         
  -6   5  13          3.80          6.14         2.42 o                         
  -5   5  13        815.42        804.85        12.68 o                         
  -4   5  13       1363.39       1358.88        23.83 o                         
  -3   5  13        598.18        605.68        19.47 o                         
  -2   5  13        166.53        174.42         7.92 o                         
  -1   5  13         23.10         23.27         2.04 o                         
   0   5  13       3766.25       3794.97       117.64 o                         
   1   5  13          4.25          3.78         1.72 o                         
   2   5  13        833.88        796.65        20.06 o                         
   3   5  13        558.37        558.28        13.28 o                         
   4   5  13       2718.07       2831.30        73.85 o                         
   5   5  13        576.96        585.18        14.03 o                         
   6   5  13         49.16         53.82         4.48 o                         
   7   5  13         15.25         15.27         3.88 o                         
  -8   6  13         86.07         91.54         4.16 o                         
  -7   6  13       1038.61       1020.08        16.80 o                         
  -6   6  13        220.87        247.93         5.96 o                         
  -5   6  13        683.61        655.08        12.34 o                         
  -4   6  13       2059.34       2044.45        52.94 o                         
  -3   6  13       2799.44       2731.83        56.44 o                         
  -2   6  13       2291.88       2298.62        56.83 o                         
  -1   6  13         38.07         44.15         5.55 o                         
   0   6  13       2195.32       2136.23        49.19 o                         
   1   6  13       1804.36       1777.06        24.97 o                         
   2   6  13        703.58        679.87        18.96 o                         
   3   6  13        285.20        296.78        11.56 o                         
   4   6  13         18.21         16.66         4.19 o                         
   5   6  13         50.82         42.78         3.43 o                         
   6   6  13        395.75        390.13         7.72 o                         
   7   6  13        383.40        386.25         8.85 o                         
  -8   7  13        204.80        205.12         6.52 o                         
  -7   7  13         52.98         54.20         3.59 o                         
  -6   7  13         52.30         52.98         3.36 o                         
  -5   7  13        173.06        182.74         6.28 o                         
  -4   7  13          9.89         13.97         2.09 o                         
  -3   7  13        449.12        458.03         7.68 o                         
  -2   7  13         51.42         52.29         2.66 o                         
  -1   7  13        104.14        104.39         3.41 o                         
   0   7  13        304.79        291.48         9.62 o                         
   1   7  13       2308.98       2212.25        49.15 o                         
   2   7  13          7.66          8.04         2.81 o                         
   3   7  13        519.66        471.75         8.89 o                         
   4   7  13       1087.24       1002.74        34.99 o                         
   5   7  13        362.31        342.48        10.34 o                         
   6   7  13        138.67        125.99         9.27 o                         
  -7   8  13        280.28        284.48         7.98 o                         
  -6   8  13       1077.77       1031.83        26.44 o                         
  -5   8  13       1293.46       1256.25        34.37 o                         
  -4   8  13        874.79        888.52        15.63 o                         
  -3   8  13         51.52         52.26         5.83 o                         
  -2   8  13         24.67         19.50         3.46 o                         
  -1   8  13       1466.48       1533.55        55.58 o                         
   0   8  13       1283.11       1269.30        30.30 o                         
   1   8  13        227.51        215.58         8.75 o                         
   2   8  13        262.95        277.48         7.81 o                         
   3   8  13        283.15        282.02         6.73 o                         
   4   8  13         23.12         20.89         6.76 o                         
   5   8  13        113.03        112.82         6.43 o                         
  -6   9  13        186.56        192.41         6.85 o                         
  -5   9  13         34.59         35.48         5.83 o                         
  -4   9  13          0.73          2.53         3.71 o                         
  -3   9  13         65.62         72.49         5.29 o                         
  -2   9  13       1146.60       1086.82        50.54 o                         
  -1   9  13         98.38         73.15         9.96 o                         
   0   9  13        540.53        519.86        14.79 o                         
   1   9  13       1169.33       1156.18        23.42 o                         
   2   9  13       2733.63       2385.60        81.22 o                         
   3   9  13        477.20        474.64        10.87 o                         
   4   9  13        735.76        702.55        18.93 o                         
  -5  10  13       1791.68       1716.61        44.61 o                         
  -4  10  13         22.89         22.34         4.12 o                         
  -3  10  13         76.51         68.47         4.26 o                         
  -2  10  13        732.88        684.16        18.69 o                         
  -1  10  13       1180.32       1142.92        23.25 o                         
   0  10  13        361.13        348.76        16.76 o                         
   1  10  13        115.06        118.25         6.57 o                         
   2  10  13        323.17        317.32        10.08 o                         
   3  10  13        219.48        210.84         8.65 o                         
  -2  11  13        710.23        651.99        22.23 o                         
  -1  11  13        194.16        183.16        15.00 o                         
   0  11  13         12.26         11.05         4.88 o                         
  -8   0  14        140.73        151.51         5.60 o                         
  -6   0  14       7413.31       7574.93       180.00 o                         
  -4   0  14        796.64        791.78        16.81 o                         
  -2   0  14       6848.54       7094.38       290.25 o                         
   0   0  14       1360.68       1463.21        38.45 o                         
   2   0  14        605.37        668.09        34.22 o                         
   4   0  14        240.76        211.91         6.75 o                         
   6   0  14       1068.95       1062.34        31.46 o                         
   8   0  14        724.63        790.91        23.05 o                         
  -9   1  14       2273.44       2327.02        36.04 o                         
  -8   1  14         48.43         47.92         3.26 o                         
  -7   1  14        165.46        161.67         4.32 o                         
  -6   1  14          3.24          5.48         2.16 o                         
  -5   1  14        775.55        798.74        14.48 o                         
  -4   1  14         13.30         15.19         1.79 o                         
  -3   1  14          7.41          6.98         1.70 o                         
  -2   1  14        237.87        239.59         5.19 o                         
  -1   1  14        197.26        201.60         4.24 o                         
   0   1  14        246.91        250.15         5.22 o                         
   1   1  14        809.35        912.55        19.91 o                         
   2   1  14         22.87         17.46         2.40 o                         
   3   1  14       1104.29       1221.18        21.48 o                         
   4   1  14        491.60        549.15        20.16 o                         
   5   1  14       1285.73       1435.10        71.70 o                         
   6   1  14        207.63        213.40         8.00 o                         
   7   1  14       1641.30       1616.29        28.55 o                         
  -9   2  14        269.57        246.57         6.13 o                         
  -8   2  14        282.49        303.75         5.96 o                         
  -7   2  14        617.68        620.66        15.19 o                         
  -6   2  14         93.37         97.41         3.26 o                         
  -5   2  14        932.90       1003.19        20.41 o                         
  -4   2  14       1352.13       1354.20        24.59 o                         
  -3   2  14       3730.63       3784.98        73.47 o                         
  -2   2  14          3.94          5.25         2.68 o                         
  -1   2  14        979.99       1036.86        18.47 o                         
   0   2  14        385.10        374.23        10.04 o                         
   1   2  14       1207.32       1266.46        60.29 o                         
   2   2  14        418.73        427.03        10.43 o                         
   3   2  14        542.05        650.22        16.37 o                         
   4   2  14        489.90        506.20         9.12 o                         
   5   2  14        288.08        303.92         8.64 o                         
   6   2  14        104.23        120.81         3.67 o                         
   7   2  14          3.86          7.34         3.07 o                         
  -9   3  14          0.85          1.76         3.01 o                         
  -8   3  14       2015.34       2045.71        35.71 o                         
  -7   3  14       1844.82       1861.57        34.37 o                         
  -6   3  14        562.97        582.75        11.75 o                         
  -5   3  14         37.70         33.08         2.33 o                         
  -4   3  14        388.23        373.87         7.39 o                         
  -3   3  14         17.76         21.62         1.90 o                         
  -2   3  14       1264.84       1233.95        19.90 o                         
  -1   3  14       2027.45       2038.54        31.58 o                         
   0   3  14       4352.33       4401.90       151.90 o                         
   1   3  14         33.00         37.90         2.47 o                         
   2   3  14       4707.15       4928.61       102.12 o                         
   3   3  14        305.35        303.70         7.48 o                         
   4   3  14       4739.65       4979.01       139.60 o                         
   5   3  14        567.91        558.75        15.20 o                         
   6   3  14        495.82        444.15        11.09 o                         
   7   3  14         29.38         37.31         3.93 o                         
  -9   4  14         20.76         23.06         3.12 o                         
  -8   4  14        229.29        229.47         9.08 o                         
  -7   4  14       1187.98       1188.87        24.41 o                         
  -6   4  14         38.47         40.38         6.18 o                         
  -5   4  14       1115.24       1130.73        45.38 o                         
  -4   4  14       3719.91       3651.04       121.51 o                         
  -3   4  14       1812.61       1763.21        34.23 o                         
  -2   4  14        299.36        313.23        15.05 o                         
  -1   4  14       1852.55       1772.70        44.80 o                         
   0   4  14       1534.98       1488.23        46.73 o                         
   1   4  14        173.96        191.59         9.17 o                         
   2   4  14       1603.32       1631.00        39.44 o                         
   3   4  14        123.53        133.26         5.72 o                         
   4   4  14        356.07        385.14         7.70 o                         
   5   4  14        149.80        161.09         6.15 o                         
   6   4  14        463.37        449.07        13.49 o                         
   7   4  14          0.79          4.56         3.50 o                         
  -8   5  14         15.79         14.68         2.99 o                         
  -7   5  14       1608.96       1600.96        56.38 o                         
  -6   5  14        183.14        176.22         5.07 o                         
  -5   5  14        110.62         98.98         3.83 o                         
  -4   5  14        242.92        241.66         7.56 o                         
  -3   5  14        268.07        256.19         8.40 o                         
  -2   5  14         11.61         13.03         3.02 o                         
  -1   5  14        462.14        453.15        10.41 o                         
   0   5  14        523.24        579.60        16.67 o                         
   1   5  14        385.27        381.25         8.59 o                         
   2   5  14        524.03        506.05        29.24 o                         
   3   5  14        969.28        917.02        16.11 o                         
   4   5  14        383.83        388.71        14.89 o                         
   5   5  14       1135.13       1184.38        31.51 o                         
   6   5  14          0.92          6.11         4.43 o                         
  -8   6  14       1478.28       1481.97        26.45 o                         
  -7   6  14        581.16        599.42        10.46 o                         
  -6   6  14        155.12        147.15         4.73 o                         
  -5   6  14        759.29        813.37        15.64 o                         
  -4   6  14       3941.66       3872.44       109.99 o                         
  -3   6  14       2033.66       2021.91        35.61 o                         
  -2   6  14       1178.53       1140.73        21.03 o                         
  -1   6  14       1573.26       1532.63        44.99 o                         
   0   6  14       1256.11       1306.95        32.75 o                         
   1   6  14        540.66        513.25        15.69 o                         
   2   6  14         10.11         12.45         1.73 o                         
   3   6  14          0.49          3.52         3.44 o                         
   4   6  14        409.88        411.73        11.93 o                         
   5   6  14        491.27        475.17        15.14 o                         
   6   6  14        139.03        137.87        10.97 o                         
  -7   7  14        288.60        289.53         9.69 o                         
  -6   7  14         22.66         30.78         3.43 o                         
  -5   7  14        109.94        103.15         6.48 o                         
  -4   7  14         23.91         23.97         2.64 o                         
  -3   7  14          2.58          4.39         2.15 o                         
  -2   7  14         16.01         21.35         6.76 o                         
  -1   7  14       1256.30       1221.25        19.66 o                         
   0   7  14          3.36          3.21         4.33 o                         
   1   7  14        573.93        566.49        16.24 o                         
   2   7  14        132.34        113.22         6.31 o                         
   3   7  14        238.96        238.50         6.27 o                         
   4   7  14       1222.24       1222.28        28.43 o                         
   5   7  14         27.64         23.00         4.44 o                         
  -6   8  14       2147.39       2163.77        60.06 o                         
  -5   8  14         82.71         70.46         3.80 o                         
  -4   8  14        215.74        223.71         8.55 o                         
  -3   8  14        152.56        165.77         5.11 o                         
  -2   8  14       2173.16       2078.58        42.15 o                         
  -1   8  14        117.94        104.95         4.29 o                         
   0   8  14        187.53        157.15         6.08 o                         
   2   8  14         11.00          9.37         3.24 o                         
   3   8  14        766.41        733.60        20.57 o                         
   4   8  14         11.13         11.78         3.67 o                         
  -5   9  14          8.79          7.01         3.46 o                         
  -4   9  14        237.09        245.46        28.62 o                         
  -3   9  14          2.26          2.77         5.14 o                         
  -2   9  14        128.88        132.38         9.15 o                         
  -1   9  14        539.22        535.23        22.96 o                         
   0   9  14        299.96        286.00         8.92 o                         
   1   9  14       3050.92       2930.72        66.43 o                         
   2   9  14         12.86         10.76         4.93 o                         
   3   9  14       1852.48       1766.03        82.61 o                         
  -3  10  14         24.75         28.19         6.01 o                         
  -2  10  14       2358.78       2163.42        52.19 o                         
  -1  10  14        432.44        413.48        21.63 o                         
   0  10  14       1097.01       1069.46        39.41 o                         
   2  10  14        533.80        511.56        14.72 o                         
  -9   0  15          2.81          1.86         4.00 o                         
  -7   0  15        770.85        789.32        21.14 o                         
  -5   0  15       2311.99       2443.79       132.26 o                         
  -3   0  15         27.84         22.40         3.07 o                         
  -1   0  15       3256.44       3226.74        95.19 o                         
   1   0  15        295.81        242.47         9.21 o                         
   3   0  15        528.51        618.72        17.31 o                         
   5   0  15        166.63        171.37         7.53 o                         
   7   0  15        228.58        235.48        10.04 o                         
  -9   1  15        329.38        346.67         6.91 o                         
  -8   1  15        223.38        244.51         8.95 o                         
  -7   1  15        299.82        313.55         6.32 o                         
  -6   1  15        582.70        591.41        11.47 o                         
  -5   1  15       2024.66       2054.53        40.87 o                         
  -4   1  15        107.13        110.94         3.70 o                         
  -3   1  15        386.23        398.03         7.41 o                         
  -2   1  15         61.82         61.87         2.69 o                         
  -1   1  15        367.11        370.11         6.80 o                         
   0   1  15         56.54         48.69         2.59 o                         
   1   1  15        293.01        274.66         5.41 o                         
   2   1  15        977.83       1113.33        48.07 o                         
   3   1  15        363.39        386.31         7.84 o                         
   4   1  15         49.23         57.06         3.58 o                         
   5   1  15       1470.92       1504.94        26.55 o                         
   6   1  15       1939.43       1948.85        54.42 o                         
   7   1  15       1720.50       1760.02        67.94 o                         
  -9   2  15        793.99        832.74        14.60 o                         
  -8   2  15         77.58         77.95         3.71 o                         
  -7   2  15         34.64         33.09         3.23 o                         
  -6   2  15        218.06        219.66         5.25 o                         
  -5   2  15        303.02        301.51         6.44 o                         
  -4   2  15       3382.77       3322.18       104.07 o                         
  -3   2  15          3.60          5.35         1.94 o                         
  -2   2  15       2355.90       2417.73        38.66 o                         
  -1   2  15       2031.78       2098.34        29.37 o                         
   0   2  15       2927.32       3104.74        67.40 o                         
   1   2  15          0.98          2.63         2.65 o                         
   2   2  15       3329.09       3462.89        82.13 o                         
   3   2  15       2060.95       2240.12        62.81 o                         
   4   2  15       1337.64       1349.81        35.49 o                         
   5   2  15        151.00        163.46         4.76 o                         
   6   2  15        119.13        112.05         5.51 o                         
   7   2  15          4.72          7.20         4.49 o                         
  -9   3  15       1853.45       1762.92        27.18 o                         
  -8   3  15         72.34         57.90         3.78 o                         
  -7   3  15       1224.47       1184.39        20.96 o                         
  -6   3  15        385.72        369.47         6.46 o                         
  -5   3  15       1236.44       1209.98        17.90 o                         
  -4   3  15        146.59        160.15         4.88 o                         
  -3   3  15         44.64         48.80         3.94 o                         
  -2   3  15         81.22         79.77         2.98 o                         
  -1   3  15        100.62        102.64         3.19 o                         
   0   3  15        175.49        200.50         4.70 o                         
   1   3  15       1831.52       1870.52        32.23 o                         
   2   3  15         15.13         13.06         2.89 o                         
   3   3  15       1182.11       1260.27        47.32 o                         
   4   3  15        986.05        981.97        34.26 o                         
   5   3  15        636.53        663.91        13.60 o                         
   6   3  15        433.52        447.47         8.46 o                         
   7   3  15        104.58         90.28         5.31 o                         
  -8   4  15        182.52        189.10         7.21 o                         
  -7   4  15        478.71        453.59        13.69 o                         
  -6   4  15        256.61        251.78         9.07 o                         
  -5   4  15        311.87        310.51         6.97 o                         
  -4   4  15        930.37        891.68        13.34 o                         
  -3   4  15       2225.99       2240.63        61.96 o                         
  -2   4  15        980.66       1054.51        39.99 o                         
  -1   4  15       1395.85       1479.99        38.11 o                         
   0   4  15       1387.63       1432.15        40.86 o                         
   1   4  15       6576.87       6818.43       142.25 o                         
   2   4  15         10.88         15.84         3.47 o                         
   3   4  15        524.38        575.12        24.71 o                         
   4   4  15          8.72          8.30         2.67 o                         
   5   4  15        619.65        633.74        20.95 o                         
   6   4  15         11.77         10.22         3.49 o                         
  -8   5  15       1724.19       1717.96        34.53 o                         
  -7   5  15        311.81        304.17         6.59 o                         
  -6   5  15       1919.46       1905.20        45.93 o                         
  -5   5  15        148.96        130.52         5.39 o                         
  -4   5  15        847.69        825.30        22.56 o                         
  -3   5  15        240.49        231.36         8.72 o                         
  -2   5  15       1199.88       1174.14        26.01 o                         
  -1   5  15        315.86        312.36         6.91 o                         
   0   5  15        181.37        175.03         6.48 o                         
   1   5  15         32.85         28.42         5.22 o                         
   2   5  15         20.67         24.10         3.46 o                         
   3   5  15         59.00         58.17         5.27 o                         
   4   5  15       2947.85       2952.19        73.04 o                         
   5   5  15         99.98        108.28         4.69 o                         
   6   5  15       1102.70       1074.52        23.17 o                         
  -7   6  15        647.64        624.69        10.37 o                         
  -6   6  15        546.25        520.08         9.77 o                         
  -5   6  15       1600.04       1619.31        56.68 o                         
  -4   6  15        786.65        775.66        27.52 o                         
  -3   6  15        769.32        769.02        23.36 o                         
  -2   6  15        428.34        418.72        13.10 o                         
  -1   6  15        188.81        189.06         7.76 o                         
   0   6  15        594.84        636.89        44.22 o                         
   1   6  15        768.96        758.12        19.16 o                         
   2   6  15         51.82         51.72         2.74 o                         
   3   6  15         21.56         18.77         3.15 o                         
   4   6  15         80.50         80.55         3.76 o                         
   5   6  15        310.79        290.54         9.69 o                         
  -7   7  15        247.86        251.80         6.25 o                         
  -6   7  15         12.50         10.19         3.13 o                         
  -5   7  15        568.42        559.66        15.43 o                         
  -4   7  15        661.99        624.63        18.25 o                         
  -3   7  15        942.10        865.56        16.51 o                         
  -2   7  15         20.88         18.29         2.53 o                         
  -1   7  15        109.37        108.81         3.63 o                         
   0   7  15        608.63        563.03        11.32 o                         
   1   7  15        116.82        105.94         6.26 o                         
   2   7  15        208.20        195.86        12.01 o                         
   3   7  15        332.25        313.40        10.66 o                         
   4   7  15        840.91        776.61        29.08 o                         
   5   7  15       2489.34       2348.52        76.03 o                         
  -6   8  15         91.46         86.51         4.17 o                         
  -5   8  15        426.81        409.13         9.73 o                         
  -4   8  15         60.84         54.07         4.62 o                         
  -3   8  15          9.55         15.07         3.73 o                         
  -2   8  15        561.31        508.81        14.99 o                         
  -1   8  15        931.47        910.57        22.59 o                         
   0   8  15       1532.78       1413.74        34.26 o                         
   1   8  15        223.33        209.87         9.56 o                         
   2   8  15        873.42        811.50        19.91 o                         
   3   8  15         39.02         28.03         4.83 o                         
   4   8  15       1552.46       1391.72        29.91 o                         
  -4   9  15         51.75         54.69         4.71 o                         
  -3   9  15          1.13          9.93         4.71 o                         
  -2   9  15         18.56         18.46         3.80 o                         
  -1   9  15          1.15          3.87         3.53 o                         
   0   9  15        319.17        314.54        10.12 o                         
   1   9  15        106.01        107.82         7.32 o                         
   2   9  15        799.38        759.88        14.76 o                         
  -1  10  15       4221.76       3863.69       121.12 o                         
  -8   0  16         67.20         72.55         7.05 o                         
  -6   0  16       1855.66       1873.31        45.30 o                         
  -4   0  16        251.87        286.18        10.87 o                         
  -2   0  16         35.90         46.90         3.34 o                         
   0   0  16          8.23          7.59         3.50 o                         
   2   0  16       1686.97       1850.32        51.24 o                         
   4   0  16       1879.17       1885.63        44.38 o                         
   6   0  16       1608.03       1649.63        47.14 o                         
  -8   1  16       1129.73       1136.96        18.52 o                         
  -7   1  16        232.09        234.65         5.29 o                         
  -6   1  16        771.63        793.04        15.13 o                         
  -5   1  16       1190.20       1251.63        17.35 o                         
  -4   1  16       2441.18       2426.56        41.47 o                         
  -3   1  16        346.14        332.36         6.49 o                         
  -2   1  16       1458.02       1549.87        28.89 o                         
  -1   1  16        426.89        422.50         8.13 o                         
   0   1  16        127.30        126.26         3.82 o                         
   1   1  16         26.85         29.18         2.81 o                         
   2   1  16        162.04        171.69         4.56 o                         
   3   1  16         70.51         77.13         3.72 o                         
   4   1  16        913.74        948.66        23.96 o                         
   5   1  16        318.97        325.36         6.92 o                         
   6   1  16        349.00        356.27        16.51 o                         
  -8   2  16        362.81        374.60        10.41 o                         
  -7   2  16          0.36          3.76         2.64 o                         
  -6   2  16        575.07        579.68        11.94 o                         
  -5   2  16          3.15          2.81         2.29 o                         
  -4   2  16         41.67         42.18         2.88 o                         
  -3   2  16        989.32       1020.30        21.68 o                         
  -2   2  16       3709.18       3699.67        81.36 o                         
  -1   2  16       2619.39       2743.25        53.61 o                         
   0   2  16        420.64        443.53        11.07 o                         
   1   2  16       2753.94       2829.86        41.29 o                         
   2   2  16        789.68        888.93        16.46 o                         
   3   2  16       2343.40       2481.63        91.73 o                         
   4   2  16        234.99        244.54        10.13 o                         
   5   2  16        251.94        235.54        16.80 o                         
   6   2  16          0.88          6.29         3.93 o                         
  -8   3  16        820.63        777.54        15.98 o                         
  -7   3  16        640.26        646.01        14.51 o                         
  -6   3  16       1060.75       1026.55        18.47 o                         
  -5   3  16          0.57          6.75         2.64 o                         
  -4   3  16        917.11        914.54        16.77 o                         
  -3   3  16        148.12        147.74         5.38 o                         
  -2   3  16        384.86        412.35         8.94 o                         
  -1   3  16          6.54          8.56         2.71 o                         
   0   3  16        230.91        248.02         9.14 o                         
   1   3  16        179.17        184.99         5.06 o                         
   2   3  16        105.47        117.13         9.88 o                         
   3   3  16        241.68        246.12         7.62 o                         
   4   3  16        125.56        141.70         9.89 o                         
   5   3  16         10.11         10.98         2.85 o                         
   6   3  16        115.85        103.88         5.75 o                         
  -8   4  16         26.29         21.96         3.45 o                         
  -7   4  16          0.26          1.13         2.90 o                         
  -6   4  16        281.81        263.89         6.37 o                         
  -5   4  16         59.01         52.60         3.31 o                         
  -4   4  16       2573.25       2685.99        83.56 o                         
  -3   4  16        231.74        221.35         6.31 o                         
  -2   4  16       1555.53       1643.69        30.79 o                         
  -1   4  16        182.62        173.98         4.45 o                         
   0   4  16       5851.48       6127.20       188.26 o                         
   1   4  16         23.71         23.87         2.86 o                         
   2   4  16       2496.32       2501.16        60.60 o                         
   3   4  16        390.24        405.57        32.85 o                         
   4   4  16          8.05          6.06         3.85 o                         
   5   4  16         79.18         77.58         4.95 o                         
   6   4  16        521.48        497.92        23.53 o                         
  -7   5  16       2359.90       2370.35        64.93 o                         
  -6   5  16         60.48         53.45         5.82 o                         
  -5   5  16       1719.04       1682.72        48.82 o                         
  -4   5  16        104.26        108.25         9.00 o                         
  -3   5  16       4200.76       4356.39       243.53 o                         
  -2   5  16         69.42         71.02         2.91 o                         
  -1   5  16         68.06         67.12         3.28 o                         
   0   5  16         25.66         24.36         2.72 o                         
   1   5  16          4.00          4.40         2.92 o                         
   2   5  16         27.81         29.93         5.64 o                         
   3   5  16       2378.99       2409.56       271.73 o                         
   4   5  16         49.54         49.73         3.25 o                         
   5   5  16        338.62        327.17         8.80 o                         
  -7   6  16         31.58         28.50         4.44 o                         
  -6   6  16        791.33        798.77        17.40 o                         
  -5   6  16          6.88          8.36         3.29 o                         
  -4   6  16        654.25        627.61        21.46 o                         
  -3   6  16        260.05        246.62         9.69 o                         
  -2   6  16         28.63         32.89         3.82 o                         
  -1   6  16         28.77         27.68         3.58 o                         
   0   6  16        929.16        904.61        40.24 o                         
   1   6  16        133.54        128.58         4.55 o                         
   2   6  16        536.26        504.19         9.81 o                         
   3   6  16        366.72        358.92        10.09 o                         
   4   6  16        203.73        201.48         8.93 o                         
  -6   7  16        274.71        249.39        11.58 o                         
  -5   7  16         74.89         66.08         3.67 o                         
  -4   7  16       1563.11       1422.06        39.76 o                         
  -3   7  16         58.71         46.06         4.23 o                         
  -2   7  16        287.63        279.56        22.96 o                         
  -1   7  16          9.48          7.81         2.20 o                         
   0   7  16         27.75         23.27         2.24 o                         
   1   7  16        351.22        329.61         8.84 o                         
   2   7  16          5.71          6.11         1.71 o                         
   3   7  16         67.79         56.77         5.41 o                         
   4   7  16        588.59        546.03        10.51 o                         
  -5   8  16         93.25         91.41         7.23 o                         
  -4   8  16        192.39        181.66        13.56 o                         
  -3   8  16       1045.94       1006.11        39.81 o                         
  -1   8  16       2017.45       1855.93        60.17 o                         
   0   8  16         17.27         16.30         3.87 o                         
   1   8  16       1055.17        945.21        42.10 o                         
   2   8  16        208.24        175.33         7.19 o                         
  -3   9  16          3.05          5.65         4.65 o                         
  -2   9  16          7.62         10.07         3.29 o                         
  -1   9  16        623.17        572.43        21.24 o                         
   0   9  16        121.08        129.23         8.69 o                         
   1   9  16         35.98         31.85         6.49 o                         
  -7   0  17         78.35         93.08         4.45 o                         
  -5   0  17        161.01        143.36         6.66 o                         
  -3   0  17        252.08        246.53         9.89 o                         
  -1   0  17       1819.36       1743.66        61.95 o                         
   1   0  17       1177.99       1160.56        33.33 o                         
   3   0  17       4592.57       4514.36       102.89 o                         
   5   0  17       2273.19       2192.68        58.09 o                         
  -8   1  17        213.45        210.74         6.29 o                         
  -7   1  17       1394.68       1401.39        22.60 o                         
  -6   1  17       1427.84       1450.71        23.26 o                         
  -5   1  17        178.95        186.76         5.22 o                         
  -4   1  17        562.86        577.80        11.02 o                         
  -3   1  17        227.52        231.83         6.12 o                         
  -2   1  17       1786.64       1783.51        36.28 o                         
  -1   1  17        121.75        131.51         3.80 o                         
   0   1  17        647.20        688.82        20.26 o                         
   1   1  17         21.12         24.81         2.93 o                         
   2   1  17         12.00         10.91         3.60 o                         
   3   1  17        146.69        146.38         8.34 o                         
   4   1  17        178.55        191.46         5.81 o                         
   5   1  17        196.20        191.17        11.07 o                         
   6   1  17        267.24        253.30         9.48 o                         
  -8   2  17        514.26        496.55         9.78 o                         
  -7   2  17        514.73        504.19        12.50 o                         
  -6   2  17          0.69          1.05         2.71 o                         
  -5   2  17        904.23        892.05        16.30 o                         
  -4   2  17          3.22          6.53         2.26 o                         
  -3   2  17        442.56        449.01        13.11 o                         
  -2   2  17        244.31        265.80         7.66 o                         
  -1   2  17       2723.66       2665.82        38.32 o                         
   0   2  17        916.42       1006.94        26.61 o                         
   1   2  17         65.29         61.46         4.02 o                         
   2   2  17       1075.26       1103.51        21.64 o                         
   3   2  17        284.30        300.95         8.70 o                         
   4   2  17       1069.68       1118.08        18.34 o                         
   5   2  17        796.83        833.05        21.02 o                         
  -7   3  17         85.45         84.25         3.62 o                         
  -6   3  17        100.18        103.00         4.31 o                         
  -5   3  17       1474.71       1513.31        23.71 o                         
  -4   3  17        317.57        344.04         6.58 o                         
  -3   3  17       1552.17       1564.44        27.14 o                         
  -2   3  17        694.12        702.74        12.18 o                         
  -1   3  17       1582.92       1657.83        44.23 o                         
   0   3  17        499.50        488.01        13.40 o                         
   1   3  17        801.69        795.20        30.24 o                         
   2   3  17        200.52        183.46         6.48 o                         
   3   3  17        230.64        239.35         7.24 o                         
   4   3  17         96.41         99.67         4.41 o                         
   5   3  17        132.19        138.04         6.95 o                         
  -7   4  17       1007.31        987.24        22.20 o                         
  -6   4  17        823.60        818.79        12.84 o                         
  -5   4  17        796.46        777.90        25.24 o                         
  -4   4  17         90.63         99.59         4.08 o                         
  -3   4  17        688.04        687.35        15.39 o                         
  -2   4  17         45.13         42.02         4.96 o                         
  -1   4  17       1121.95       1139.15        17.08 o                         
   0   4  17        101.92        112.10         5.86 o                         
   1   4  17       3060.03       3109.22        54.50 o                         
   2   4  17        587.53        603.43        15.06 o                         
   3   4  17        164.87        166.47         6.05 o                         
   4   4  17        415.18        406.37        12.78 o                         
   5   4  17        322.76        314.70         8.23 o                         
  -7   5  17         20.97         23.66         3.75 o                         
  -6   5  17       3078.71       2942.87        76.62 o                         
  -5   5  17         43.28         41.84         3.72 o                         
  -4   5  17       1003.23        979.71        20.92 o                         
  -3   5  17          5.09          3.21         3.91 o                         
  -2   5  17       1142.76       1156.70        40.65 o                         
  -1   5  17         15.09         19.72         8.92 o                         
   0   5  17          2.68          3.30         3.57 o                         
   1   5  17         43.71         40.62         3.74 o                         
   2   5  17        268.13        256.80        21.30 o                         
   3   5  17        555.79        579.85        10.71 o                         
   4   5  17       1254.19       1286.90        32.53 o                         
  -6   6  17         72.56         66.77         4.73 o                         
  -5   6  17         21.11         17.23         5.58 o                         
  -4   6  17          9.47         10.87         4.13 o                         
  -3   6  17          1.49          3.06         2.97 o                         
  -2   6  17        107.86        113.68         5.61 o                         
  -1   6  17         49.04         56.08         3.79 o                         
   0   6  17        279.43        271.64         6.18 o                         
   1   6  17        455.49        423.21         9.55 o                         
   2   6  17         70.86         65.11         4.68 o                         
   3   6  17       1161.41       1140.01        20.67 o                         
   4   6  17       1501.95       1435.71        25.85 o                         
  -5   7  17        683.08        601.58        22.64 o                         
  -4   7  17         22.31         19.43         3.21 o                         
  -3   7  17       1624.89       1508.96        79.81 o                         
  -2   7  17         68.27         55.06         3.42 o                         
  -1   7  17        149.35        133.48         6.10 o                         
   0   7  17         50.39         48.11         4.37 o                         
   1   7  17         15.92         11.58         5.44 o                         
   2   7  17       1652.28       1519.34        23.76 o                         
   3   7  17         33.99         23.70         3.00 o                         
  -3   8  17         43.43         43.84         4.22 o                         
  -2   8  17       1317.18       1219.14        22.87 o                         
  -1   8  17        103.01         98.07         6.03 o                         
   0   8  17       1395.24       1263.58        42.14 o                         
   1   8  17         72.32         69.91         8.65 o                         
  -6   0  18       1035.70        998.88        21.39 o                         
  -4   0  18       2294.04       2248.89        43.54 o                         
  -2   0  18        719.31        770.07        20.60 o                         
   0   0  18         70.99         68.38         7.16 o                         
   2   0  18       3154.58       3219.12       153.14 o                         
   4   0  18       1374.67       1303.09        39.82 o                         
  -7   1  18        130.30        130.61         4.79 o                         
  -6   1  18         93.93         91.93         4.14 o                         
  -5   1  18       2864.27       2857.96        42.74 o                         
  -4   1  18         19.41         15.95         2.75 o                         
  -3   1  18       1124.63       1157.25        21.17 o                         
  -2   1  18        201.50        208.33         5.33 o                         
  -1   1  18       1755.05       1783.23        46.83 o                         
   0   1  18         30.04         30.52         3.79 o                         
   1   1  18        498.44        527.80         9.61 o                         
   2   1  18         17.96         22.82         3.18 o                         
   3   1  18        608.46        638.09        17.99 o                         
   4   1  18         74.53         67.88         5.24 o                         
   5   1  18        357.85        370.81        16.91 o                         
  -7   2  18        168.68        167.81         4.99 o                         
  -6   2  18        399.85        371.22         7.90 o                         
  -5   2  18         87.93         88.63         3.91 o                         
  -4   2  18         46.66         46.19         2.88 o                         
  -3   2  18         86.88         80.37         3.44 o                         
  -2   2  18       1194.06       1214.95        17.60 o                         
  -1   2  18        516.91        535.43        11.84 o                         
   0   2  18        386.71        395.26        13.90 o                         
   1   2  18        905.34        899.83        48.43 o                         
   2   2  18        133.56        148.98         6.23 o                         
   3   2  18        641.30        637.77        16.76 o                         
   4   2  18        224.79        216.54         6.60 o                         
   5   2  18       1523.24       1526.42        24.15 o                         
  -7   3  18        132.36        149.54         5.07 o                         
  -6   3  18        571.22        588.91         9.93 o                         
  -5   3  18         46.78         46.66         3.46 o                         
  -4   3  18       1890.47       1901.60        40.15 o                         
  -3   3  18        673.12        676.12        13.38 o                         
  -2   3  18       2781.00       2650.13        51.87 o                         
  -1   3  18        330.00        313.73        14.48 o                         
   0   3  18       1606.70       1661.33        37.48 o                         
   1   3  18       1580.44       1582.96        27.82 o                         
   2   3  18        176.80        173.40         6.67 o                         
   3   3  18         20.99         30.24         7.78 o                         
   4   3  18         74.94         73.67         7.78 o                         
  -6   4  18        508.30        489.80        13.23 o                         
  -5   4  18        156.52        157.19         4.93 o                         
  -4   4  18        643.33        671.13        23.96 o                         
  -3   4  18          5.01         10.41         3.25 o                         
  -2   4  18        518.11        483.41        10.08 o                         
  -1   4  18          3.74          5.44         2.84 o                         
   0   4  18        104.00        112.67         5.13 o                         
   1   4  18        353.06        355.02        16.41 o                         
   2   4  18        284.00        314.01        14.04 o                         
   3   4  18        909.18        895.84        20.25 o                         
   4   4  18         87.98         91.97         4.75 o                         
  -6   5  18          3.60          6.42         3.98 o                         
  -5   5  18        448.11        430.79        11.97 o                         
  -4   5  18        615.80        623.33        39.53 o                         
  -3   5  18        757.03        758.08        17.92 o                         
  -2   5  18        659.91        677.23        16.40 o                         
  -1   5  18        163.78        141.27         8.52 o                         
   0   5  18         15.54         16.35         2.70 o                         
   1   5  18       1923.37       1837.71        37.56 o                         
   2   5  18         87.87         85.39         5.53 o                         
   3   5  18         78.25         80.92         5.18 o                         
  -5   6  18        373.96        360.42        11.15 o                         
  -4   6  18          5.68          6.99         3.49 o                         
  -3   6  18         17.63         17.80         3.20 o                         
  -2   6  18        246.23        248.61        13.60 o                         
  -1   6  18        453.72        459.68        22.85 o                         
   0   6  18        793.67        767.40        29.48 o                         
   1   6  18        789.41        761.13        23.78 o                         
   2   6  18       2273.67       2198.17        33.90 o                         
  -3   7  18        999.66       1011.99        39.36 o                         
  -2   7  18        558.65        550.12        10.80 o                         
  -1   7  18        155.66        147.20         7.66 o                         
   0   7  18        523.28        524.42        21.86 o                         
   1   7  18       1038.04        945.76        16.84 o                         
  -5   0  19       1918.82       2112.73        53.65 o                         
  -3   0  19        774.62        763.83        20.76 o                         
  -1   0  19        783.34        787.79        37.19 o                         
   1   0  19        251.46        241.70        10.31 o                         
   3   0  19       2753.72       2943.26        60.28 o                         
  -6   1  19        462.51        471.82        10.79 o                         
  -5   1  19          1.60          2.66         2.56 o                         
  -4   1  19        336.20        343.18         7.31 o                         
  -3   1  19        110.56        106.58         6.10 o                         
  -2   1  19       1685.14       1738.44        53.56 o                         
  -1   1  19        608.05        637.34        17.06 o                         
   0   1  19        642.41        662.35        11.93 o                         
   1   1  19        838.29        834.54        15.72 o                         
   2   1  19        356.76        360.93         9.94 o                         
   3   1  19       2341.08       2407.23        59.46 o                         
   4   1  19        146.93        145.22         5.21 o                         
  -6   2  19        356.70        359.66        10.15 o                         
  -5   2  19        100.93         96.75         4.01 o                         
  -4   2  19        654.11        655.22        12.74 o                         
  -3   2  19         99.35         94.07         4.27 o                         
  -2   2  19         91.33         93.56         4.18 o                         
  -1   2  19        152.29        153.69         7.72 o                         
   0   2  19          8.51         15.15         2.89 o                         
   1   2  19       1076.00       1139.66        25.76 o                         
   2   2  19        130.36        139.70         4.40 o                         
   3   2  19         21.56         18.37         6.12 o                         
  -6   3  19         99.32         83.77         7.07 o                         
  -5   3  19        865.74        857.65        19.26 o                         
  -4   3  19        258.70        262.16         6.64 o                         
  -3   3  19       1968.86       1907.61        38.49 o                         
  -2   3  19        438.65        455.03        10.11 o                         
  -1   3  19       1407.18       1470.42        23.64 o                         
   0   3  19         50.55         54.72         7.27 o                         
   1   3  19        971.08        998.61        32.13 o                         
   2   3  19        174.33        184.92         7.67 o                         
   3   3  19         83.52         75.00         3.81 o                         
  -5   4  19        161.92        151.33         6.18 o                         
  -4   4  19         26.45         24.23         3.40 o                         
  -3   4  19        319.85        315.11         6.39 o                         
  -2   4  19         42.56         43.86         3.84 o                         
  -1   4  19        228.01        214.52         6.22 o                         
   0   4  19         26.18         22.66         4.07 o                         
   1   4  19         29.08         28.90         3.93 o                         
   2   4  19        991.62        991.45        17.05 o                         
   3   4  19         36.35         34.16         3.99 o                         
  -4   5  19        304.50        307.28        10.46 o                         
  -3   5  19        498.45        491.77        16.04 o                         
  -2   5  19        430.72        427.96        10.78 o                         
  -1   5  19         78.09         78.96         4.82 o                         
   0   5  19        521.55        513.17        14.81 o                         
   1   5  19        152.08        139.69         5.91 o                         
   2   5  19       1847.52       1853.94        35.94 o                         
  -3   6  19         81.67         77.02         4.42 o                         
  -2   6  19          8.98          8.71         3.72 o                         
  -1   6  19          5.06          5.77         3.70 o                         
   0   6  19        510.60        502.62         9.63 o                         
  -4   0  20       1761.79       1796.05        44.76 o                         
  -2   0  20        687.42        684.31        28.10 o                         
   0   0  20        150.55        149.78         7.81 o                         
   2   0  20        529.18        549.24        28.64 o                         
  -5   1  20         89.63         90.96         4.58 o                         
  -4   1  20         87.29         78.32         6.57 o                         
  -3   1  20        477.81        497.11        10.10 o                         
  -2   1  20       1018.12        960.32        21.52 o                         
  -1   1  20        780.24        790.29        27.09 o                         
   0   1  20       2377.32       2561.37        40.05 o                         
   1   1  20        184.09        181.85         5.99 o                         
   2   1  20        865.96        848.26        13.67 o                         
  -5   2  20       1620.76       1660.40        36.91 o                         
  -4   2  20       2319.05       2397.84        36.06 o                         
  -3   2  20       1323.17       1351.15        26.01 o                         
  -2   2  20         35.43         45.99         4.58 o                         
  -1   2  20        792.89        801.37        14.42 o                         
   0   2  20        237.89        233.06         9.13 o                         
   1   2  20          5.01          6.23         4.53 o                         
   2   2  20        163.70        169.86         6.30 o                         
  -4   3  20        197.10        194.10         9.96 o                         
  -3   3  20        259.50        268.36         7.31 o                         
  -2   3  20        141.98        140.93         6.08 o                         
  -1   3  20        189.59        196.64         7.22 o                         
   0   3  20        504.07        498.59        18.55 o                         
   1   3  20        464.09        474.79        32.58 o                         
   2   3  20        172.44        170.17         7.15 o                         
  -4   4  20        128.23        113.66         5.57 o                         
  -3   4  20          8.48         10.88         3.40 o                         
  -2   4  20       1150.37       1106.53        29.85 o                         
  -1   4  20         60.67         52.32         4.06 o                         
   0   4  20        150.70        162.57         6.93 o                         
   1   4  20          0.68          4.00         4.61 o                         
  -2   5  20         10.20          9.45         4.98 o                         
  -1   5  20        401.45        417.56         9.98 o                         
  -3   0  21        654.84        679.60        29.12 o                         
  -1   0  21        124.60        109.61         7.72 o                         
   1   0  21       1472.19       1429.57        31.90 o                         
  -3   1  21        469.16        471.58         8.00 o                         
  -2   1  21        525.19        548.49        10.42 o                         
  -1   1  21        512.09        506.91        12.69 o                         
   0   1  21        250.28        243.32         6.81 o                         
   1   1  21       1460.52       1481.26        26.98 o                         
  -3   2  21         52.92         49.48         4.36 o                         
  -2   2  21        448.12        476.56         8.79 o                         
  -1   2  21         41.28         44.41         4.33 o                         
   0   2  21       1032.92       1072.78        33.59 o                         
  -2   3  21         48.42         46.04         5.20 o                         
  -1   3  21         67.03         62.47         4.87 o                         
                                                                                
